# Supplementary material for: The aesthetic value of reef fishes is globally mismatched to their conservation priorities
Source: PLoS Biol. 2022 Jun 7;20(6):e3001640. doi: 10.1371/journal.pbio.3001640 (PMC9173608; doi:10.1371/journal.pbio.3001640)
Supplement: S1 Data — (XLSX) [file pbio.3001640.s002.xlsx]

## Sheet: Data
S1 Data: Copyright information for the images used in the figures 1, 2, 4 S1 fig B, D and I. All images are used with permission.
Species name	File name	morph	Figure	Licence	Source	Credit
Apogon pacificus	Apogon_pacificus_A_1	adult	Figure 4	CC-BY 4.0 license	Reef Life Survey	Graham J. Edgar
Chromis alpha	Chromis_alpha_A_1	adult	Figure 4	CC-BY 4.0 license	Reef Life Survey	Graham J. Edgar
Ctenochaetus marginatus	Ctenochaetus_marginatus_A_1	adult	Figure 1c	CC-BY 4.0 license	Reef Life Survey	Graham J. Edgar
Epinephelides armatus	Epinephelides_armatus_A_2	adult	Figure 1c	CC-BY 4.0 license	Reef Life Survey	Graham J. Edgar
Epinephelus ongus	Epinephelus_ongus_A_3	adult	Figure 2b	CC-BY 4.0 license	Reef Life Survey	Graham J. Edgar
Kyphosus vaigiensis	Kyphosus_vaigiensis_A_1	juvenil	Figure 2b	CC-BY 4.0 license	Reef Life Survey	Graham J. Edgar
Myripristis jacobus	Myripristis_jacobus_A_2	adult	Figure 4	CC-BY 4.0 license	Reef Life Survey	Graham J. Edgar
Nemadactylus bergi	Nemadactylus_bergi_A_2	adult	Figure 1c	CC-BY 4.0 license	Reef Life Survey	Graham J. Edgar
Pseudobalistes naufragium	Pseudobalistes_naufragium_A_3	adult	Figure 4	CC-BY 4.0 license	Reef Life Survey	Graham J. Edgar
Gymnothorax annasona	Gymnothorax_annasona_A_2	adult	Figure 4	CC-BY 4.0 license	Reef Life Survey	Andrew Green
Meiacanthus atrodorsalis	Meiacanthus_atrodorsalis_A_2	adult	Figure 4	CC-BY 4.0 license	Reef Life Survey	Andrew Green
Mendosoma lineatum	Mendosoma_lineatum_A_1	adult	Figure 1c	CC-BY 4.0 license	Reef Life Survey	Andrew Green
Parequula melbournensis	Parequula_melbournensis_A_2	adult	Figure 4	CC-BY 4.0 license	Reef Life Survey	Andrew Green
Phyllogobius platycephalops	Phyllogobius_platycephalops_A_1	adult	Figure 2b	CC-BY 4.0 license	Reef Life Survey	Andrew Green
Calloplesiops altivelis	Calloplesiops_altivelis_A_1	adult	Figure 2b	CC-BY 4.0 license	Reef Life Survey	Andrew Green
Belone belone	Belone_belone_A_1	adult	Figure 2b	CC-BY 4.0 license	Reef Life Survey	Natali Lazzari
Abudefduf_bengalensis	Abudefduf_bengalensis_A_1	adult	Figure 4	CC-BY 4.0 license	Reef Life Survey	Ian Shaw
Acanthurus tristis	Acanthurus_tristis_A_1	adult	Figure 4	CC-BY 4.0 license	Reef Life Survey	Ian Shaw
Bodianus unimaculatus	Bodianus_unimaculatus_F_1	female	Figure 4	CC-BY 4.0 license	Reef Life Survey	Ian Shaw
Ctenogobiops crocineus	Ctenogobiops_crocineus_A_1	adult	Figure 2b	CC-BY 4.0 license	Reef Life Survey	Ian Shaw
Gerres subfasciatus	Gerres_subfasciatus_A_2	adult	S1 Fig. I.	CC-BY 4.0 license	Reef Life Survey	Ian Shaw
Istigobius decoratus	Istigobius_decoratus_A_2	adult	Figure 4	CC-BY 4.0 license	Reef Life Survey	Ian Shaw
Mecaenichthys immaculatus	Mecaenichthys_immaculatus_J_1	juvenil	Figure 2b	CC-BY 4.0 license	Reef Life Survey	Ian Shaw
Pomacanthus imperator	Pomacanthus_imperator_J_1	juvenil	S1 Fig. I.	CC-BY 4.0 license	Reef Life Survey	Ian Shaw
Pomacanthus sexstriatus	Pomacanthus_sexstriatus_A_1	adult	Figure 2b	CC-BY 4.0 license	Reef Life Survey	Ian Shaw
Sarda australis	Sarda_australis_A_1	adult	Figure 4	CC-BY 4.0 license	Reef Life Survey	Ian Shaw
Scarus spinus	Scarus_spinus_M_2	male	Figure 1c, Figure 4	CC-BY 4.0 license	Reef Life Survey	Ian Shaw
Suezichthys devisi	Suezichthys_devisi_J_1	juvenil	Figure 2b	CC-BY 4.0 license	Reef Life Survey	Ian Shaw
Abudefdu luridus	Abudefduf_luridus_A_1	adult	Figure 1a	CC-BY 4.0 license	Reef Life Survey	Rick D. Stuart Smith
Abudefduf sparoides	Abudefduf_sparoides_2	adult	S1 Fig. D	CC-BY 4.0 license	Reef Life Survey	Rick D. Stuart Smith
Acanthistius_ocellatus	Acanthistius_ocellatus_A_2	adult	Figure 4	CC-BY 4.0 license	Reef Life Survey	Rick D. Stuart Smith
Amblycirrhitus pinos	Amblycirrhitus_pinos_A_2	adult	Figure 4	CC-BY 4.0 license	Reef Life Survey	Rick D. Stuart Smith
Amphiprion bicinctus	Amphiprion_bicinctus_J_1	juvenil	Figure 4	CC-BY 4.0 license	Reef Life Survey	Rick D. Stuart Smith
Amphiprion ephippium	Amphiprion_ephippium_A_1	adult	Figure 1c	CC-BY 4.0 license	Reef Life Survey	Rick D. Stuart Smith
Amphiprion mccullochi	Amphiprion_mccullochi_A_1	adult	Figure 1c	CC-BY 4.0 license	Reef Life Survey	Rick D. Stuart Smith
Anampses femininus	Anampses_femininus_F_1	female	Figure 4	CC-BY 4.0 license	Reef Life Survey	Rick D. Stuart Smith
Aracana aurita	Aracana_aurita_M_2	male	Figure 1c, Figure 2b	CC-BY 4.0 license	Reef Life Survey	Rick D. Stuart Smith
Cantherhines macrocerus	Cantherhines_macrocerus_A_2	adult	Figure 4	CC-BY 4.0 license	Reef Life Survey	Rick D. Stuart Smith
Carangoides chrysophrys	Carangoides_chrysophrys_A_1	adult	Figure 4	CC-BY 4.0 license	Reef Life Survey	Rick D. Stuart Smith
Chaetodon flavirostris	Chaetodon_flavirostris_A_1	adult	Figure 4	CC-BY 4.0 license	Reef Life Survey	Rick D. Stuart Smith
Diplodus annularis	Diplodus_annularis_A_1	adult	Figure 1c	CC-BY 4.0 license	Reef Life Survey	Rick D. Stuart Smith
Diplodus puntazzo	Diplodus_puntazzo_A_1	adult	Figure 4	CC-BY 4.0 license	Reef Life Survey	Rick D. Stuart Smith
Embiotoca jacksoni	Embiotoca_jacksoni_A_1	adult	Figure 4	CC-BY 4.0 license	Reef Life Survey	Rick D. Stuart Smith
Epinephelus costae	Epinephelus_costae_A_1	adult	Figure 2b	CC-BY 4.0 license	Reef Life Survey	Rick D. Stuart Smith
Fusigobius signipinnis	Fusigobius_signipinnis_A_2	adult	Figure 1c	CC-BY 4.0 license	Reef Life Survey	Rick D. Stuart Smith
Holacanthus ciliaris	Holacanthus_ciliaris_J_1	juvenil	Figure 1ac, S1 Fig. B.	CC-BY 4.0 license	Reef Life Survey	Rick D. Stuart Smith
Jenkinsia lamprotaenia	Jenkinsia_lamprotaenia_A_1	adult	Figure 2b	CC-BY 4.0 license	Reef Life Survey	Rick D. Stuart Smith
Odontoscion dentex	Odontoscion_dentex_A_1	adult	Figure 1c	CC-BY 4.0 license	Reef Life Survey	Rick D. Stuart Smith
Opistognathus aurifrons	Opistognathus_aurifrons_A_2	adult	Figure 2b	CC-BY 4.0 license	Reef Life Survey	Rick D. Stuart Smith
Parma bicolor	Parma_bicolor_A_1	adult	Figure 1a	CC-BY 4.0 license	Reef Life Survey	Rick D. Stuart Smith
Pomacanthus navarchus	Pomacanthus_navarchus_A_1	adult	Figure 2b, Figure 4	CC-BY 4.0 license	Reef Life Survey	Rick D. Stuart Smith
Pomacentrus auriventris	Pomacentrus_auriventris_A_1	juvenil	Figure 2b	CC-BY 4.0 license	Reef Life Survey	Rick D. Stuart Smith
Pseudanthias huchtii	Pseudanthias_huchtii_M_1	male	S1 Fig. I.	CC-BY 4.0 license	Reef Life Survey	Rick D. Stuart Smith
Pseudanthias ignitus	Pseudanthias_ignitus_A_1	adult	Figure 2b	CC-BY 4.0 license	Reef Life Survey	Rick D. Stuart Smith
Pterois miles	Pterois_miles_A_2	adult	Figure 4	CC-BY 4.0 license	Reef Life Survey	Rick D. Stuart Smith

## Sheet: Meta_Data
morph	When available, several images were collected for species with colour polymorphism, or with morphological differences between males and females, or between adults and juveniles.
Figure	Figure where the images is used
Licence	Type of licence : https://en.wikipedia.org/wiki/Creative_Commons_license
Source	Source of the image
Credit	Credit of the image
