# Supplementary material for: The aesthetic value of reef fishes is globally mismatched to their conservation priorities
Source: PLoS Biol. 2022 Jun 7;20(6):e3001640. doi: 10.1371/journal.pbio.3001640 (PMC9173608; doi:10.1371/journal.pbio.3001640)
Supplement: S2 Data — (XLSX) [file pbio.3001640.s003.xlsx]

## Sheet: Feuil1
Data file S2 : Species included in the study. Colum RLS indicates which species are present in the RLS dataset (1 yes, 0 no, 2 yes but not images could be found); IUCN colum indicates the 137 reef-associated species identified from FishBase that are classified as threatened but not in RLS (see methods in main text) (1 yes, 0 no); Colum Included indicates the final species list used in our study (…
Species name	kingdom	phylum	class	order	family	genus	species	rls	iucn	included
Abalistes_stellatus	Animalia	Chordata	Actinopterygii	Tetraodontiformes	Balistidae	Abalistes	Abalistes stellatus	1	0	1
Abudefduf_abdominalis	Animalia	Chordata	Actinopterygii	Perciformes	Pomacentridae	Abudefduf	Abudefduf abdominalis	1	0	1
Abudefduf_bengalensis	Animalia	Chordata	Actinopterygii	Perciformes	Pomacentridae	Abudefduf	Abudefduf bengalensis	1	0	1
Abudefduf_concolor	Animalia	Chordata	Actinopterygii	Perciformes	Pomacentridae	Abudefduf	Abudefduf concolor	1	0	1
Abudefduf_conformis	Animalia	Chordata	Actinopterygii	Perciformes	Pomacentridae	Abudefduf	Abudefduf conformis	1	0	1
Abudefduf_luridus	Animalia	Chordata	Actinopterygii	Perciformes	Pomacentridae	Abudefduf	Abudefduf luridus	1	0	1
Abudefduf_notatus	Animalia	Chordata	Actinopterygii	Perciformes	Pomacentridae	Abudefduf	Abudefduf notatus	1	0	1
Abudefduf_saxatilis	Animalia	Chordata	Actinopterygii	Perciformes	Pomacentridae	Abudefduf	Abudefduf saxatilis	1	0	1
Abudefduf_septemfasciatus	Animalia	Chordata	Actinopterygii	Perciformes	Pomacentridae	Abudefduf	Abudefduf septemfasciatus	1	0	1
Abudefduf_sexfasciatus	Animalia	Chordata	Actinopterygii	Perciformes	Pomacentridae	Abudefduf	Abudefduf sexfasciatus	1	0	1
Abudefduf_sordidus	Animalia	Chordata	Actinopterygii	Perciformes	Pomacentridae	Abudefduf	Abudefduf sordidus	1	0	1
Abudefduf_sparoides	Animalia	Chordata	Actinopterygii	Perciformes	Pomacentridae	Abudefduf	Abudefduf sparoides	1	0	1
Abudefduf_troschelii	Animalia	Chordata	Actinopterygii	Perciformes	Pomacentridae	Abudefduf	Abudefduf troschelii	1	0	1
Abudefduf_vaigiensis	Animalia	Chordata	Actinopterygii	Perciformes	Pomacentridae	Abudefduf	Abudefduf vaigiensis	1	0	1
Abudefduf_whitleyi	Animalia	Chordata	Actinopterygii	Perciformes	Pomacentridae	Abudefduf	Abudefduf whitleyi	1	0	1
Acanthaluteres_brownii	Animalia	Chordata	Actinopterygii	Tetraodontiformes	Monacanthidae	Acanthaluteres	Acanthaluteres brownii	1	0	1
Acanthaluteres_spilomelanurus	Animalia	Chordata	Actinopterygii	Tetraodontiformes	Monacanthidae	Acanthaluteres	Acanthaluteres spilomelanurus	1	0	1
Acanthaluteres_vittiger	Animalia	Chordata	Actinopterygii	Tetraodontiformes	Monacanthidae	Acanthaluteres	Acanthaluteres vittiger	1	0	1
Acanthemblemaria_atrata	Animalia	Chordata	Actinopterygii	Perciformes	Chaenopsidae	Acanthemblemaria	Acanthemblemaria atrata	0	1	1
Acanthemblemaria_castroi	Animalia	Chordata	Actinopterygii	Perciformes	Chaenopsidae	Acanthemblemaria	Acanthemblemaria castroi	0	1	1
Acanthemblemaria_crockeri	Animalia	Chordata	Actinopterygii	Perciformes	Chaenopsidae	Acanthemblemaria	Acanthemblemaria crockeri	1	0	1
Acanthemblemaria_hancocki	Animalia	Chordata	Actinopterygii	Perciformes	Chaenopsidae	Acanthemblemaria	Acanthemblemaria hancocki	1	0	1
Acanthemblemaria_spinosa	Animalia	Chordata	Actinopterygii	Perciformes	Chaenopsidae	Acanthemblemaria	Acanthemblemaria spinosa	1	0	1
Acanthemblemaria_stephensi	Animalia	Chordata	Actinopterygii	Perciformes	Chaenopsidae	Acanthemblemaria	Acanthemblemaria stephensi	0	1	1
Acanthistius_cinctus	Animalia	Chordata	Actinopterygii	Perciformes	Serranidae	Acanthistius	Acanthistius cinctus	1	0	1
Acanthistius_ocellatus	Animalia	Chordata	Actinopterygii	Perciformes	Serranidae	Acanthistius	Acanthistius ocellatus	1	0	1
Acanthistius_pardalotus	Animalia	Chordata	Actinopterygii	Perciformes	Serranidae	Acanthistius	Acanthistius pardalotus	1	0	1
Acanthistius_patachonicus	Animalia	Chordata	Actinopterygii	Perciformes	Serranidae	Acanthistius	Acanthistius patachonicus	1	0	1
Acanthistius_sebastoides	Animalia	Chordata	Actinopterygii	Perciformes	Serranidae	Acanthistius	Acanthistius sebastoides	1	0	1
Acanthistius_serratus	Animalia	Chordata	Actinopterygii	Perciformes	Serranidae	Acanthistius	Acanthistius serratus	1	0	1
Acanthochromis_polyacanthus	Animalia	Chordata	Actinopterygii	Perciformes	Pomacentridae	Acanthochromis	Acanthochromis polyacanthus	1	0	1
Acanthopagrus_australis	Animalia	Chordata	Actinopterygii	Perciformes	Sparidae	Acanthopagrus	Acanthopagrus australis	1	0	1
Acanthopagrus_latus	Animalia	Chordata	Actinopterygii	Perciformes	Sparidae	Acanthopagrus	Acanthopagrus latus	1	0	1
Acanthostracion_polygonius	Animalia	Chordata	Actinopterygii	Tetraodontiformes	Ostraciidae	Acanthostracion	Acanthostracion polygonius	1	0	1
Acanthostracion_quadricornis	Animalia	Chordata	Actinopterygii	Tetraodontiformes	Ostraciidae	Acanthostracion	Acanthostracion quadricornis	1	0	1
Acanthurus_achilles	Animalia	Chordata	Actinopterygii	Perciformes	Acanthuridae	Acanthurus	Acanthurus achilles	1	0	1
Acanthurus_albipectoralis	Animalia	Chordata	Actinopterygii	Perciformes	Acanthuridae	Acanthurus	Acanthurus albipectoralis	1	0	1
Acanthurus_auranticavus	Animalia	Chordata	Actinopterygii	Perciformes	Acanthuridae	Acanthurus	Acanthurus auranticavus	1	0	1
Acanthurus_bahianus	Animalia	Chordata	Actinopterygii	Perciformes	Acanthuridae	Acanthurus	Acanthurus bahianus	1	0	1
Acanthurus_bariene	Animalia	Chordata	Actinopterygii	Perciformes	Acanthuridae	Acanthurus	Acanthurus bariene	1	0	1
Acanthurus_blochii	Animalia	Chordata	Actinopterygii	Perciformes	Acanthuridae	Acanthurus	Acanthurus blochii	1	0	1
Acanthurus_chirurgus	Animalia	Chordata	Actinopterygii	Perciformes	Acanthuridae	Acanthurus	Acanthurus chirurgus	1	0	1
Acanthurus_chronixis	Animalia	Chordata	Actinopterygii	Perciformes	Acanthuridae	Acanthurus	Acanthurus chronixis	0	1	1
Acanthurus_coeruleus	Animalia	Chordata	Actinopterygii	Perciformes	Acanthuridae	Acanthurus	Acanthurus coeruleus	1	0	1
Acanthurus_dussumieri	Animalia	Chordata	Actinopterygii	Perciformes	Acanthuridae	Acanthurus	Acanthurus dussumieri	1	0	1
Acanthurus_fowleri	Animalia	Chordata	Actinopterygii	Perciformes	Acanthuridae	Acanthurus	Acanthurus fowleri	1	0	1
Acanthurus_gahhm	Animalia	Chordata	Actinopterygii	Perciformes	Acanthuridae	Acanthurus	Acanthurus gahhm	1	0	1
Acanthurus_grammoptilus	Animalia	Chordata	Actinopterygii	Perciformes	Acanthuridae	Acanthurus	Acanthurus grammoptilus	1	0	1
Acanthurus_guttatus	Animalia	Chordata	Actinopterygii	Perciformes	Acanthuridae	Acanthurus	Acanthurus guttatus	1	0	1
Acanthurus_leucocheilus	Animalia	Chordata	Actinopterygii	Perciformes	Acanthuridae	Acanthurus	Acanthurus leucocheilus	1	0	1
Acanthurus_leucopareius	Animalia	Chordata	Actinopterygii	Perciformes	Acanthuridae	Acanthurus	Acanthurus leucopareius	1	0	1
Acanthurus_leucosternon	Animalia	Chordata	Actinopterygii	Perciformes	Acanthuridae	Acanthurus	Acanthurus leucosternon	1	0	1
Acanthurus_lineatus	Animalia	Chordata	Actinopterygii	Perciformes	Acanthuridae	Acanthurus	Acanthurus lineatus	1	0	1
Acanthurus_maculiceps	Animalia	Chordata	Actinopterygii	Perciformes	Acanthuridae	Acanthurus	Acanthurus maculiceps	1	0	1
Acanthurus_mata	Animalia	Chordata	Actinopterygii	Perciformes	Acanthuridae	Acanthurus	Acanthurus mata	1	0	1
Acanthurus_nigricans	Animalia	Chordata	Actinopterygii	Perciformes	Acanthuridae	Acanthurus	Acanthurus nigricans	1	0	1
Acanthurus_nigricauda	Animalia	Chordata	Actinopterygii	Perciformes	Acanthuridae	Acanthurus	Acanthurus nigricauda	1	0	1
Acanthurus_nigrofuscus	Animalia	Chordata	Actinopterygii	Perciformes	Acanthuridae	Acanthurus	Acanthurus nigrofuscus	1	0	1
Acanthurus_nigroris	Animalia	Chordata	Actinopterygii	Perciformes	Acanthuridae	Acanthurus	Acanthurus nigroris	1	0	1
Acanthurus_nubilus	Animalia	Chordata	Actinopterygii	Perciformes	Acanthuridae	Acanthurus	Acanthurus nubilus	1	0	1
Acanthurus_olivaceus	Animalia	Chordata	Actinopterygii	Perciformes	Acanthuridae	Acanthurus	Acanthurus olivaceus	1	0	1
Acanthurus_pyroferus	Animalia	Chordata	Actinopterygii	Perciformes	Acanthuridae	Acanthurus	Acanthurus pyroferus	1	0	1
Acanthurus_reversus	Animalia	Chordata	Actinopterygii	Perciformes	Acanthuridae	Acanthurus	Acanthurus reversus	1	0	1
Acanthurus_sohal	Animalia	Chordata	Actinopterygii	Perciformes	Acanthuridae	Acanthurus	Acanthurus sohal	1	0	1
Acanthurus_tennentii	Animalia	Chordata	Actinopterygii	Perciformes	Acanthuridae	Acanthurus	Acanthurus tennentii	1	0	1
Acanthurus_thompsoni	Animalia	Chordata	Actinopterygii	Perciformes	Acanthuridae	Acanthurus	Acanthurus thompsoni	1	0	1
Acanthurus_triostegus	Animalia	Chordata	Actinopterygii	Perciformes	Acanthuridae	Acanthurus	Acanthurus triostegus	1	0	1
Acanthurus_tristis	Animalia	Chordata	Actinopterygii	Perciformes	Acanthuridae	Acanthurus	Acanthurus tristis	1	0	1
Acanthurus_xanthopterus	Animalia	Chordata	Actinopterygii	Perciformes	Acanthuridae	Acanthurus	Acanthurus xanthopterus	1	0	1
Achoerodus_gouldii	Animalia	Chordata	Actinopterygii	Perciformes	Labridae	Achoerodus	Achoerodus gouldii	1	0	1
Achoerodus_viridis	Animalia	Chordata	Actinopterygii	Perciformes	Labridae	Achoerodus	Achoerodus viridis	1	0	1
Aeoliscus_strigatus	Animalia	Chordata	Actinopterygii	Syngnathiformes	Centriscidae	Aeoliscus	Aeoliscus strigatus	1	0	0
Aetapcus_maculatus	Animalia	Chordata	Actinopterygii	Scorpaeniformes	Pataecidae	Aetapcus	Aetapcus maculatus	1	0	1
Aethaloperca_rogaa	Animalia	Chordata	Actinopterygii	Perciformes	Serranidae	Aethaloperca	Aethaloperca rogaa	1	0	1
Aetobatus_narinari	Animalia	Chordata	Elasmobranchii	Myliobatiformes	Myliobatidae	Aetobatus	Aetobatus narinari	1	0	0
Aetobatus_ocellatus	Animalia	Chordata	Elasmobranchii	Myliobatiformes	Myliobatidae	Aetobatus	Aetobatus ocellatus	1	0	0
Aetomylaeus_maculatus	Animalia	Chordata	Elasmobranchii	Myliobatiformes	Myliobatidae	Aetomylaeus	Aetomylaeus maculatus	0	0	0
Aetomylaeus_nichofii	Animalia	Chordata	Elasmobranchii	Myliobatiformes	Myliobatidae	Aetomylaeus	Aetomylaeus nichofii	0	0	0
Afurcagobius_tamarensis	Animalia	Chordata	Actinopterygii	Perciformes	Gobiidae	Afurcagobius	Afurcagobius tamarensis	1	0	1
Aioliops_novaeguineae	Animalia	Chordata	Actinopterygii	Perciformes	Microdesmidae	Aioliops	Aioliops novaeguineae	1	0	1
Albula_glossodonta	Animalia	Chordata	Actinopterygii	Albuliformes	Albulidae	Albula	Albula glossodonta	0	1	1
Alectis_ciliaris	Animalia	Chordata	Actinopterygii	Perciformes	Carangidae	Alectis	Alectis ciliaris	1	0	1
Alloclinus_holderi	Animalia	Chordata	Actinopterygii	Perciformes	Labrisomidae	Alloclinus	Alloclinus holderi	1	0	1
Allomycterus_pilatus	Animalia	Chordata	Actinopterygii	Tetraodontiformes	Diodontidae	Allomycterus	Allomycterus pilatus	1	0	1
Alphestes_immaculatus	Animalia	Chordata	Actinopterygii	Perciformes	Serranidae	Alphestes	Alphestes immaculatus	1	0	1
Altrichthys_azurelineatus	Animalia	Chordata	Actinopterygii	Perciformes	Pomacentridae	Altrichthys	Altrichthys azurelineatus	0	1	1
Altrichthys_curatus	Animalia	Chordata	Actinopterygii	Perciformes	Pomacentridae	Altrichthys	Altrichthys curatus	0	1	1
Aluterus_scriptus	Animalia	Chordata	Actinopterygii	Tetraodontiformes	Monacanthidae	Aluterus	Aluterus scriptus	1	0	1
Amanses_scopas	Animalia	Chordata	Actinopterygii	Tetraodontiformes	Monacanthidae	Amanses	Amanses scopas	1	0	1
Ambassis_jacksoniensis	Animalia	Chordata	Actinopterygii	Perciformes	Ambassidae	Ambassis	Ambassis jacksoniensis	1	0	1
Amblycirrhitus_bimacula	Animalia	Chordata	Actinopterygii	Perciformes	Cirrhitidae	Amblycirrhitus	Amblycirrhitus bimacula	1	0	1
Amblycirrhitus_earnshawi	Animalia	Chordata	Actinopterygii	Perciformes	Cirrhitidae	Amblycirrhitus	Amblycirrhitus earnshawi	0	1	1
Amblycirrhitus_pinos	Animalia	Chordata	Actinopterygii	Perciformes	Cirrhitidae	Amblycirrhitus	Amblycirrhitus pinos	1	0	1
Amblyeleotris_fasciata	Animalia	Chordata	Actinopterygii	Perciformes	Gobiidae	Amblyeleotris	Amblyeleotris fasciata	1	0	1
Amblyeleotris_guttata	Animalia	Chordata	Actinopterygii	Perciformes	Gobiidae	Amblyeleotris	Amblyeleotris guttata	1	0	1
Amblyeleotris_gymnocephala	Animalia	Chordata	Actinopterygii	Perciformes	Gobiidae	Amblyeleotris	Amblyeleotris gymnocephala	1	0	1
Amblyeleotris_japonica	Animalia	Chordata	Actinopterygii	Perciformes	Gobiidae	Amblyeleotris	Amblyeleotris japonica	1	0	1
Amblyeleotris_periophthalma	Animalia	Chordata	Actinopterygii	Perciformes	Gobiidae	Amblyeleotris	Amblyeleotris periophthalma	1	0	1
Amblyeleotris_steinitzi	Animalia	Chordata	Actinopterygii	Perciformes	Gobiidae	Amblyeleotris	Amblyeleotris steinitzi	1	0	1
Amblyeleotris_sungami	Animalia	Chordata	Actinopterygii	Perciformes	Gobiidae	Amblyeleotris	Amblyeleotris sungami	1	0	1
Amblyeleotris_wheeleri	Animalia	Chordata	Actinopterygii	Perciformes	Gobiidae	Amblyeleotris	Amblyeleotris wheeleri	1	0	1
Amblyglyphidodon_aureus	Animalia	Chordata	Actinopterygii	Perciformes	Pomacentridae	Amblyglyphidodon	Amblyglyphidodon aureus	1	0	1
Amblyglyphidodon_batunai	Animalia	Chordata	Actinopterygii	Perciformes	Pomacentridae	Amblyglyphidodon	Amblyglyphidodon batunai	1	0	1
Amblyglyphidodon_curacao	Animalia	Chordata	Actinopterygii	Perciformes	Pomacentridae	Amblyglyphidodon	Amblyglyphidodon curacao	1	0	1
Amblyglyphidodon_flavilatus	Animalia	Chordata	Actinopterygii	Perciformes	Pomacentridae	Amblyglyphidodon	Amblyglyphidodon flavilatus	1	0	1
Amblyglyphidodon_indicus	Animalia	Chordata	Actinopterygii	Perciformes	Pomacentridae	Amblyglyphidodon	Amblyglyphidodon indicus	1	0	1
Amblyglyphidodon_leucogaster	Animalia	Chordata	Actinopterygii	Perciformes	Pomacentridae	Amblyglyphidodon	Amblyglyphidodon leucogaster	1	0	1
Amblyglyphidodon_melanopterus	Animalia	Chordata	Actinopterygii	Perciformes	Pomacentridae	Amblyglyphidodon	Amblyglyphidodon melanopterus	1	0	1
Amblyglyphidodon_orbicularis	Animalia	Chordata	Actinopterygii	Perciformes	Pomacentridae	Amblyglyphidodon	Amblyglyphidodon orbicularis	1	0	1
Amblyglyphidodon_ternatensis	Animalia	Chordata	Actinopterygii	Perciformes	Pomacentridae	Amblyglyphidodon	Amblyglyphidodon ternatensis	1	0	1
Amblygobius_buanensis	Animalia	Chordata	Actinopterygii	Perciformes	Gobiidae	Amblygobius	Amblygobius buanensis	1	0	1
Amblygobius_bynoensis	Animalia	Chordata	Actinopterygii	Perciformes	Gobiidae	Amblygobius	Amblygobius bynoensis	1	0	1
Amblygobius_decussatus	Animalia	Chordata	Actinopterygii	Perciformes	Gobiidae	Amblygobius	Amblygobius decussatus	1	0	1
Amblygobius_nocturnus	Animalia	Chordata	Actinopterygii	Perciformes	Gobiidae	Amblygobius	Amblygobius nocturnus	1	0	1
Amblygobius_phalaena	Animalia	Chordata	Actinopterygii	Perciformes	Gobiidae	Amblygobius	Amblygobius phalaena	1	0	1
Amblyraja_radiata	Animalia	Chordata	Elasmobranchii	Rajiformes	Rajidae	Amblyraja	Amblyraja radiata	0	0	0
Amblyrhynchotes_honckenii	Animalia	Chordata	Actinopterygii	Tetraodontiformes	Tetraodontidae	Amblyrhynchotes	Amblyrhynchotes honckenii	1	0	1
Ammodytes_tobianus	Animalia	Chordata	Actinopterygii	Perciformes	Ammodytidae	Ammodytes	Ammodytes tobianus	1	0	1
Amphichaetodon_howensis	Animalia	Chordata	Actinopterygii	Perciformes	Chaetodontidae	Amphichaetodon	Amphichaetodon howensis	1	0	1
Amphichthys_cryptocentrus	Animalia	Chordata	Actinopterygii	Batrachoidiformes	Batrachoididae	Amphichthys	Amphichthys cryptocentrus	1	0	1
Amphiprion_akallopisos	Animalia	Chordata	Actinopterygii	Perciformes	Pomacentridae	Amphiprion	Amphiprion akallopisos	1	0	1
Amphiprion_akindynos	Animalia	Chordata	Actinopterygii	Perciformes	Pomacentridae	Amphiprion	Amphiprion akindynos	1	0	1
Amphiprion_allardi	Animalia	Chordata	Actinopterygii	Perciformes	Pomacentridae	Amphiprion	Amphiprion allardi	1	0	1
Amphiprion_bicinctus	Animalia	Chordata	Actinopterygii	Perciformes	Pomacentridae	Amphiprion	Amphiprion bicinctus	1	0	1
Amphiprion_chrysopterus	Animalia	Chordata	Actinopterygii	Perciformes	Pomacentridae	Amphiprion	Amphiprion chrysopterus	1	0	1
Amphiprion_clarkii	Animalia	Chordata	Actinopterygii	Perciformes	Pomacentridae	Amphiprion	Amphiprion clarkii	1	0	1
Amphiprion_ephippium	Animalia	Chordata	Actinopterygii	Perciformes	Pomacentridae	Amphiprion	Amphiprion ephippium	1	0	1
Amphiprion_frenatus	Animalia	Chordata	Actinopterygii	Perciformes	Pomacentridae	Amphiprion	Amphiprion frenatus	1	0	1
Amphiprion_fuscocaudatus	Animalia	Chordata	Actinopterygii	Perciformes	Pomacentridae	Amphiprion	Amphiprion fuscocaudatus	1	0	1
Amphiprion_latezonatus	Animalia	Chordata	Actinopterygii	Perciformes	Pomacentridae	Amphiprion	Amphiprion latezonatus	1	0	1
Amphiprion_leucokranos	Animalia	Chordata	Actinopterygii	Perciformes	Pomacentridae	Amphiprion	Amphiprion leucokranos	1	0	1
Amphiprion_mccullochi	Animalia	Chordata	Actinopterygii	Perciformes	Pomacentridae	Amphiprion	Amphiprion mccullochi	1	0	1
Amphiprion_melanopus	Animalia	Chordata	Actinopterygii	Perciformes	Pomacentridae	Amphiprion	Amphiprion melanopus	1	0	1
Amphiprion_nigripes	Animalia	Chordata	Actinopterygii	Perciformes	Pomacentridae	Amphiprion	Amphiprion nigripes	1	0	1
Amphiprion_ocellaris	Animalia	Chordata	Actinopterygii	Perciformes	Pomacentridae	Amphiprion	Amphiprion ocellaris	1	0	1
Amphiprion_percula	Animalia	Chordata	Actinopterygii	Perciformes	Pomacentridae	Amphiprion	Amphiprion percula	1	0	1
Amphiprion_perideraion	Animalia	Chordata	Actinopterygii	Perciformes	Pomacentridae	Amphiprion	Amphiprion perideraion	1	0	1
Amphiprion_rubrocinctus	Animalia	Chordata	Actinopterygii	Perciformes	Pomacentridae	Amphiprion	Amphiprion rubrocinctus	1	0	1
Amphiprion_sandaracinos	Animalia	Chordata	Actinopterygii	Perciformes	Pomacentridae	Amphiprion	Amphiprion sandaracinos	1	0	1
Anampses_caeruleopunctatus	Animalia	Chordata	Actinopterygii	Perciformes	Labridae	Anampses	Anampses caeruleopunctatus	1	0	1
Anampses_cuvier	Animalia	Chordata	Actinopterygii	Perciformes	Labridae	Anampses	Anampses cuvier	1	0	1
Anampses_elegans	Animalia	Chordata	Actinopterygii	Perciformes	Labridae	Anampses	Anampses elegans	1	0	1
Anampses_femininus	Animalia	Chordata	Actinopterygii	Perciformes	Labridae	Anampses	Anampses femininus	1	0	1
Anampses_geographicus	Animalia	Chordata	Actinopterygii	Perciformes	Labridae	Anampses	Anampses geographicus	1	0	1
Anampses_lennardi	Animalia	Chordata	Actinopterygii	Perciformes	Labridae	Anampses	Anampses lennardi	1	0	1
Anampses_lineatus	Animalia	Chordata	Actinopterygii	Perciformes	Labridae	Anampses	Anampses lineatus	1	0	1
Anampses_melanurus	Animalia	Chordata	Actinopterygii	Perciformes	Labridae	Anampses	Anampses melanurus	1	0	1
Anampses_meleagrides	Animalia	Chordata	Actinopterygii	Perciformes	Labridae	Anampses	Anampses meleagrides	1	0	1
Anampses_neoguinaicus	Animalia	Chordata	Actinopterygii	Perciformes	Labridae	Anampses	Anampses neoguinaicus	1	0	1
Anampses_twistii	Animalia	Chordata	Actinopterygii	Perciformes	Labridae	Anampses	Anampses twistii	1	0	1
Anarrhichthys_ocellatus	Animalia	Chordata	Actinopterygii	Perciformes	Anarhichadidae	Anarrhichthys	Anarrhichthys ocellatus	1	0	1
Anisotremus_caesius	Animalia	Chordata	Actinopterygii	Perciformes	Haemulidae	Anisotremus	Anisotremus caesius	1	0	1
Anisotremus_davidsonii	Animalia	Chordata	Actinopterygii	Perciformes	Haemulidae	Anisotremus	Anisotremus davidsonii	1	0	1
Anisotremus_interruptus	Animalia	Chordata	Actinopterygii	Perciformes	Haemulidae	Anisotremus	Anisotremus interruptus	1	0	1
Anisotremus_scapularis	Animalia	Chordata	Actinopterygii	Perciformes	Haemulidae	Anisotremus	Anisotremus scapularis	1	0	1
Anisotremus_surinamensis	Animalia	Chordata	Actinopterygii	Perciformes	Haemulidae	Anisotremus	Anisotremus surinamensis	1	0	1
Anisotremus_taeniatus	Animalia	Chordata	Actinopterygii	Perciformes	Haemulidae	Anisotremus	Anisotremus taeniatus	1	0	1
Anisotremus_virginicus	Animalia	Chordata	Actinopterygii	Perciformes	Haemulidae	Anisotremus	Anisotremus virginicus	1	0	1
Anoplocapros_amygdaloides	Animalia	Chordata	Actinopterygii	Tetraodontiformes	Aracanidae	Anoplocapros	Anoplocapros amygdaloides	1	0	1
Anoplocapros_inermis	Animalia	Chordata	Actinopterygii	Tetraodontiformes	Aracanidae	Anoplocapros	Anoplocapros inermis	1	0	1
Anoplocapros_lenticularis	Animalia	Chordata	Actinopterygii	Tetraodontiformes	Aracanidae	Anoplocapros	Anoplocapros lenticularis	1	0	1
Anyperodon_leucogrammicus	Animalia	Chordata	Actinopterygii	Perciformes	Serranidae	Anyperodon	Anyperodon leucogrammicus	1	0	1
Aphareus_furca	Animalia	Chordata	Actinopterygii	Perciformes	Lutjanidae	Aphareus	Aphareus furca	1	0	1
Aphareus_rutilans	Animalia	Chordata	Actinopterygii	Perciformes	Lutjanidae	Aphareus	Aphareus rutilans	1	0	1
Aploactisoma_milesii	Animalia	Chordata	Actinopterygii	Scorpaeniformes	Aploactinidae	Aploactisoma	Aploactisoma milesii	1	0	1
Aplodactylus_arctidens	Animalia	Chordata	Actinopterygii	Perciformes	Aplodactylidae	Aplodactylus	Aplodactylus arctidens	1	0	1
Aplodactylus_etheridgii	Animalia	Chordata	Actinopterygii	Perciformes	Aplodactylidae	Aplodactylus	Aplodactylus etheridgii	1	0	1
Aplodactylus_lophodon	Animalia	Chordata	Actinopterygii	Perciformes	Aplodactylidae	Aplodactylus	Aplodactylus lophodon	1	0	1
Aplodactylus_westralis	Animalia	Chordata	Actinopterygii	Perciformes	Aplodactylidae	Aplodactylus	Aplodactylus westralis	1	0	1
Apogon_atradorsatus	Animalia	Chordata	Actinopterygii	Perciformes	Apogonidae	Apogon	Apogon atradorsatus	1	0	1
Apogon_atricaudus	Animalia	Chordata	Actinopterygii	Perciformes	Apogonidae	Apogon	Apogon atricaudus	1	0	1
Apogon_binotatus	Animalia	Chordata	Actinopterygii	Perciformes	Apogonidae	Apogon	Apogon binotatus	1	0	1
Apogon_dovii	Animalia	Chordata	Actinopterygii	Perciformes	Apogonidae	Apogon	Apogon dovii	1	0	1
Apogon_imberbis	Animalia	Chordata	Actinopterygii	Perciformes	Apogonidae	Apogon	Apogon imberbis	1	0	1
Apogon_lachneri	Animalia	Chordata	Actinopterygii	Perciformes	Apogonidae	Apogon	Apogon lachneri	1	0	1
Apogon_maculatus	Animalia	Chordata	Actinopterygii	Perciformes	Apogonidae	Apogon	Apogon maculatus	1	0	1
Apogon_pacificus	Animalia	Chordata	Actinopterygii	Perciformes	Apogonidae	Apogon	Apogon pacificus	1	0	1
Apogon_retrosella	Animalia	Chordata	Actinopterygii	Perciformes	Apogonidae	Apogon	Apogon retrosella	1	0	1
Apogon_townsendi	Animalia	Chordata	Actinopterygii	Perciformes	Apogonidae	Apogon	Apogon townsendi	1	0	1
Apogonichthyoides_timorensis	Animalia	Chordata	Actinopterygii	Perciformes	Apogonidae	Apogonichthyoides	Apogonichthyoides timorensis	1	0	1
Apolemichthys_trimaculatus	Animalia	Chordata	Actinopterygii	Perciformes	Pomacanthidae	Apolemichthys	Apolemichthys trimaculatus	1	0	1
Aprion_virescens	Animalia	Chordata	Actinopterygii	Perciformes	Lutjanidae	Aprion	Aprion virescens	1	0	1
Aptychotrema_rostrata	Animalia	Chordata	Elasmobranchii	Rajiformes	Rhinobatidae	Aptychotrema	Aptychotrema rostrata	1	0	0
Aracana_aurita	Animalia	Chordata	Actinopterygii	Tetraodontiformes	Aracanidae	Aracana	Aracana aurita	1	0	1
Aracana_ornata	Animalia	Chordata	Actinopterygii	Tetraodontiformes	Aracanidae	Aracana	Aracana ornata	1	0	1
Archamia_bleekeri	Animalia	Chordata	Actinopterygii	Perciformes	Apogonidae	Archamia	Archamia bleekeri	1	0	1
Arenigobius_frenatus	Animalia	Chordata	Actinopterygii	Perciformes	Gobiidae	Arenigobius	Arenigobius frenatus	1	0	1
Argyrosomus_hololepidotus	Animalia	Chordata	Actinopterygii	Perciformes	Sciaenidae	Argyrosomus	Argyrosomus hololepidotus	0	1	1
Argyrosomus_japonicus	Animalia	Chordata	Actinopterygii	Perciformes	Sciaenidae	Argyrosomus	Argyrosomus japonicus	1	0	1
Arnoglossus_bassensis	Animalia	Chordata	Actinopterygii	Pleuronectiformes	Bothidae	Arnoglossus	Arnoglossus bassensis	1	0	0
Arothron_caeruleopunctatus	Animalia	Chordata	Actinopterygii	Tetraodontiformes	Tetraodontidae	Arothron	Arothron caeruleopunctatus	1	0	1
Arothron_diadematus	Animalia	Chordata	Actinopterygii	Tetraodontiformes	Tetraodontidae	Arothron	Arothron diadematus	1	0	1
Arothron_hispidus	Animalia	Chordata	Actinopterygii	Tetraodontiformes	Tetraodontidae	Arothron	Arothron hispidus	1	0	1
Arothron_inconditus	Animalia	Chordata	Actinopterygii	Tetraodontiformes	Tetraodontidae	Arothron	Arothron inconditus	0	1	1
Arothron_manilensis	Animalia	Chordata	Actinopterygii	Tetraodontiformes	Tetraodontidae	Arothron	Arothron manilensis	1	0	1
Arothron_mappa	Animalia	Chordata	Actinopterygii	Tetraodontiformes	Tetraodontidae	Arothron	Arothron mappa	1	0	1
Arothron_meleagris	Animalia	Chordata	Actinopterygii	Tetraodontiformes	Tetraodontidae	Arothron	Arothron meleagris	1	0	1
Arothron_nigropunctatus	Animalia	Chordata	Actinopterygii	Tetraodontiformes	Tetraodontidae	Arothron	Arothron nigropunctatus	1	0	1
Arothron_stellatus	Animalia	Chordata	Actinopterygii	Tetraodontiformes	Tetraodontidae	Arothron	Arothron stellatus	1	0	1
Arripis_georgianus	Animalia	Chordata	Actinopterygii	Perciformes	Arripidae	Arripis	Arripis georgianus	1	0	1
Arripis_trutta	Animalia	Chordata	Actinopterygii	Perciformes	Arripidae	Arripis	Arripis trutta	1	0	1
Arripis_truttacea	Animalia	Chordata	Actinopterygii	Perciformes	Arripidae	Arripis	Arripis truttacea	1	0	1
Arripis_xylabion	Animalia	Chordata	Actinopterygii	Perciformes	Arripidae	Arripis	Arripis xylabion	1	0	1
Artedius_harringtoni	Animalia	Chordata	Actinopterygii	Scorpaeniformes	Cottidae	Artedius	Artedius harringtoni	1	0	1
Aspasmogaster_tasmaniensis	Animalia	Chordata	Actinopterygii	Gobiesociformes	Gobiesocidae	Aspasmogaster	Aspasmogaster tasmaniensis	1	0	1
Aspidontus_dussumieri	Animalia	Chordata	Actinopterygii	Perciformes	Blenniidae	Aspidontus	Aspidontus dussumieri	1	0	1
Aspidontus_taeniatus	Animalia	Chordata	Actinopterygii	Perciformes	Blenniidae	Aspidontus	Aspidontus taeniatus	1	0	1
Assessor_flavissimus	Animalia	Chordata	Actinopterygii	Perciformes	Plesiopidae	Assessor	Assessor flavissimus	1	0	1
Assessor_macneilli	Animalia	Chordata	Actinopterygii	Perciformes	Plesiopidae	Assessor	Assessor macneilli	1	0	1
Assessor_randalli	Animalia	Chordata	Actinopterygii	Perciformes	Plesiopidae	Assessor	Assessor randalli	1	0	1
Assiculus_punctatus	Animalia	Chordata	Actinopterygii	Perciformes	Pseudochromidae	Assiculus	Assiculus punctatus	1	0	1
Asterorhombus_intermedius	Animalia	Chordata	Actinopterygii	Pleuronectiformes	Bothidae	Asterorhombus	Asterorhombus intermedius	1	0	0
Asterropteryx_striata	Animalia	Chordata	Actinopterygii	Perciformes	Gobiidae	Asterropteryx	Asterropteryx striata	1	0	1
Asymbolus_analis	Animalia	Chordata	Elasmobranchii	Carcharhiniformes	Pentanchidae	Asymbolus	Asymbolus analis	1	0	0
Atelomycterus_baliensis	Animalia	Chordata	Elasmobranchii	Carcharhiniformes	Scyliorhinidae	Atelomycterus	Atelomycterus baliensis	0	0	0
Atherina_hepsetus	Animalia	Chordata	Actinopterygii	Atheriniformes	Atherinidae	Atherina	Atherina hepsetus	1	0	1
Atherina_presbyter	Animalia	Chordata	Actinopterygii	Atheriniformes	Atherinidae	Atherina	Atherina presbyter	1	0	1
Atherinomorus_vaigiensis	Animalia	Chordata	Actinopterygii	Atheriniformes	Atherinidae	Atherinomorus	Atherinomorus vaigiensis	1	0	1
Atractoscion_aequidens	Animalia	Chordata	Actinopterygii	Perciformes	Sciaenidae	Atractoscion	Atractoscion aequidens	1	0	1
Atrosalarias_holomelas	Animalia	Chordata	Actinopterygii	Perciformes	Blenniidae	Atrosalarias	Atrosalarias holomelas	1	0	1
Atule_mate	Animalia	Chordata	Actinopterygii	Perciformes	Carangidae	Atule	Atule mate	1	0	1
Atypichthys_latus	Animalia	Chordata	Actinopterygii	Perciformes	Kyphosidae	Atypichthys	Atypichthys latus	1	0	1
Atypichthys_strigatus	Animalia	Chordata	Actinopterygii	Perciformes	Kyphosidae	Atypichthys	Atypichthys strigatus	1	0	1
Aulacocephalus_temminckii	Animalia	Chordata	Actinopterygii	Perciformes	Serranidae	Aulacocephalus	Aulacocephalus temminckii	1	0	1
Aulohalaelurus_labiosus	Animalia	Chordata	Elasmobranchii	Carcharhiniformes	Scyliorhinidae	Aulohalaelurus	Aulohalaelurus labiosus	1	0	0
Aulorhynchus_flavidus	Animalia	Chordata	Actinopterygii	Gasterosteiformes	Aulorhynchidae	Aulorhynchus	Aulorhynchus flavidus	1	0	1
Aulostomus_chinensis	Animalia	Chordata	Actinopterygii	Syngnathiformes	Aulostomidae	Aulostomus	Aulostomus chinensis	1	0	0
Aulostomus_maculatus	Animalia	Chordata	Actinopterygii	Syngnathiformes	Aulostomidae	Aulostomus	Aulostomus maculatus	1	0	0
Aulostomus_strigosus	Animalia	Chordata	Actinopterygii	Syngnathiformes	Aulostomidae	Aulostomus	Aulostomus strigosus	1	0	0
Austrolabrus_maculatus	Animalia	Chordata	Actinopterygii	Perciformes	Labridae	Austrolabrus	Austrolabrus maculatus	1	0	1
Axoclinus_cocoensis	Animalia	Chordata	Actinopterygii	Perciformes	Tripterygiidae	Axoclinus	Axoclinus cocoensis	0	1	1
Axoclinus_lucillae	Animalia	Chordata	Actinopterygii	Perciformes	Tripterygiidae	Axoclinus	Axoclinus lucillae	1	0	1
Axoclinus_multicinctus	Animalia	Chordata	Actinopterygii	Perciformes	Tripterygiidae	Axoclinus	Axoclinus multicinctus	0	1	1
Axoclinus_rubinoffi	Animalia	Chordata	Actinopterygii	Perciformes	Tripterygiidae	Axoclinus	Axoclinus rubinoffi	0	1	1
Azurina_eupalama	Animalia	Chordata	Actinopterygii	Perciformes	Pomacentridae	Azurina	Azurina eupalama	0	1	1
Balistapus_undulatus	Animalia	Chordata	Actinopterygii	Tetraodontiformes	Balistidae	Balistapus	Balistapus undulatus	1	0	1
Balistes_capriscus	Animalia	Chordata	Actinopterygii	Tetraodontiformes	Balistidae	Balistes	Balistes capriscus	1	0	1
Balistes_polylepis	Animalia	Chordata	Actinopterygii	Tetraodontiformes	Balistidae	Balistes	Balistes polylepis	1	0	1
Balistes_punctatus	Animalia	Chordata	Actinopterygii	Tetraodontiformes	Balistidae	Balistes	Balistes punctatus	0	1	1
Balistes_vetula	Animalia	Chordata	Actinopterygii	Tetraodontiformes	Balistidae	Balistes	Balistes vetula	1	0	1
Balistoides_conspicillum	Animalia	Chordata	Actinopterygii	Tetraodontiformes	Balistidae	Balistoides	Balistoides conspicillum	1	0	1
Balistoides_viridescens	Animalia	Chordata	Actinopterygii	Tetraodontiformes	Balistidae	Balistoides	Balistoides viridescens	1	0	1
Bathygobius_krefftii	Animalia	Chordata	Actinopterygii	Perciformes	Gobiidae	Bathygobius	Bathygobius krefftii	1	0	1
Bathygobius_lineatus	Animalia	Chordata	Actinopterygii	Perciformes	Gobiidae	Bathygobius	Bathygobius lineatus	0	1	1
Bathystethus_cultratus	Animalia	Chordata	Actinopterygii	Perciformes	Kyphosidae	Bathystethus	Bathystethus cultratus	1	0	1
Bathytoshia_brevicaudata	Animalia	Chordata	Elasmobranchii	Myliobatiformes	Dasyatidae	Bathytoshia	Bathytoshia brevicaudata	1	0	0
Batrachoides_boulengeri	Animalia	Chordata	Actinopterygii	Batrachoidiformes	Batrachoididae	Batrachoides	Batrachoides boulengeri	0	1	1
Belone_belone	Animalia	Chordata	Actinopterygii	Beloniformes	Belonidae	Belone	Belone belone	1	0	1
Belonoperca_chabanaudi	Animalia	Chordata	Actinopterygii	Perciformes	Serranidae	Belonoperca	Belonoperca chabanaudi	1	0	1
Blenniella_chrysospilos	Animalia	Chordata	Actinopterygii	Perciformes	Blenniidae	Blenniella	Blenniella chrysospilos	1	0	1
Bodianus_albotaeniatus	Animalia	Chordata	Actinopterygii	Perciformes	Labridae	Bodianus	Bodianus albotaeniatus	1	0	1
Bodianus_anthioides	Animalia	Chordata	Actinopterygii	Perciformes	Labridae	Bodianus	Bodianus anthioides	1	0	1
Bodianus_axillaris	Animalia	Chordata	Actinopterygii	Perciformes	Labridae	Bodianus	Bodianus axillaris	1	0	1
Bodianus_bilunulatus	Animalia	Chordata	Actinopterygii	Perciformes	Labridae	Bodianus	Bodianus bilunulatus	1	0	1
Bodianus_diana	Animalia	Chordata	Actinopterygii	Perciformes	Labridae	Bodianus	Bodianus diana	1	0	1
Bodianus_dictynna	Animalia	Chordata	Actinopterygii	Perciformes	Labridae	Bodianus	Bodianus dictynna	1	0	1
Bodianus_diplotaenia	Animalia	Chordata	Actinopterygii	Perciformes	Labridae	Bodianus	Bodianus diplotaenia	1	0	1
Bodianus_eclancheri	Animalia	Chordata	Actinopterygii	Perciformes	Labridae	Bodianus	Bodianus eclancheri	1	0	1
Bodianus_frenchii	Animalia	Chordata	Actinopterygii	Perciformes	Labridae	Bodianus	Bodianus frenchii	1	0	1
Bodianus_loxozonus	Animalia	Chordata	Actinopterygii	Perciformes	Labridae	Bodianus	Bodianus loxozonus	1	0	1
Bodianus_mesothorax	Animalia	Chordata	Actinopterygii	Perciformes	Labridae	Bodianus	Bodianus mesothorax	1	0	1
Bodianus_perditio	Animalia	Chordata	Actinopterygii	Perciformes	Labridae	Bodianus	Bodianus perditio	1	0	1
Bodianus_rufus	Animalia	Chordata	Actinopterygii	Perciformes	Labridae	Bodianus	Bodianus rufus	1	0	1
Bodianus_scrofa	Animalia	Chordata	Actinopterygii	Perciformes	Labridae	Bodianus	Bodianus scrofa	1	0	1
Bodianus_unimaculatus	Animalia	Chordata	Actinopterygii	Perciformes	Labridae	Bodianus	Bodianus unimaculatus	1	0	1
Bolbometopon_muricatum	Animalia	Chordata	Actinopterygii	Perciformes	Scaridae	Bolbometopon	Bolbometopon muricatum	1	0	1
Boops_boops	Animalia	Chordata	Actinopterygii	Perciformes	Sparidae	Boops	Boops boops	1	0	1
Boopsoidea_inornata	Animalia	Chordata	Actinopterygii	Perciformes	Sparidae	Boopsoidea	Boopsoidea inornata	1	0	1
Boreogadus_saida	Animalia	Chordata	Actinopterygii	Gadiformes	Gadidae	Boreogadus	Boreogadus saida	1	0	1
Bothragonus_occidentalis	Animalia	Chordata	Actinopterygii	Scorpaeniformes	Agonidae	Bothragonus	Bothragonus occidentalis	1	0	1
Bothus_leopardinus	Animalia	Chordata	Actinopterygii	Pleuronectiformes	Bothidae	Bothus	Bothus leopardinus	1	0	0
Bothus_mancus	Animalia	Chordata	Actinopterygii	Pleuronectiformes	Bothidae	Bothus	Bothus mancus	1	0	0
Bothus_pantherinus	Animalia	Chordata	Actinopterygii	Pleuronectiformes	Bothidae	Bothus	Bothus pantherinus	1	0	0
Bothus_podas	Animalia	Chordata	Actinopterygii	Pleuronectiformes	Bothidae	Bothus	Bothus podas	1	0	0
Bovichtus_angustifrons	Animalia	Chordata	Actinopterygii	Perciformes	Bovichtidae	Bovichtus	Bovichtus angustifrons	1	0	1
Bovichtus_argentinus	Animalia	Chordata	Actinopterygii	Perciformes	Bovichtidae	Bovichtus	Bovichtus argentinus	1	0	1
Brachaelurus_waddi	Animalia	Chordata	Elasmobranchii	Orectolobiformes	Brachaeluridae	Brachaelurus	Brachaelurus waddi	1	0	0
Brachaluteres_jacksonianus	Animalia	Chordata	Actinopterygii	Tetraodontiformes	Monacanthidae	Brachaluteres	Brachaluteres jacksonianus	1	0	1
Brachionichthys_hirsutus	Animalia	Chordata	Actinopterygii	Lophiiformes	Brachionichthyidae	Brachionichthys	Brachionichthys hirsutus	0	1	1
Brachyistius_frenatus	Animalia	Chordata	Actinopterygii	Perciformes	Embiotocidae	Brachyistius	Brachyistius frenatus	1	0	1
Bryaninops_amplus	Animalia	Chordata	Actinopterygii	Perciformes	Gobiidae	Bryaninops	Bryaninops amplus	1	0	1
Bryaninops_erythrops	Animalia	Chordata	Actinopterygii	Perciformes	Gobiidae	Bryaninops	Bryaninops erythrops	1	0	1
Bryaninops_natans	Animalia	Chordata	Actinopterygii	Perciformes	Gobiidae	Bryaninops	Bryaninops natans	1	0	1
Bryaninops_nexus	Animalia	Chordata	Actinopterygii	Perciformes	Gobiidae	Bryaninops	Bryaninops nexus	1	0	1
Bryaninops_yongei	Animalia	Chordata	Actinopterygii	Perciformes	Gobiidae	Bryaninops	Bryaninops yongei	1	0	1
Caesio_caerulaurea	Animalia	Chordata	Actinopterygii	Perciformes	Caesionidae	Caesio	Caesio caerulaurea	1	0	1
Caesio_cuning	Animalia	Chordata	Actinopterygii	Perciformes	Caesionidae	Caesio	Caesio cuning	1	0	1
Caesio_lunaris	Animalia	Chordata	Actinopterygii	Perciformes	Caesionidae	Caesio	Caesio lunaris	1	0	1
Caesio_striata	Animalia	Chordata	Actinopterygii	Perciformes	Caesionidae	Caesio	Caesio striata	1	0	1
Caesio_suevica	Animalia	Chordata	Actinopterygii	Perciformes	Caesionidae	Caesio	Caesio suevica	1	0	1
Caesio_teres	Animalia	Chordata	Actinopterygii	Perciformes	Caesionidae	Caesio	Caesio teres	1	0	1
Caesio_varilineata	Animalia	Chordata	Actinopterygii	Perciformes	Caesionidae	Caesio	Caesio varilineata	1	0	1
Caesio_xanthonota	Animalia	Chordata	Actinopterygii	Perciformes	Caesionidae	Caesio	Caesio xanthonota	1	0	1
Caesioperca_lepidoptera	Animalia	Chordata	Actinopterygii	Perciformes	Serranidae	Caesioperca	Caesioperca lepidoptera	1	0	1
Caesioperca_rasor	Animalia	Chordata	Actinopterygii	Perciformes	Serranidae	Caesioperca	Caesioperca rasor	1	0	1
Caesioscorpis_theagenes	Animalia	Chordata	Actinopterygii	Perciformes	Serranidae	Caesioscorpis	Caesioscorpis theagenes	1	0	1
Caffrogobius_nudiceps	Animalia	Chordata	Actinopterygii	Perciformes	Gobiidae	Caffrogobius	Caffrogobius nudiceps	1	0	1
Calamus_bajonado	Animalia	Chordata	Actinopterygii	Perciformes	Sparidae	Calamus	Calamus bajonado	1	0	1
Calamus_brachysomus	Animalia	Chordata	Actinopterygii	Perciformes	Sparidae	Calamus	Calamus brachysomus	1	0	1
Calamus_calamus	Animalia	Chordata	Actinopterygii	Perciformes	Sparidae	Calamus	Calamus calamus	1	0	1
Calamus_pennatula	Animalia	Chordata	Actinopterygii	Perciformes	Sparidae	Calamus	Calamus pennatula	1	0	1
Calamus_taurinus	Animalia	Chordata	Actinopterygii	Perciformes	Sparidae	Calamus	Calamus taurinus	1	0	1
Callanthias_australis	Animalia	Chordata	Actinopterygii	Perciformes	Callanthiidae	Callanthias	Callanthias australis	1	0	1
Calliclinus_geniguttatus	Animalia	Chordata	Actinopterygii	Perciformes	Labrisomidae	Calliclinus	Calliclinus geniguttatus	1	0	1
Callionymus_comptus	Animalia	Chordata	Actinopterygii	Perciformes	Callionymidae	Callionymus	Callionymus comptus	0	1	1
Callionymus_lyra	Animalia	Chordata	Actinopterygii	Perciformes	Callionymidae	Callionymus	Callionymus lyra	1	0	1
Calloplesiops_altivelis	Animalia	Chordata	Actinopterygii	Perciformes	Plesiopidae	Calloplesiops	Calloplesiops altivelis	1	0	1
Calotomus_carolinus	Animalia	Chordata	Actinopterygii	Perciformes	Scaridae	Calotomus	Calotomus carolinus	1	0	1
Calotomus_japonicus	Animalia	Chordata	Actinopterygii	Perciformes	Scaridae	Calotomus	Calotomus japonicus	1	0	1
Calotomus_spinidens	Animalia	Chordata	Actinopterygii	Perciformes	Scaridae	Calotomus	Calotomus spinidens	1	0	1
Calotomus_viridescens	Animalia	Chordata	Actinopterygii	Perciformes	Scaridae	Calotomus	Calotomus viridescens	1	0	1
Cantherhines_dumerilii	Animalia	Chordata	Actinopterygii	Tetraodontiformes	Monacanthidae	Cantherhines	Cantherhines dumerilii	1	0	1
Cantherhines_fronticinctus	Animalia	Chordata	Actinopterygii	Tetraodontiformes	Monacanthidae	Cantherhines	Cantherhines fronticinctus	1	0	1
Cantherhines_longicaudus	Animalia	Chordata	Actinopterygii	Tetraodontiformes	Monacanthidae	Cantherhines	Cantherhines longicaudus	1	0	1
Cantherhines_macrocerus	Animalia	Chordata	Actinopterygii	Tetraodontiformes	Monacanthidae	Cantherhines	Cantherhines macrocerus	1	0	1
Cantherhines_pardalis	Animalia	Chordata	Actinopterygii	Tetraodontiformes	Monacanthidae	Cantherhines	Cantherhines pardalis	1	0	1
Cantherhines_pullus	Animalia	Chordata	Actinopterygii	Tetraodontiformes	Monacanthidae	Cantherhines	Cantherhines pullus	1	0	1
Cantherhines_sandwichiensis	Animalia	Chordata	Actinopterygii	Tetraodontiformes	Monacanthidae	Cantherhines	Cantherhines sandwichiensis	1	0	1
Cantheschenia_grandisquamis	Animalia	Chordata	Actinopterygii	Tetraodontiformes	Monacanthidae	Cantheschenia	Cantheschenia grandisquamis	1	0	1
Canthidermis_maculata	Animalia	Chordata	Actinopterygii	Tetraodontiformes	Balistidae	Canthidermis	Canthidermis maculata	1	0	1
Canthidermis_sufflamen	Animalia	Chordata	Actinopterygii	Tetraodontiformes	Balistidae	Canthidermis	Canthidermis sufflamen	1	0	1
Canthigaster_amboinensis	Animalia	Chordata	Actinopterygii	Tetraodontiformes	Tetraodontidae	Canthigaster	Canthigaster amboinensis	1	0	1
Canthigaster_axiologus	Animalia	Chordata	Actinopterygii	Tetraodontiformes	Tetraodontidae	Canthigaster	Canthigaster axiologus	1	0	1
Canthigaster_bennetti	Animalia	Chordata	Actinopterygii	Tetraodontiformes	Tetraodontidae	Canthigaster	Canthigaster bennetti	1	0	1
Canthigaster_callisterna	Animalia	Chordata	Actinopterygii	Tetraodontiformes	Tetraodontidae	Canthigaster	Canthigaster callisterna	1	0	1
Canthigaster_capistrata	Animalia	Chordata	Actinopterygii	Tetraodontiformes	Tetraodontidae	Canthigaster	Canthigaster capistrata	1	0	1
Canthigaster_coronata	Animalia	Chordata	Actinopterygii	Tetraodontiformes	Tetraodontidae	Canthigaster	Canthigaster coronata	1	0	1
Canthigaster_cyanetron	Animalia	Chordata	Actinopterygii	Tetraodontiformes	Tetraodontidae	Canthigaster	Canthigaster cyanetron	0	1	1
Canthigaster_epilampra	Animalia	Chordata	Actinopterygii	Tetraodontiformes	Tetraodontidae	Canthigaster	Canthigaster epilampra	1	0	1
Canthigaster_figueiredoi	Animalia	Chordata	Actinopterygii	Tetraodontiformes	Tetraodontidae	Canthigaster	Canthigaster figueiredoi	1	0	1
Canthigaster_jactator	Animalia	Chordata	Actinopterygii	Tetraodontiformes	Tetraodontidae	Canthigaster	Canthigaster jactator	1	0	1
Canthigaster_janthinoptera	Animalia	Chordata	Actinopterygii	Tetraodontiformes	Tetraodontidae	Canthigaster	Canthigaster janthinoptera	1	0	1
Canthigaster_marquesensis	Animalia	Chordata	Actinopterygii	Tetraodontiformes	Tetraodontidae	Canthigaster	Canthigaster marquesensis	0	1	1
Canthigaster_papua	Animalia	Chordata	Actinopterygii	Tetraodontiformes	Tetraodontidae	Canthigaster	Canthigaster papua	1	0	1
Canthigaster_punctatissima	Animalia	Chordata	Actinopterygii	Tetraodontiformes	Tetraodontidae	Canthigaster	Canthigaster punctatissima	1	0	1
Canthigaster_rapaensis	Animalia	Chordata	Actinopterygii	Tetraodontiformes	Tetraodontidae	Canthigaster	Canthigaster rapaensis	0	1	1
Canthigaster_rivulata	Animalia	Chordata	Actinopterygii	Tetraodontiformes	Tetraodontidae	Canthigaster	Canthigaster rivulata	1	0	1
Canthigaster_rostrata	Animalia	Chordata	Actinopterygii	Tetraodontiformes	Tetraodontidae	Canthigaster	Canthigaster rostrata	1	0	1
Canthigaster_sanctaehelenae	Animalia	Chordata	Actinopterygii	Tetraodontiformes	Tetraodontidae	Canthigaster	Canthigaster sanctaehelenae	0	1	1
Canthigaster_smithae	Animalia	Chordata	Actinopterygii	Tetraodontiformes	Tetraodontidae	Canthigaster	Canthigaster smithae	1	0	1
Canthigaster_valentini	Animalia	Chordata	Actinopterygii	Tetraodontiformes	Tetraodontidae	Canthigaster	Canthigaster valentini	1	0	1
Caprodon_longimanus	Animalia	Chordata	Actinopterygii	Perciformes	Serranidae	Caprodon	Caprodon longimanus	1	0	1
Caracanthus_maculatus	Animalia	Chordata	Actinopterygii	Scorpaeniformes	Scorpaenidae	Caracanthus	Caracanthus maculatus	1	0	1
Caracanthus_typicus	Animalia	Chordata	Actinopterygii	Scorpaeniformes	Scorpaenidae	Caracanthus	Caracanthus typicus	1	0	1
Caracanthus_unipinna	Animalia	Chordata	Actinopterygii	Scorpaeniformes	Scorpaenidae	Caracanthus	Caracanthus unipinna	1	0	1
Carangoides_bajad	Animalia	Chordata	Actinopterygii	Perciformes	Carangidae	Carangoides	Carangoides bajad	1	0	1
Carangoides_bartholomaei	Animalia	Chordata	Actinopterygii	Perciformes	Carangidae	Carangoides	Carangoides bartholomaei	1	0	1
Carangoides_chrysophrys	Animalia	Chordata	Actinopterygii	Perciformes	Carangidae	Carangoides	Carangoides chrysophrys	1	0	1
Carangoides_ferdau	Animalia	Chordata	Actinopterygii	Perciformes	Carangidae	Carangoides	Carangoides ferdau	1	0	1
Carangoides_fulvoguttatus	Animalia	Chordata	Actinopterygii	Perciformes	Carangidae	Carangoides	Carangoides fulvoguttatus	1	0	1
Carangoides_gymnostethus	Animalia	Chordata	Actinopterygii	Perciformes	Carangidae	Carangoides	Carangoides gymnostethus	1	0	1
Carangoides_orthogrammus	Animalia	Chordata	Actinopterygii	Perciformes	Carangidae	Carangoides	Carangoides orthogrammus	1	0	1
Carangoides_plagiotaenia	Animalia	Chordata	Actinopterygii	Perciformes	Carangidae	Carangoides	Carangoides plagiotaenia	1	0	1
Caranx_caballus	Animalia	Chordata	Actinopterygii	Perciformes	Carangidae	Caranx	Caranx caballus	1	0	1
Caranx_caninus	Animalia	Chordata	Actinopterygii	Perciformes	Carangidae	Caranx	Caranx caninus	1	0	1
Caranx_crysos	Animalia	Chordata	Actinopterygii	Perciformes	Carangidae	Caranx	Caranx crysos	1	0	1
Caranx_ignobilis	Animalia	Chordata	Actinopterygii	Perciformes	Carangidae	Caranx	Caranx ignobilis	1	0	1
Caranx_lugubris	Animalia	Chordata	Actinopterygii	Perciformes	Carangidae	Caranx	Caranx lugubris	1	0	1
Caranx_melampygus	Animalia	Chordata	Actinopterygii	Perciformes	Carangidae	Caranx	Caranx melampygus	1	0	1
Caranx_papuensis	Animalia	Chordata	Actinopterygii	Perciformes	Carangidae	Caranx	Caranx papuensis	1	0	1
Caranx_sexfasciatus	Animalia	Chordata	Actinopterygii	Perciformes	Carangidae	Caranx	Caranx sexfasciatus	1	0	1
Carcharhinus_albimarginatus	Animalia	Chordata	Elasmobranchii	Carcharhiniformes	Carcharhinidae	Carcharhinus	Carcharhinus albimarginatus	1	0	0
Carcharhinus_amblyrhynchos	Animalia	Chordata	Elasmobranchii	Carcharhiniformes	Carcharhinidae	Carcharhinus	Carcharhinus amblyrhynchos	1	0	0
Carcharhinus_brachyurus	Animalia	Chordata	Elasmobranchii	Carcharhiniformes	Carcharhinidae	Carcharhinus	Carcharhinus brachyurus	1	0	0
Carcharhinus_galapagensis	Animalia	Chordata	Elasmobranchii	Carcharhiniformes	Carcharhinidae	Carcharhinus	Carcharhinus galapagensis	1	0	0
Carcharhinus_melanopterus	Animalia	Chordata	Elasmobranchii	Carcharhiniformes	Carcharhinidae	Carcharhinus	Carcharhinus melanopterus	1	0	0
Carcharhinus_obscurus	Animalia	Chordata	Elasmobranchii	Carcharhiniformes	Carcharhinidae	Carcharhinus	Carcharhinus obscurus	1	0	0
Carcharias_taurus	Animalia	Chordata	Elasmobranchii	Lamniformes	Odontaspididae	Carcharias	Carcharias taurus	1	0	0
Caulolatilus_princeps	Animalia	Chordata	Actinopterygii	Perciformes	Malacanthidae	Caulolatilus	Caulolatilus princeps	1	0	1
Centroberyx_affinis	Animalia	Chordata	Actinopterygii	Beryciformes	Berycidae	Centroberyx	Centroberyx affinis	1	0	1
Centroberyx_gerrardi	Animalia	Chordata	Actinopterygii	Beryciformes	Berycidae	Centroberyx	Centroberyx gerrardi	1	0	1
Centroberyx_lineatus	Animalia	Chordata	Actinopterygii	Beryciformes	Berycidae	Centroberyx	Centroberyx lineatus	1	0	1
Centrogenys_vaigiensis	Animalia	Chordata	Actinopterygii	Perciformes	Centrogenyidae	Centrogenys	Centrogenys vaigiensis	1	0	1
Centrolabrus_exoletus	Animalia	Chordata	Actinopterygii	Perciformes	Labridae	Centrolabrus	Centrolabrus exoletus	1	0	1
Centrolabrus_melanocercus	Animalia	Chordata	Actinopterygii	Perciformes	Labridae	Centrolabrus	Centrolabrus melanocercus	1	0	1
Centropogon_australis	Animalia	Chordata	Actinopterygii	Scorpaeniformes	Tetrarogidae	Centropogon	Centropogon australis	1	0	1
Centropyge_acanthops	Animalia	Chordata	Actinopterygii	Perciformes	Pomacanthidae	Centropyge	Centropyge acanthops	1	0	1
Centropyge_argi	Animalia	Chordata	Actinopterygii	Perciformes	Pomacanthidae	Centropyge	Centropyge argi	1	0	1
Centropyge_bicolor	Animalia	Chordata	Actinopterygii	Perciformes	Pomacanthidae	Centropyge	Centropyge bicolor	1	0	1
Centropyge_bispinosa	Animalia	Chordata	Actinopterygii	Perciformes	Pomacanthidae	Centropyge	Centropyge bispinosa	1	0	1
Centropyge_eibli	Animalia	Chordata	Actinopterygii	Perciformes	Pomacanthidae	Centropyge	Centropyge eibli	1	0	1
Centropyge_ferrugata	Animalia	Chordata	Actinopterygii	Perciformes	Pomacanthidae	Centropyge	Centropyge ferrugata	1	0	1
Centropyge_fisheri	Animalia	Chordata	Actinopterygii	Perciformes	Pomacanthidae	Centropyge	Centropyge fisheri	1	0	1
Centropyge_flavissima	Animalia	Chordata	Actinopterygii	Perciformes	Pomacanthidae	Centropyge	Centropyge flavissima	1	0	1
Centropyge_heraldi	Animalia	Chordata	Actinopterygii	Perciformes	Pomacanthidae	Centropyge	Centropyge heraldi	1	0	1
Centropyge_hotumatua	Animalia	Chordata	Actinopterygii	Perciformes	Pomacanthidae	Centropyge	Centropyge hotumatua	1	0	1
Centropyge_joculator	Animalia	Chordata	Actinopterygii	Perciformes	Pomacanthidae	Centropyge	Centropyge joculator	1	0	1
Centropyge_loriculus	Animalia	Chordata	Actinopterygii	Perciformes	Pomacanthidae	Centropyge	Centropyge loriculus	1	0	1
Centropyge_multispinis	Animalia	Chordata	Actinopterygii	Perciformes	Pomacanthidae	Centropyge	Centropyge multispinis	1	0	1
Centropyge_nox	Animalia	Chordata	Actinopterygii	Perciformes	Pomacanthidae	Centropyge	Centropyge nox	1	0	1
Centropyge_tibicen	Animalia	Chordata	Actinopterygii	Perciformes	Pomacanthidae	Centropyge	Centropyge tibicen	1	0	1
Cephalopholis_argus	Animalia	Chordata	Actinopterygii	Perciformes	Serranidae	Cephalopholis	Cephalopholis argus	1	0	1
Cephalopholis_boenak	Animalia	Chordata	Actinopterygii	Perciformes	Serranidae	Cephalopholis	Cephalopholis boenak	1	0	1
Cephalopholis_cruentata	Animalia	Chordata	Actinopterygii	Perciformes	Serranidae	Cephalopholis	Cephalopholis cruentata	1	0	1
Cephalopholis_cyanostigma	Animalia	Chordata	Actinopterygii	Perciformes	Serranidae	Cephalopholis	Cephalopholis cyanostigma	1	0	1
Cephalopholis_formosa	Animalia	Chordata	Actinopterygii	Perciformes	Serranidae	Cephalopholis	Cephalopholis formosa	1	0	1
Cephalopholis_fulva	Animalia	Chordata	Actinopterygii	Perciformes	Serranidae	Cephalopholis	Cephalopholis fulva	1	0	1
Cephalopholis_hemistiktos	Animalia	Chordata	Actinopterygii	Perciformes	Serranidae	Cephalopholis	Cephalopholis hemistiktos	1	0	1
Cephalopholis_leopardus	Animalia	Chordata	Actinopterygii	Perciformes	Serranidae	Cephalopholis	Cephalopholis leopardus	1	0	1
Cephalopholis_microprion	Animalia	Chordata	Actinopterygii	Perciformes	Serranidae	Cephalopholis	Cephalopholis microprion	1	0	1
Cephalopholis_miniata	Animalia	Chordata	Actinopterygii	Perciformes	Serranidae	Cephalopholis	Cephalopholis miniata	1	0	1
Cephalopholis_panamensis	Animalia	Chordata	Actinopterygii	Perciformes	Serranidae	Cephalopholis	Cephalopholis panamensis	1	0	1
Cephalopholis_sexmaculata	Animalia	Chordata	Actinopterygii	Perciformes	Serranidae	Cephalopholis	Cephalopholis sexmaculata	1	0	1
Cephalopholis_sonnerati	Animalia	Chordata	Actinopterygii	Perciformes	Serranidae	Cephalopholis	Cephalopholis sonnerati	1	0	1
Cephalopholis_spiloparaea	Animalia	Chordata	Actinopterygii	Perciformes	Serranidae	Cephalopholis	Cephalopholis spiloparaea	1	0	1
Cephalopholis_urodeta	Animalia	Chordata	Actinopterygii	Perciformes	Serranidae	Cephalopholis	Cephalopholis urodeta	1	0	1
Cephaloscyllium_laticeps	Animalia	Chordata	Elasmobranchii	Carcharhiniformes	Scyliorhinidae	Cephaloscyllium	Cephaloscyllium laticeps	1	0	0
Cetoscarus_bicolor	Animalia	Chordata	Actinopterygii	Perciformes	Scaridae	Cetoscarus	Cetoscarus bicolor	1	0	1
Chaetodermis_penicilligerus	Animalia	Chordata	Actinopterygii	Tetraodontiformes	Monacanthidae	Chaetodermis	Chaetodermis penicilligerus	1	0	1
Chaetodipterus_faber	Animalia	Chordata	Actinopterygii	Perciformes	Ephippidae	Chaetodipterus	Chaetodipterus faber	1	0	1
Chaetodipterus_zonatus	Animalia	Chordata	Actinopterygii	Perciformes	Ephippidae	Chaetodipterus	Chaetodipterus zonatus	1	0	1
Chaetodon_adiergastos	Animalia	Chordata	Actinopterygii	Perciformes	Chaetodontidae	Chaetodon	Chaetodon adiergastos	1	0	1
Chaetodon_andamanensis	Animalia	Chordata	Actinopterygii	Perciformes	Chaetodontidae	Chaetodon	Chaetodon andamanensis	1	0	1
Chaetodon_argentatus	Animalia	Chordata	Actinopterygii	Perciformes	Chaetodontidae	Chaetodon	Chaetodon argentatus	1	0	1
Chaetodon_assarius	Animalia	Chordata	Actinopterygii	Perciformes	Chaetodontidae	Chaetodon	Chaetodon assarius	1	0	1
Chaetodon_aureofasciatus	Animalia	Chordata	Actinopterygii	Perciformes	Chaetodontidae	Chaetodon	Chaetodon aureofasciatus	1	0	1
Chaetodon_auriga	Animalia	Chordata	Actinopterygii	Perciformes	Chaetodontidae	Chaetodon	Chaetodon auriga	1	0	1
Chaetodon_auripes	Animalia	Chordata	Actinopterygii	Perciformes	Chaetodontidae	Chaetodon	Chaetodon auripes	1	0	1
Chaetodon_austriacus	Animalia	Chordata	Actinopterygii	Perciformes	Chaetodontidae	Chaetodon	Chaetodon austriacus	1	0	1
Chaetodon_baronessa	Animalia	Chordata	Actinopterygii	Perciformes	Chaetodontidae	Chaetodon	Chaetodon baronessa	1	0	1
Chaetodon_bennetti	Animalia	Chordata	Actinopterygii	Perciformes	Chaetodontidae	Chaetodon	Chaetodon bennetti	1	0	1
Chaetodon_capistratus	Animalia	Chordata	Actinopterygii	Perciformes	Chaetodontidae	Chaetodon	Chaetodon capistratus	1	0	1
Chaetodon_citrinellus	Animalia	Chordata	Actinopterygii	Perciformes	Chaetodontidae	Chaetodon	Chaetodon citrinellus	1	0	1
Chaetodon_collare	Animalia	Chordata	Actinopterygii	Perciformes	Chaetodontidae	Chaetodon	Chaetodon collare	1	0	1
Chaetodon_decussatus	Animalia	Chordata	Actinopterygii	Perciformes	Chaetodontidae	Chaetodon	Chaetodon decussatus	1	0	1
Chaetodon_dolosus	Animalia	Chordata	Actinopterygii	Perciformes	Chaetodontidae	Chaetodon	Chaetodon dolosus	1	0	1
Chaetodon_ephippium	Animalia	Chordata	Actinopterygii	Perciformes	Chaetodontidae	Chaetodon	Chaetodon ephippium	1	0	1
Chaetodon_falcula	Animalia	Chordata	Actinopterygii	Perciformes	Chaetodontidae	Chaetodon	Chaetodon falcula	1	0	1
Chaetodon_fasciatus	Animalia	Chordata	Actinopterygii	Perciformes	Chaetodontidae	Chaetodon	Chaetodon fasciatus	1	0	1
Chaetodon_flavirostris	Animalia	Chordata	Actinopterygii	Perciformes	Chaetodontidae	Chaetodon	Chaetodon flavirostris	1	0	1
Chaetodon_guentheri	Animalia	Chordata	Actinopterygii	Perciformes	Chaetodontidae	Chaetodon	Chaetodon guentheri	1	0	1
Chaetodon_guttatissimus	Animalia	Chordata	Actinopterygii	Perciformes	Chaetodontidae	Chaetodon	Chaetodon guttatissimus	1	0	1
Chaetodon_humeralis	Animalia	Chordata	Actinopterygii	Perciformes	Chaetodontidae	Chaetodon	Chaetodon humeralis	1	0	1
Chaetodon_interruptus	Animalia	Chordata	Actinopterygii	Perciformes	Chaetodontidae	Chaetodon	Chaetodon interruptus	1	0	1
Chaetodon_kleinii	Animalia	Chordata	Actinopterygii	Perciformes	Chaetodontidae	Chaetodon	Chaetodon kleinii	1	0	1
Chaetodon_lineolatus	Animalia	Chordata	Actinopterygii	Perciformes	Chaetodontidae	Chaetodon	Chaetodon lineolatus	1	0	1
Chaetodon_litus	Animalia	Chordata	Actinopterygii	Perciformes	Chaetodontidae	Chaetodon	Chaetodon litus	1	0	1
Chaetodon_lunula	Animalia	Chordata	Actinopterygii	Perciformes	Chaetodontidae	Chaetodon	Chaetodon lunula	1	0	1
Chaetodon_lunulatus	Animalia	Chordata	Actinopterygii	Perciformes	Chaetodontidae	Chaetodon	Chaetodon lunulatus	1	0	1
Chaetodon_madagaskariensis	Animalia	Chordata	Actinopterygii	Perciformes	Chaetodontidae	Chaetodon	Chaetodon madagaskariensis	1	0	1
Chaetodon_marleyi	Animalia	Chordata	Actinopterygii	Perciformes	Chaetodontidae	Chaetodon	Chaetodon marleyi	1	0	1
Chaetodon_melannotus	Animalia	Chordata	Actinopterygii	Perciformes	Chaetodontidae	Chaetodon	Chaetodon melannotus	1	0	1
Chaetodon_mertensii	Animalia	Chordata	Actinopterygii	Perciformes	Chaetodontidae	Chaetodon	Chaetodon mertensii	1	0	1
Chaetodon_meyeri	Animalia	Chordata	Actinopterygii	Perciformes	Chaetodontidae	Chaetodon	Chaetodon meyeri	1	0	1
Chaetodon_miliaris	Animalia	Chordata	Actinopterygii	Perciformes	Chaetodontidae	Chaetodon	Chaetodon miliaris	1	0	1
Chaetodon_multicinctus	Animalia	Chordata	Actinopterygii	Perciformes	Chaetodontidae	Chaetodon	Chaetodon multicinctus	1	0	1
Chaetodon_ocellatus	Animalia	Chordata	Actinopterygii	Perciformes	Chaetodontidae	Chaetodon	Chaetodon ocellatus	1	0	1
Chaetodon_ocellicaudus	Animalia	Chordata	Actinopterygii	Perciformes	Chaetodontidae	Chaetodon	Chaetodon ocellicaudus	1	0	1
Chaetodon_octofasciatus	Animalia	Chordata	Actinopterygii	Perciformes	Chaetodontidae	Chaetodon	Chaetodon octofasciatus	1	0	1
Chaetodon_ornatissimus	Animalia	Chordata	Actinopterygii	Perciformes	Chaetodontidae	Chaetodon	Chaetodon ornatissimus	1	0	1
Chaetodon_oxycephalus	Animalia	Chordata	Actinopterygii	Perciformes	Chaetodontidae	Chaetodon	Chaetodon oxycephalus	1	0	1
Chaetodon_paucifasciatus	Animalia	Chordata	Actinopterygii	Perciformes	Chaetodontidae	Chaetodon	Chaetodon paucifasciatus	1	0	1
Chaetodon_pelewensis	Animalia	Chordata	Actinopterygii	Perciformes	Chaetodontidae	Chaetodon	Chaetodon pelewensis	1	0	1
Chaetodon_plebeius	Animalia	Chordata	Actinopterygii	Perciformes	Chaetodontidae	Chaetodon	Chaetodon plebeius	1	0	1
Chaetodon_punctatofasciatus	Animalia	Chordata	Actinopterygii	Perciformes	Chaetodontidae	Chaetodon	Chaetodon punctatofasciatus	1	0	1
Chaetodon_quadrimaculatus	Animalia	Chordata	Actinopterygii	Perciformes	Chaetodontidae	Chaetodon	Chaetodon quadrimaculatus	1	0	1
Chaetodon_rafflesii	Animalia	Chordata	Actinopterygii	Perciformes	Chaetodontidae	Chaetodon	Chaetodon rafflesii	1	0	1
Chaetodon_rainfordi	Animalia	Chordata	Actinopterygii	Perciformes	Chaetodontidae	Chaetodon	Chaetodon rainfordi	1	0	1
Chaetodon_reticulatus	Animalia	Chordata	Actinopterygii	Perciformes	Chaetodontidae	Chaetodon	Chaetodon reticulatus	1	0	1
Chaetodon_sedentarius	Animalia	Chordata	Actinopterygii	Perciformes	Chaetodontidae	Chaetodon	Chaetodon sedentarius	1	0	1
Chaetodon_semeion	Animalia	Chordata	Actinopterygii	Perciformes	Chaetodontidae	Chaetodon	Chaetodon semeion	1	0	1
Chaetodon_semilarvatus	Animalia	Chordata	Actinopterygii	Perciformes	Chaetodontidae	Chaetodon	Chaetodon semilarvatus	1	0	1
Chaetodon_speculum	Animalia	Chordata	Actinopterygii	Perciformes	Chaetodontidae	Chaetodon	Chaetodon speculum	1	0	1
Chaetodon_striatus	Animalia	Chordata	Actinopterygii	Perciformes	Chaetodontidae	Chaetodon	Chaetodon striatus	1	0	1
Chaetodon_triangulum	Animalia	Chordata	Actinopterygii	Perciformes	Chaetodontidae	Chaetodon	Chaetodon triangulum	1	0	1
Chaetodon_trichrous	Animalia	Chordata	Actinopterygii	Perciformes	Chaetodontidae	Chaetodon	Chaetodon trichrous	1	0	1
Chaetodon_tricinctus	Animalia	Chordata	Actinopterygii	Perciformes	Chaetodontidae	Chaetodon	Chaetodon tricinctus	1	0	1
Chaetodon_trifascialis	Animalia	Chordata	Actinopterygii	Perciformes	Chaetodontidae	Chaetodon	Chaetodon trifascialis	1	0	1
Chaetodon_trifasciatus	Animalia	Chordata	Actinopterygii	Perciformes	Chaetodontidae	Chaetodon	Chaetodon trifasciatus	1	0	1
Chaetodon_ulietensis	Animalia	Chordata	Actinopterygii	Perciformes	Chaetodontidae	Chaetodon	Chaetodon ulietensis	1	0	1
Chaetodon_unimaculatus	Animalia	Chordata	Actinopterygii	Perciformes	Chaetodontidae	Chaetodon	Chaetodon unimaculatus	1	0	1
Chaetodon_vagabundus	Animalia	Chordata	Actinopterygii	Perciformes	Chaetodontidae	Chaetodon	Chaetodon vagabundus	1	0	1
Chaetodon_xanthocephalus	Animalia	Chordata	Actinopterygii	Perciformes	Chaetodontidae	Chaetodon	Chaetodon xanthocephalus	1	0	1
Chaetodon_xanthurus	Animalia	Chordata	Actinopterygii	Perciformes	Chaetodontidae	Chaetodon	Chaetodon xanthurus	1	0	1
Chaetodon_zanzibarensis	Animalia	Chordata	Actinopterygii	Perciformes	Chaetodontidae	Chaetodon	Chaetodon zanzibarensis	1	0	1
Chaetodontoplus_conspicillatus	Animalia	Chordata	Actinopterygii	Perciformes	Pomacanthidae	Chaetodontoplus	Chaetodontoplus conspicillatus	1	0	1
Chaetodontoplus_duboulayi	Animalia	Chordata	Actinopterygii	Perciformes	Pomacanthidae	Chaetodontoplus	Chaetodontoplus duboulayi	1	0	1
Chaetodontoplus_meredithi	Animalia	Chordata	Actinopterygii	Perciformes	Pomacanthidae	Chaetodontoplus	Chaetodontoplus meredithi	1	0	1
Chaetodontoplus_mesoleucus	Animalia	Chordata	Actinopterygii	Perciformes	Pomacanthidae	Chaetodontoplus	Chaetodontoplus mesoleucus	1	0	1
Chaetodontoplus_personifer	Animalia	Chordata	Actinopterygii	Perciformes	Pomacanthidae	Chaetodontoplus	Chaetodontoplus personifer	1	0	1
Chaetodontoplus_septentrionalis	Animalia	Chordata	Actinopterygii	Perciformes	Pomacanthidae	Chaetodontoplus	Chaetodontoplus septentrionalis	1	0	1
Chaetodontoplus_vanderloosi	Animalia	Chordata	Actinopterygii	Perciformes	Pomacanthidae	Chaetodontoplus	Chaetodontoplus vanderloosi	0	1	1
Champsocephalus_esox	Animalia	Chordata	Actinopterygii	Perciformes	Channichthyidae	Champsocephalus	Champsocephalus esox	1	0	1
Chanos_chanos	Animalia	Chordata	Actinopterygii	Gonorhynchiformes	Chanidae	Chanos	Chanos chanos	1	0	1
Cheilinus_abudjubbe	Animalia	Chordata	Actinopterygii	Perciformes	Labridae	Cheilinus	Cheilinus abudjubbe	1	0	1
Cheilinus_chlorourus	Animalia	Chordata	Actinopterygii	Perciformes	Labridae	Cheilinus	Cheilinus chlorourus	1	0	1
Cheilinus_fasciatus	Animalia	Chordata	Actinopterygii	Perciformes	Labridae	Cheilinus	Cheilinus fasciatus	1	0	1
Cheilinus_lunulatus	Animalia	Chordata	Actinopterygii	Perciformes	Labridae	Cheilinus	Cheilinus lunulatus	1	0	1
Cheilinus_oxycephalus	Animalia	Chordata	Actinopterygii	Perciformes	Labridae	Cheilinus	Cheilinus oxycephalus	1	0	1
Cheilinus_trilobatus	Animalia	Chordata	Actinopterygii	Perciformes	Labridae	Cheilinus	Cheilinus trilobatus	1	0	1
Cheilinus_undulatus	Animalia	Chordata	Actinopterygii	Perciformes	Labridae	Cheilinus	Cheilinus undulatus	1	0	1
Cheilio_inermis	Animalia	Chordata	Actinopterygii	Perciformes	Labridae	Cheilio	Cheilio inermis	1	0	1
Cheilodactylus_ephippium	Animalia	Chordata	Actinopterygii	Perciformes	Cheilodactylidae	Cheilodactylus	Cheilodactylus ephippium	1	0	1
Cheilodactylus_fasciatus	Animalia	Chordata	Actinopterygii	Perciformes	Cheilodactylidae	Cheilodactylus	Cheilodactylus fasciatus	1	0	1
Cheilodactylus_francisi	Animalia	Chordata	Actinopterygii	Perciformes	Cheilodactylidae	Cheilodactylus	Cheilodactylus francisi	1	0	1
Cheilodactylus_fuscus	Animalia	Chordata	Actinopterygii	Perciformes	Cheilodactylidae	Cheilodactylus	Cheilodactylus fuscus	1	0	1
Cheilodactylus_gibbosus	Animalia	Chordata	Actinopterygii	Perciformes	Cheilodactylidae	Cheilodactylus	Cheilodactylus gibbosus	1	0	1
Cheilodactylus_nigripes	Animalia	Chordata	Actinopterygii	Perciformes	Cheilodactylidae	Cheilodactylus	Cheilodactylus nigripes	1	0	1
Cheilodactylus_pixi	Animalia	Chordata	Actinopterygii	Perciformes	Cheilodactylidae	Cheilodactylus	Cheilodactylus pixi	1	0	1
Cheilodactylus_plessisi	Animalia	Chordata	Actinopterygii	Perciformes	Cheilodactylidae	Cheilodactylus	Cheilodactylus plessisi	1	0	1
Cheilodactylus_rubrolabiatus	Animalia	Chordata	Actinopterygii	Perciformes	Cheilodactylidae	Cheilodactylus	Cheilodactylus rubrolabiatus	1	0	1
Cheilodactylus_spectabilis	Animalia	Chordata	Actinopterygii	Perciformes	Cheilodactylidae	Cheilodactylus	Cheilodactylus spectabilis	1	0	1
Cheilodactylus_vestitus	Animalia	Chordata	Actinopterygii	Perciformes	Cheilodactylidae	Cheilodactylus	Cheilodactylus vestitus	1	0	1
Cheilodactylus_zebra	Animalia	Chordata	Actinopterygii	Perciformes	Cheilodactylidae	Cheilodactylus	Cheilodactylus zebra	1	0	1
Cheilodactylus_zonatus	Animalia	Chordata	Actinopterygii	Perciformes	Cheilodactylidae	Cheilodactylus	Cheilodactylus zonatus	1	0	1
Cheilodipterus_arabicus	Animalia	Chordata	Actinopterygii	Perciformes	Apogonidae	Cheilodipterus	Cheilodipterus arabicus	1	0	1
Cheilodipterus_artus	Animalia	Chordata	Actinopterygii	Perciformes	Apogonidae	Cheilodipterus	Cheilodipterus artus	1	0	1
Cheilodipterus_intermedius	Animalia	Chordata	Actinopterygii	Perciformes	Apogonidae	Cheilodipterus	Cheilodipterus intermedius	1	0	1
Cheilodipterus_isostigmus	Animalia	Chordata	Actinopterygii	Perciformes	Apogonidae	Cheilodipterus	Cheilodipterus isostigmus	1	0	1
Cheilodipterus_lachneri	Animalia	Chordata	Actinopterygii	Perciformes	Apogonidae	Cheilodipterus	Cheilodipterus lachneri	1	0	1
Cheilodipterus_macrodon	Animalia	Chordata	Actinopterygii	Perciformes	Apogonidae	Cheilodipterus	Cheilodipterus macrodon	1	0	1
Cheilodipterus_nigrotaeniatus	Animalia	Chordata	Actinopterygii	Perciformes	Apogonidae	Cheilodipterus	Cheilodipterus nigrotaeniatus	1	0	1
Cheilodipterus_parazonatus	Animalia	Chordata	Actinopterygii	Perciformes	Apogonidae	Cheilodipterus	Cheilodipterus parazonatus	1	0	1
Cheilodipterus_quinquelineatus	Animalia	Chordata	Actinopterygii	Perciformes	Apogonidae	Cheilodipterus	Cheilodipterus quinquelineatus	1	0	1
Cheiloprion_labiatus	Animalia	Chordata	Actinopterygii	Perciformes	Pomacentridae	Cheiloprion	Cheiloprion labiatus	1	0	1
Chelidonichthys_capensis	Animalia	Chordata	Actinopterygii	Scorpaeniformes	Triglidae	Chelidonichthys	Chelidonichthys capensis	1	0	1
Chelmon_marginalis	Animalia	Chordata	Actinopterygii	Perciformes	Chaetodontidae	Chelmon	Chelmon marginalis	1	0	1
Chelmon_rostratus	Animalia	Chordata	Actinopterygii	Perciformes	Chaetodontidae	Chelmon	Chelmon rostratus	1	0	1
Chelmonops_curiosus	Animalia	Chordata	Actinopterygii	Perciformes	Chaetodontidae	Chelmonops	Chelmonops curiosus	1	0	1
Chelmonops_truncatus	Animalia	Chordata	Actinopterygii	Perciformes	Chaetodontidae	Chelmonops	Chelmonops truncatus	1	0	1
Chelon_auratus	Animalia	Chordata	Actinopterygii	Mugiliformes	Mugilidae	Chelon	Chelon auratus	1	0	1
Chelon_labrosus	Animalia	Chordata	Actinopterygii	Mugiliformes	Mugilidae	Chelon	Chelon labrosus	1	0	1
Chelon_ramada	Animalia	Chordata	Actinopterygii	Mugiliformes	Mugilidae	Chelon	Chelon ramada	1	0	1
Chelon_richardsonii	Animalia	Chordata	Actinopterygii	Mugiliformes	Mugilidae	Chelon	Chelon richardsonii	1	0	1
Chelonodon_pleurospilus	Animalia	Chordata	Actinopterygii	Tetraodontiformes	Tetraodontidae	Chelonodon	Chelonodon pleurospilus	0	1	1
Chilomycterus_antennatus	Animalia	Chordata	Actinopterygii	Tetraodontiformes	Diodontidae	Chilomycterus	Chilomycterus antennatus	1	0	1
Chilomycterus_reticulatus	Animalia	Chordata	Actinopterygii	Tetraodontiformes	Diodontidae	Chilomycterus	Chilomycterus reticulatus	1	0	1
Chiloscyllium_punctatum	Animalia	Chordata	Elasmobranchii	Orectolobiformes	Hemiscylliidae	Chiloscyllium	Chiloscyllium punctatum	1	0	0
Chirodactylus_brachydactylus	Animalia	Chordata	Actinopterygii	Perciformes	Cheilodactylidae	Chirodactylus	Chirodactylus brachydactylus	1	0	1
Chirolophis_ascanii	Animalia	Chordata	Actinopterygii	Perciformes	Stichaeidae	Chirolophis	Chirolophis ascanii	1	0	1
Chironemus_maculosus	Animalia	Chordata	Actinopterygii	Perciformes	Chironemidae	Chironemus	Chironemus maculosus	1	0	1
Chironemus_marmoratus	Animalia	Chordata	Actinopterygii	Perciformes	Chironemidae	Chironemus	Chironemus marmoratus	1	0	1
Chironemus_microlepis	Animalia	Chordata	Actinopterygii	Perciformes	Chironemidae	Chironemus	Chironemus microlepis	1	0	1
Chlorurus_atrilunula	Animalia	Chordata	Actinopterygii	Perciformes	Scaridae	Chlorurus	Chlorurus atrilunula	1	0	1
Chlorurus_bleekeri	Animalia	Chordata	Actinopterygii	Perciformes	Scaridae	Chlorurus	Chlorurus bleekeri	1	0	1
Chlorurus_bowersi	Animalia	Chordata	Actinopterygii	Perciformes	Scaridae	Chlorurus	Chlorurus bowersi	1	0	1
Chlorurus_capistratoides	Animalia	Chordata	Actinopterygii	Perciformes	Scaridae	Chlorurus	Chlorurus capistratoides	1	0	1
Chlorurus_frontalis	Animalia	Chordata	Actinopterygii	Perciformes	Scaridae	Chlorurus	Chlorurus frontalis	1	0	1
Chlorurus_gibbus	Animalia	Chordata	Actinopterygii	Perciformes	Scaridae	Chlorurus	Chlorurus gibbus	1	0	1
Chlorurus_japanensis	Animalia	Chordata	Actinopterygii	Perciformes	Scaridae	Chlorurus	Chlorurus japanensis	1	0	1
Chlorurus_microrhinos	Animalia	Chordata	Actinopterygii	Perciformes	Scaridae	Chlorurus	Chlorurus microrhinos	1	0	1
Chlorurus_rhakoura	Animalia	Chordata	Actinopterygii	Perciformes	Scaridae	Chlorurus	Chlorurus rhakoura	1	0	1
Chlorurus_sordidus	Animalia	Chordata	Actinopterygii	Perciformes	Scaridae	Chlorurus	Chlorurus sordidus	1	0	1
Chlorurus_spilurus	Animalia	Chordata	Actinopterygii	Perciformes	Scaridae	Chlorurus	Chlorurus spilurus	1	0	1
Chlorurus_strongylocephalus	Animalia	Chordata	Actinopterygii	Perciformes	Scaridae	Chlorurus	Chlorurus strongylocephalus	1	0	1
Choerodon_anchorago	Animalia	Chordata	Actinopterygii	Perciformes	Labridae	Choerodon	Choerodon anchorago	1	0	1
Choerodon_azurio	Animalia	Chordata	Actinopterygii	Perciformes	Labridae	Choerodon	Choerodon azurio	1	0	1
Choerodon_cauteroma	Animalia	Chordata	Actinopterygii	Perciformes	Labridae	Choerodon	Choerodon cauteroma	1	0	1
Choerodon_cephalotes	Animalia	Chordata	Actinopterygii	Perciformes	Labridae	Choerodon	Choerodon cephalotes	1	0	1
Choerodon_cyanodus	Animalia	Chordata	Actinopterygii	Perciformes	Labridae	Choerodon	Choerodon cyanodus	1	0	1
Choerodon_fasciatus	Animalia	Chordata	Actinopterygii	Perciformes	Labridae	Choerodon	Choerodon fasciatus	1	0	1
Choerodon_graphicus	Animalia	Chordata	Actinopterygii	Perciformes	Labridae	Choerodon	Choerodon graphicus	1	0	1
Choerodon_jordani	Animalia	Chordata	Actinopterygii	Perciformes	Labridae	Choerodon	Choerodon jordani	1	0	1
Choerodon_monostigma	Animalia	Chordata	Actinopterygii	Perciformes	Labridae	Choerodon	Choerodon monostigma	1	0	1
Choerodon_rubescens	Animalia	Chordata	Actinopterygii	Perciformes	Labridae	Choerodon	Choerodon rubescens	1	0	1
Choerodon_schoenleinii	Animalia	Chordata	Actinopterygii	Perciformes	Labridae	Choerodon	Choerodon schoenleinii	1	0	1
Choerodon_vitta	Animalia	Chordata	Actinopterygii	Perciformes	Labridae	Choerodon	Choerodon vitta	1	0	1
Chriolepis_dialepta	Animalia	Chordata	Actinopterygii	Perciformes	Gobiidae	Chriolepis	Chriolepis dialepta	0	1	1
Chromis_abrupta	Animalia	Chordata	Actinopterygii	Perciformes	Pomacentridae	Chromis	Chromis abrupta	1	0	1
Chromis_acares	Animalia	Chordata	Actinopterygii	Perciformes	Pomacentridae	Chromis	Chromis acares	1	0	1
Chromis_agilis	Animalia	Chordata	Actinopterygii	Perciformes	Pomacentridae	Chromis	Chromis agilis	1	0	1
Chromis_alpha	Animalia	Chordata	Actinopterygii	Perciformes	Pomacentridae	Chromis	Chromis alpha	1	0	1
Chromis_alta	Animalia	Chordata	Actinopterygii	Perciformes	Pomacentridae	Chromis	Chromis alta	1	0	1
Chromis_amboinensis	Animalia	Chordata	Actinopterygii	Perciformes	Pomacentridae	Chromis	Chromis amboinensis	1	0	1
Chromis_analis	Animalia	Chordata	Actinopterygii	Perciformes	Pomacentridae	Chromis	Chromis analis	1	0	1
Chromis_atrilobata	Animalia	Chordata	Actinopterygii	Perciformes	Pomacentridae	Chromis	Chromis atrilobata	1	0	1
Chromis_atripectoralis	Animalia	Chordata	Actinopterygii	Perciformes	Pomacentridae	Chromis	Chromis atripectoralis	1	0	1
Chromis_atripes	Animalia	Chordata	Actinopterygii	Perciformes	Pomacentridae	Chromis	Chromis atripes	1	0	1
Chromis_bami	Animalia	Chordata	Actinopterygii	Perciformes	Pomacentridae	Chromis	Chromis bami	1	0	1
Chromis_caudalis	Animalia	Chordata	Actinopterygii	Perciformes	Pomacentridae	Chromis	Chromis caudalis	1	0	1
Chromis_chromis	Animalia	Chordata	Actinopterygii	Perciformes	Pomacentridae	Chromis	Chromis chromis	1	0	1
Chromis_chrysura	Animalia	Chordata	Actinopterygii	Perciformes	Pomacentridae	Chromis	Chromis chrysura	1	0	1
Chromis_cinerascens	Animalia	Chordata	Actinopterygii	Perciformes	Pomacentridae	Chromis	Chromis cinerascens	1	0	1
Chromis_crusma	Animalia	Chordata	Actinopterygii	Perciformes	Pomacentridae	Chromis	Chromis crusma	1	0	1
Chromis_cyanea	Animalia	Chordata	Actinopterygii	Perciformes	Pomacentridae	Chromis	Chromis cyanea	1	0	1
Chromis_dimidiata	Animalia	Chordata	Actinopterygii	Perciformes	Pomacentridae	Chromis	Chromis dimidiata	1	0	1
Chromis_dispilus	Animalia	Chordata	Actinopterygii	Perciformes	Pomacentridae	Chromis	Chromis dispilus	1	0	1
Chromis_elerae	Animalia	Chordata	Actinopterygii	Perciformes	Pomacentridae	Chromis	Chromis elerae	1	0	1
Chromis_flavaxilla	Animalia	Chordata	Actinopterygii	Perciformes	Pomacentridae	Chromis	Chromis flavaxilla	1	0	1
Chromis_flavipectoralis	Animalia	Chordata	Actinopterygii	Perciformes	Pomacentridae	Chromis	Chromis flavipectoralis	1	0	1
Chromis_flavomaculata	Animalia	Chordata	Actinopterygii	Perciformes	Pomacentridae	Chromis	Chromis flavomaculata	1	0	1
Chromis_fumea	Animalia	Chordata	Actinopterygii	Perciformes	Pomacentridae	Chromis	Chromis fumea	1	0	1
Chromis_hanui	Animalia	Chordata	Actinopterygii	Perciformes	Pomacentridae	Chromis	Chromis hanui	1	0	1
Chromis_hypsilepis	Animalia	Chordata	Actinopterygii	Perciformes	Pomacentridae	Chromis	Chromis hypsilepis	1	0	1
Chromis_insolata	Animalia	Chordata	Actinopterygii	Perciformes	Pomacentridae	Chromis	Chromis insolata	1	0	1
Chromis_iomelas	Animalia	Chordata	Actinopterygii	Perciformes	Pomacentridae	Chromis	Chromis iomelas	1	0	1
Chromis_klunzingeri	Animalia	Chordata	Actinopterygii	Perciformes	Pomacentridae	Chromis	Chromis klunzingeri	1	0	1
Chromis_lepidolepis	Animalia	Chordata	Actinopterygii	Perciformes	Pomacentridae	Chromis	Chromis lepidolepis	1	0	1
Chromis_limbata	Animalia	Chordata	Actinopterygii	Perciformes	Pomacentridae	Chromis	Chromis limbata	1	0	1
Chromis_limbaughi	Animalia	Chordata	Actinopterygii	Perciformes	Pomacentridae	Chromis	Chromis limbaughi	1	0	1
Chromis_lineata	Animalia	Chordata	Actinopterygii	Perciformes	Pomacentridae	Chromis	Chromis lineata	1	0	1
Chromis_margaritifer	Animalia	Chordata	Actinopterygii	Perciformes	Pomacentridae	Chromis	Chromis margaritifer	1	0	1
Chromis_multilineata	Animalia	Chordata	Actinopterygii	Perciformes	Pomacentridae	Chromis	Chromis multilineata	1	0	1
Chromis_nigrura	Animalia	Chordata	Actinopterygii	Perciformes	Pomacentridae	Chromis	Chromis nigrura	1	0	1
Chromis_nitida	Animalia	Chordata	Actinopterygii	Perciformes	Pomacentridae	Chromis	Chromis nitida	1	0	1
Chromis_notata	Animalia	Chordata	Actinopterygii	Perciformes	Pomacentridae	Chromis	Chromis notata	1	0	1
Chromis_opercularis	Animalia	Chordata	Actinopterygii	Perciformes	Pomacentridae	Chromis	Chromis opercularis	1	0	1
Chromis_ovalis	Animalia	Chordata	Actinopterygii	Perciformes	Pomacentridae	Chromis	Chromis ovalis	1	0	1
Chromis_pamae	Animalia	Chordata	Actinopterygii	Perciformes	Pomacentridae	Chromis	Chromis pamae	1	0	1
Chromis_pelloura	Animalia	Chordata	Actinopterygii	Perciformes	Pomacentridae	Chromis	Chromis pelloura	1	0	1
Chromis_pembae	Animalia	Chordata	Actinopterygii	Perciformes	Pomacentridae	Chromis	Chromis pembae	1	0	1
Chromis_punctipinnis	Animalia	Chordata	Actinopterygii	Perciformes	Pomacentridae	Chromis	Chromis punctipinnis	1	0	1
Chromis_randalli	Animalia	Chordata	Actinopterygii	Perciformes	Pomacentridae	Chromis	Chromis randalli	1	0	1
Chromis_retrofasciata	Animalia	Chordata	Actinopterygii	Perciformes	Pomacentridae	Chromis	Chromis retrofasciata	1	0	1
Chromis_scotochiloptera	Animalia	Chordata	Actinopterygii	Perciformes	Pomacentridae	Chromis	Chromis scotochiloptera	1	0	1
Chromis_scotti	Animalia	Chordata	Actinopterygii	Perciformes	Pomacentridae	Chromis	Chromis scotti	1	0	1
Chromis_ternatensis	Animalia	Chordata	Actinopterygii	Perciformes	Pomacentridae	Chromis	Chromis ternatensis	1	0	1
Chromis_vanderbilti	Animalia	Chordata	Actinopterygii	Perciformes	Pomacentridae	Chromis	Chromis vanderbilti	1	0	1
Chromis_viridis	Animalia	Chordata	Actinopterygii	Perciformes	Pomacentridae	Chromis	Chromis viridis	1	0	1
Chromis_weberi	Animalia	Chordata	Actinopterygii	Perciformes	Pomacentridae	Chromis	Chromis weberi	1	0	1
Chromis_westaustralis	Animalia	Chordata	Actinopterygii	Perciformes	Pomacentridae	Chromis	Chromis westaustralis	1	0	1
Chromis_xanthochira	Animalia	Chordata	Actinopterygii	Perciformes	Pomacentridae	Chromis	Chromis xanthochira	1	0	1
Chromis_xanthura	Animalia	Chordata	Actinopterygii	Perciformes	Pomacentridae	Chromis	Chromis xanthura	1	0	1
Chromis_xutha	Animalia	Chordata	Actinopterygii	Perciformes	Pomacentridae	Chromis	Chromis xutha	1	0	1
Chrysiptera_biocellata	Animalia	Chordata	Actinopterygii	Perciformes	Pomacentridae	Chrysiptera	Chrysiptera biocellata	1	0	1
Chrysiptera_bleekeri	Animalia	Chordata	Actinopterygii	Perciformes	Pomacentridae	Chrysiptera	Chrysiptera bleekeri	1	0	1
Chrysiptera_brownriggii	Animalia	Chordata	Actinopterygii	Perciformes	Pomacentridae	Chrysiptera	Chrysiptera brownriggii	1	0	1
Chrysiptera_caesifrons	Animalia	Chordata	Actinopterygii	Perciformes	Pomacentridae	Chrysiptera	Chrysiptera caesifrons	1	0	1
Chrysiptera_cyanea	Animalia	Chordata	Actinopterygii	Perciformes	Pomacentridae	Chrysiptera	Chrysiptera cyanea	1	0	1
Chrysiptera_flavipinnis	Animalia	Chordata	Actinopterygii	Perciformes	Pomacentridae	Chrysiptera	Chrysiptera flavipinnis	1	0	1
Chrysiptera_galba	Animalia	Chordata	Actinopterygii	Perciformes	Pomacentridae	Chrysiptera	Chrysiptera galba	1	0	1
Chrysiptera_glauca	Animalia	Chordata	Actinopterygii	Perciformes	Pomacentridae	Chrysiptera	Chrysiptera glauca	1	0	1
Chrysiptera_hemicyanea	Animalia	Chordata	Actinopterygii	Perciformes	Pomacentridae	Chrysiptera	Chrysiptera hemicyanea	1	0	1
Chrysiptera_notialis	Animalia	Chordata	Actinopterygii	Perciformes	Pomacentridae	Chrysiptera	Chrysiptera notialis	1	0	1
Chrysiptera_oxycephala	Animalia	Chordata	Actinopterygii	Perciformes	Pomacentridae	Chrysiptera	Chrysiptera oxycephala	1	0	1
Chrysiptera_parasema	Animalia	Chordata	Actinopterygii	Perciformes	Pomacentridae	Chrysiptera	Chrysiptera parasema	1	0	1
Chrysiptera_rapanui	Animalia	Chordata	Actinopterygii	Perciformes	Pomacentridae	Chrysiptera	Chrysiptera rapanui	1	0	1
Chrysiptera_rex	Animalia	Chordata	Actinopterygii	Perciformes	Pomacentridae	Chrysiptera	Chrysiptera rex	1	0	1
Chrysiptera_rollandi	Animalia	Chordata	Actinopterygii	Perciformes	Pomacentridae	Chrysiptera	Chrysiptera rollandi	1	0	1
Chrysiptera_springeri	Animalia	Chordata	Actinopterygii	Perciformes	Pomacentridae	Chrysiptera	Chrysiptera springeri	1	0	1
Chrysiptera_starcki	Animalia	Chordata	Actinopterygii	Perciformes	Pomacentridae	Chrysiptera	Chrysiptera starcki	1	0	1
Chrysiptera_talboti	Animalia	Chordata	Actinopterygii	Perciformes	Pomacentridae	Chrysiptera	Chrysiptera talboti	1	0	1
Chrysiptera_taupou	Animalia	Chordata	Actinopterygii	Perciformes	Pomacentridae	Chrysiptera	Chrysiptera taupou	1	0	1
Chrysiptera_traceyi	Animalia	Chordata	Actinopterygii	Perciformes	Pomacentridae	Chrysiptera	Chrysiptera traceyi	1	0	1
Chrysiptera_tricincta	Animalia	Chordata	Actinopterygii	Perciformes	Pomacentridae	Chrysiptera	Chrysiptera tricincta	1	0	1
Chrysiptera_unimaculata	Animalia	Chordata	Actinopterygii	Perciformes	Pomacentridae	Chrysiptera	Chrysiptera unimaculata	1	0	1
Chrysoblephus_cristiceps	Animalia	Chordata	Actinopterygii	Perciformes	Sparidae	Chrysoblephus	Chrysoblephus cristiceps	0	1	1
Chrysoblephus_gibbiceps	Animalia	Chordata	Actinopterygii	Perciformes	Sparidae	Chrysoblephus	Chrysoblephus gibbiceps	0	1	1
Chrysoblephus_laticeps	Animalia	Chordata	Actinopterygii	Perciformes	Sparidae	Chrysoblephus	Chrysoblephus laticeps	1	0	1
Cirrhilabrus_cyanopleura	Animalia	Chordata	Actinopterygii	Perciformes	Labridae	Cirrhilabrus	Cirrhilabrus cyanopleura	1	0	1
Cirrhilabrus_exquisitus	Animalia	Chordata	Actinopterygii	Perciformes	Labridae	Cirrhilabrus	Cirrhilabrus exquisitus	1	0	1
Cirrhilabrus_flavidorsalis	Animalia	Chordata	Actinopterygii	Perciformes	Labridae	Cirrhilabrus	Cirrhilabrus flavidorsalis	1	0	1
Cirrhilabrus_katherinae	Animalia	Chordata	Actinopterygii	Perciformes	Labridae	Cirrhilabrus	Cirrhilabrus katherinae	1	0	1
Cirrhilabrus_laboutei	Animalia	Chordata	Actinopterygii	Perciformes	Labridae	Cirrhilabrus	Cirrhilabrus laboutei	1	0	1
Cirrhilabrus_lineatus	Animalia	Chordata	Actinopterygii	Perciformes	Labridae	Cirrhilabrus	Cirrhilabrus lineatus	1	0	1
Cirrhilabrus_punctatus	Animalia	Chordata	Actinopterygii	Perciformes	Labridae	Cirrhilabrus	Cirrhilabrus punctatus	1	0	1
Cirrhilabrus_randalli	Animalia	Chordata	Actinopterygii	Perciformes	Labridae	Cirrhilabrus	Cirrhilabrus randalli	1	0	1
Cirrhilabrus_scottorum	Animalia	Chordata	Actinopterygii	Perciformes	Labridae	Cirrhilabrus	Cirrhilabrus scottorum	1	0	1
Cirrhilabrus_solorensis	Animalia	Chordata	Actinopterygii	Perciformes	Labridae	Cirrhilabrus	Cirrhilabrus solorensis	1	0	1
Cirrhilabrus_temminckii	Animalia	Chordata	Actinopterygii	Perciformes	Labridae	Cirrhilabrus	Cirrhilabrus temminckii	1	0	1
Cirrhilabrus_walindi	Animalia	Chordata	Actinopterygii	Perciformes	Labridae	Cirrhilabrus	Cirrhilabrus walindi	1	0	1
Cirrhitichthys_aprinus	Animalia	Chordata	Actinopterygii	Perciformes	Cirrhitidae	Cirrhitichthys	Cirrhitichthys aprinus	1	0	1
Cirrhitichthys_falco	Animalia	Chordata	Actinopterygii	Perciformes	Cirrhitidae	Cirrhitichthys	Cirrhitichthys falco	1	0	1
Cirrhitichthys_oxycephalus	Animalia	Chordata	Actinopterygii	Perciformes	Cirrhitidae	Cirrhitichthys	Cirrhitichthys oxycephalus	1	0	1
Cirrhitops_fasciatus	Animalia	Chordata	Actinopterygii	Perciformes	Cirrhitidae	Cirrhitops	Cirrhitops fasciatus	1	0	1
Cirrhitops_hubbardi	Animalia	Chordata	Actinopterygii	Perciformes	Cirrhitidae	Cirrhitops	Cirrhitops hubbardi	1	0	1
Cirrhitus_pinnulatus	Animalia	Chordata	Actinopterygii	Perciformes	Cirrhitidae	Cirrhitus	Cirrhitus pinnulatus	1	0	1
Cirrhitus_rivulatus	Animalia	Chordata	Actinopterygii	Perciformes	Cirrhitidae	Cirrhitus	Cirrhitus rivulatus	1	0	1
Cirripectes_alboapicalis	Animalia	Chordata	Actinopterygii	Perciformes	Blenniidae	Cirripectes	Cirripectes alboapicalis	1	0	1
Cirripectes_alleni	Animalia	Chordata	Actinopterygii	Perciformes	Blenniidae	Cirripectes	Cirripectes alleni	1	0	1
Cirripectes_auritus	Animalia	Chordata	Actinopterygii	Perciformes	Blenniidae	Cirripectes	Cirripectes auritus	1	0	1
Cirripectes_castaneus	Animalia	Chordata	Actinopterygii	Perciformes	Blenniidae	Cirripectes	Cirripectes castaneus	1	0	1
Cirripectes_chelomatus	Animalia	Chordata	Actinopterygii	Perciformes	Blenniidae	Cirripectes	Cirripectes chelomatus	1	0	1
Cirripectes_filamentosus	Animalia	Chordata	Actinopterygii	Perciformes	Blenniidae	Cirripectes	Cirripectes filamentosus	1	0	1
Cirripectes_fuscoguttatus	Animalia	Chordata	Actinopterygii	Perciformes	Blenniidae	Cirripectes	Cirripectes fuscoguttatus	1	0	1
Cirripectes_hutchinsi	Animalia	Chordata	Actinopterygii	Perciformes	Blenniidae	Cirripectes	Cirripectes hutchinsi	1	0	1
Cirripectes_polyzona	Animalia	Chordata	Actinopterygii	Perciformes	Blenniidae	Cirripectes	Cirripectes polyzona	1	0	1
Cirripectes_springeri	Animalia	Chordata	Actinopterygii	Perciformes	Blenniidae	Cirripectes	Cirripectes springeri	1	0	1
Cirripectes_stigmaticus	Animalia	Chordata	Actinopterygii	Perciformes	Blenniidae	Cirripectes	Cirripectes stigmaticus	1	0	1
Cirripectes_vanderbilti	Animalia	Chordata	Actinopterygii	Perciformes	Blenniidae	Cirripectes	Cirripectes vanderbilti	1	0	1
Cirripectes_variolosus	Animalia	Chordata	Actinopterygii	Perciformes	Blenniidae	Cirripectes	Cirripectes variolosus	1	0	1
Citharichthys_stigmaeus	Animalia	Chordata	Actinopterygii	Pleuronectiformes	Paralichthyidae	Citharichthys	Citharichthys stigmaeus	1	0	0
Cleidopus_gloriamaris	Animalia	Chordata	Actinopterygii	Beryciformes	Monocentridae	Cleidopus	Cleidopus gloriamaris	1	0	1
Clepticus_parrae	Animalia	Chordata	Actinopterygii	Perciformes	Labridae	Clepticus	Clepticus parrae	1	0	1
Clinus_latipennis	Animalia	Chordata	Actinopterygii	Perciformes	Clinidae	Clinus	Clinus latipennis	0	1	1
Clinus_superciliosus	Animalia	Chordata	Actinopterygii	Perciformes	Clinidae	Clinus	Clinus superciliosus	1	0	1
Clinus_venustris	Animalia	Chordata	Actinopterygii	Perciformes	Clinidae	Clinus	Clinus venustris	1	0	1
Cnidoglanis_macrocephalus	Animalia	Chordata	Actinopterygii	Siluriformes	Plotosidae	Cnidoglanis	Cnidoglanis macrocephalus	1	0	1
Cochleoceps_bicolor	Animalia	Chordata	Actinopterygii	Gobiesociformes	Gobiesocidae	Cochleoceps	Cochleoceps bicolor	1	0	1
Cochleoceps_orientalis	Animalia	Chordata	Actinopterygii	Gobiesociformes	Gobiesocidae	Cochleoceps	Cochleoceps orientalis	1	0	1
Conger_verreauxi	Animalia	Chordata	Actinopterygii	Anguilliformes	Congridae	Conger	Conger verreauxi	1	0	1
Congiopodus_peruvianus	Animalia	Chordata	Actinopterygii	Scorpaeniformes	Congiopodidae	Congiopodus	Congiopodus peruvianus	1	0	1
Conniella_apterygia	Animalia	Chordata	Actinopterygii	Perciformes	Labridae	Conniella	Conniella apterygia	0	1	1
Coradion_altivelis	Animalia	Chordata	Actinopterygii	Perciformes	Chaetodontidae	Coradion	Coradion altivelis	1	0	1
Coradion_chrysozonus	Animalia	Chordata	Actinopterygii	Perciformes	Chaetodontidae	Coradion	Coradion chrysozonus	1	0	1
Coris_auricularis	Animalia	Chordata	Actinopterygii	Perciformes	Labridae	Coris	Coris auricularis	1	0	1
Coris_aurilineata	Animalia	Chordata	Actinopterygii	Perciformes	Labridae	Coris	Coris aurilineata	1	0	1
Coris_aygula	Animalia	Chordata	Actinopterygii	Perciformes	Labridae	Coris	Coris aygula	1	0	1
Coris_batuensis	Animalia	Chordata	Actinopterygii	Perciformes	Labridae	Coris	Coris batuensis	1	0	1
Coris_bulbifrons	Animalia	Chordata	Actinopterygii	Perciformes	Labridae	Coris	Coris bulbifrons	1	0	1
Coris_caudimacula	Animalia	Chordata	Actinopterygii	Perciformes	Labridae	Coris	Coris caudimacula	1	0	1
Coris_centralis	Animalia	Chordata	Actinopterygii	Perciformes	Labridae	Coris	Coris centralis	1	0	1
Coris_cuvieri	Animalia	Chordata	Actinopterygii	Perciformes	Labridae	Coris	Coris cuvieri	1	0	1
Coris_debueni	Animalia	Chordata	Actinopterygii	Perciformes	Labridae	Coris	Coris debueni	1	0	1
Coris_dorsomacula	Animalia	Chordata	Actinopterygii	Perciformes	Labridae	Coris	Coris dorsomacula	1	0	1
Coris_formosa	Animalia	Chordata	Actinopterygii	Perciformes	Labridae	Coris	Coris formosa	1	0	1
Coris_gaimard	Animalia	Chordata	Actinopterygii	Perciformes	Labridae	Coris	Coris gaimard	1	0	1
Coris_hewetti	Animalia	Chordata	Actinopterygii	Perciformes	Labridae	Coris	Coris hewetti	1	0	1
Coris_julis	Animalia	Chordata	Actinopterygii	Perciformes	Labridae	Coris	Coris julis	1	0	1
Coris_picta	Animalia	Chordata	Actinopterygii	Perciformes	Labridae	Coris	Coris picta	1	0	1
Coris_pictoides	Animalia	Chordata	Actinopterygii	Perciformes	Labridae	Coris	Coris pictoides	1	0	1
Coris_roseoviridis	Animalia	Chordata	Actinopterygii	Perciformes	Labridae	Coris	Coris roseoviridis	1	0	1
Coris_sandeyeri	Animalia	Chordata	Actinopterygii	Perciformes	Labridae	Coris	Coris sandeyeri	1	0	1
Coris_venusta	Animalia	Chordata	Actinopterygii	Perciformes	Labridae	Coris	Coris venusta	1	0	1
Coryphopterus_alloides	Animalia	Chordata	Actinopterygii	Perciformes	Gobiidae	Coryphopterus	Coryphopterus alloides	0	1	1
Coryphopterus_dicrus	Animalia	Chordata	Actinopterygii	Perciformes	Gobiidae	Coryphopterus	Coryphopterus dicrus	1	0	1
Coryphopterus_eidolon	Animalia	Chordata	Actinopterygii	Perciformes	Gobiidae	Coryphopterus	Coryphopterus eidolon	1	0	1
Coryphopterus_glaucofraenum	Animalia	Chordata	Actinopterygii	Perciformes	Gobiidae	Coryphopterus	Coryphopterus glaucofraenum	1	0	1
Coryphopterus_hyalinus	Animalia	Chordata	Actinopterygii	Perciformes	Gobiidae	Coryphopterus	Coryphopterus hyalinus	1	0	1
Coryphopterus_lipernes	Animalia	Chordata	Actinopterygii	Perciformes	Gobiidae	Coryphopterus	Coryphopterus lipernes	1	0	1
Coryphopterus_personatus	Animalia	Chordata	Actinopterygii	Perciformes	Gobiidae	Coryphopterus	Coryphopterus personatus	1	0	1
Coryphopterus_thrix	Animalia	Chordata	Actinopterygii	Perciformes	Gobiidae	Coryphopterus	Coryphopterus thrix	0	1	1
Coryphopterus_tortugae	Animalia	Chordata	Actinopterygii	Perciformes	Gobiidae	Coryphopterus	Coryphopterus tortugae	0	1	1
Coryphopterus_urospilus	Animalia	Chordata	Actinopterygii	Perciformes	Gobiidae	Coryphopterus	Coryphopterus urospilus	1	0	1
Corythoichthys_conspicillatus	Animalia	Chordata	Actinopterygii	Syngnathiformes	Syngnathidae	Corythoichthys	Corythoichthys conspicillatus	1	0	0
Corythoichthys_haematopterus	Animalia	Chordata	Actinopterygii	Syngnathiformes	Syngnathidae	Corythoichthys	Corythoichthys haematopterus	1	0	0
Corythoichthys_intestinalis	Animalia	Chordata	Actinopterygii	Syngnathiformes	Syngnathidae	Corythoichthys	Corythoichthys intestinalis	1	0	0
Corythoichthys_ocellatus	Animalia	Chordata	Actinopterygii	Syngnathiformes	Syngnathidae	Corythoichthys	Corythoichthys ocellatus	1	0	0
Corythoichthys_schultzi	Animalia	Chordata	Actinopterygii	Syngnathiformes	Syngnathidae	Corythoichthys	Corythoichthys schultzi	1	0	0
Cosmocampus_balli	Animalia	Chordata	Actinopterygii	Syngnathiformes	Syngnathidae	Cosmocampus	Cosmocampus balli	0	0	0
Cratinus_agassizii	Animalia	Chordata	Actinopterygii	Perciformes	Serranidae	Cratinus	Cratinus agassizii	1	0	1
Cremnochorites_capensis	Animalia	Chordata	Actinopterygii	Perciformes	Tripterygiidae	Cremnochorites	Cremnochorites capensis	1	0	1
Crenimugil_crenilabis	Animalia	Chordata	Actinopterygii	Mugiliformes	Mugilidae	Crenimugil	Crenimugil crenilabis	1	0	1
Cristiceps_aurantiacus	Animalia	Chordata	Actinopterygii	Perciformes	Clinidae	Cristiceps	Cristiceps aurantiacus	1	0	1
Crocodilichthys_gracilis	Animalia	Chordata	Actinopterygii	Perciformes	Tripterygiidae	Crocodilichthys	Crocodilichthys gracilis	1	0	1
Cromileptes_altivelis	Animalia	Chordata	Actinopterygii	Perciformes	Serranidae	Cromileptes	Cromileptes altivelis	1	0	1
Crossosalarias_macrospilus	Animalia	Chordata	Actinopterygii	Perciformes	Blenniidae	Crossosalarias	Crossosalarias macrospilus	1	0	1
Cryptichthys_jojettae	Animalia	Chordata	Actinopterygii	Perciformes	Tripterygiidae	Cryptichthys	Cryptichthys jojettae	1	0	1
Cryptocentrus_caeruleomaculatus	Animalia	Chordata	Actinopterygii	Perciformes	Gobiidae	Cryptocentrus	Cryptocentrus caeruleomaculatus	1	0	1
Cryptocentrus_caeruleopunctatus	Animalia	Chordata	Actinopterygii	Perciformes	Gobiidae	Cryptocentrus	Cryptocentrus caeruleopunctatus	1	0	1
Cryptocentrus_cryptocentrus	Animalia	Chordata	Actinopterygii	Perciformes	Gobiidae	Cryptocentrus	Cryptocentrus cryptocentrus	1	0	1
Cryptocentrus_fasciatus	Animalia	Chordata	Actinopterygii	Perciformes	Gobiidae	Cryptocentrus	Cryptocentrus fasciatus	1	0	1
Cryptocentrus_strigilliceps	Animalia	Chordata	Actinopterygii	Perciformes	Gobiidae	Cryptocentrus	Cryptocentrus strigilliceps	1	0	1
Ctenochaetus_binotatus	Animalia	Chordata	Actinopterygii	Perciformes	Acanthuridae	Ctenochaetus	Ctenochaetus binotatus	1	0	1
Ctenochaetus_cyanocheilus	Animalia	Chordata	Actinopterygii	Perciformes	Acanthuridae	Ctenochaetus	Ctenochaetus cyanocheilus	1	0	1
Ctenochaetus_flavicauda	Animalia	Chordata	Actinopterygii	Perciformes	Acanthuridae	Ctenochaetus	Ctenochaetus flavicauda	1	0	1
Ctenochaetus_hawaiiensis	Animalia	Chordata	Actinopterygii	Perciformes	Acanthuridae	Ctenochaetus	Ctenochaetus hawaiiensis	1	0	1
Ctenochaetus_marginatus	Animalia	Chordata	Actinopterygii	Perciformes	Acanthuridae	Ctenochaetus	Ctenochaetus marginatus	1	0	1
Ctenochaetus_striatus	Animalia	Chordata	Actinopterygii	Perciformes	Acanthuridae	Ctenochaetus	Ctenochaetus striatus	1	0	1
Ctenochaetus_tominiensis	Animalia	Chordata	Actinopterygii	Perciformes	Acanthuridae	Ctenochaetus	Ctenochaetus tominiensis	1	0	1
Ctenochaetus_truncatus	Animalia	Chordata	Actinopterygii	Perciformes	Acanthuridae	Ctenochaetus	Ctenochaetus truncatus	1	0	1
Ctenogobiops_aurocingulus	Animalia	Chordata	Actinopterygii	Perciformes	Gobiidae	Ctenogobiops	Ctenogobiops aurocingulus	1	0	1
Ctenogobiops_crocineus	Animalia	Chordata	Actinopterygii	Perciformes	Gobiidae	Ctenogobiops	Ctenogobiops crocineus	1	0	1
Ctenogobiops_feroculus	Animalia	Chordata	Actinopterygii	Perciformes	Gobiidae	Ctenogobiops	Ctenogobiops feroculus	1	0	1
Ctenogobiops_maculosus	Animalia	Chordata	Actinopterygii	Perciformes	Gobiidae	Ctenogobiops	Ctenogobiops maculosus	1	0	1
Ctenogobiops_mitodes	Animalia	Chordata	Actinopterygii	Perciformes	Gobiidae	Ctenogobiops	Ctenogobiops mitodes	1	0	1
Ctenogobiops_pomastictus	Animalia	Chordata	Actinopterygii	Perciformes	Gobiidae	Ctenogobiops	Ctenogobiops pomastictus	1	0	1
Ctenogobiops_tangaroai	Animalia	Chordata	Actinopterygii	Perciformes	Gobiidae	Ctenogobiops	Ctenogobiops tangaroai	1	0	1
Ctenolabrus_rupestris	Animalia	Chordata	Actinopterygii	Perciformes	Labridae	Ctenolabrus	Ctenolabrus rupestris	1	0	1
Cybiosarda_elegans	Animalia	Chordata	Actinopterygii	Perciformes	Scombridae	Cybiosarda	Cybiosarda elegans	1	0	1
Cyclichthys_orbicularis	Animalia	Chordata	Actinopterygii	Tetraodontiformes	Diodontidae	Cyclichthys	Cyclichthys orbicularis	1	0	1
Cymatoceps_nasutus	Animalia	Chordata	Actinopterygii	Perciformes	Sparidae	Cymatoceps	Cymatoceps nasutus	0	1	1
Cymatogaster_aggregata	Animalia	Chordata	Actinopterygii	Perciformes	Embiotocidae	Cymatogaster	Cymatogaster aggregata	1	0	1
Cymbacephalus_beauforti	Animalia	Chordata	Actinopterygii	Scorpaeniformes	Platycephalidae	Cymbacephalus	Cymbacephalus beauforti	1	0	1
Cypho_purpurascens	Animalia	Chordata	Actinopterygii	Perciformes	Pseudochromidae	Cypho	Cypho purpurascens	1	0	1
Cypho_zaps	Animalia	Chordata	Actinopterygii	Perciformes	Pseudochromidae	Cypho	Cypho zaps	1	0	1
Cyprinocirrhites_polyactis	Animalia	Chordata	Actinopterygii	Perciformes	Cirrhitidae	Cyprinocirrhites	Cyprinocirrhites polyactis	1	0	1
Dactylophora_nigricans	Animalia	Chordata	Actinopterygii	Perciformes	Cheilodactylidae	Dactylophora	Dactylophora nigricans	1	0	1
Dactylopus_dactylopus	Animalia	Chordata	Actinopterygii	Perciformes	Callionymidae	Dactylopus	Dactylopus dactylopus	1	0	1
Daector_reticulata	Animalia	Chordata	Actinopterygii	Batrachoidiformes	Batrachoididae	Daector	Daector reticulata	0	1	1
Daector_schmitti	Animalia	Chordata	Actinopterygii	Batrachoidiformes	Batrachoididae	Daector	Daector schmitti	0	1	1
Dascyllus_albisella	Animalia	Chordata	Actinopterygii	Perciformes	Pomacentridae	Dascyllus	Dascyllus albisella	1	0	1
Dascyllus_aruanus	Animalia	Chordata	Actinopterygii	Perciformes	Pomacentridae	Dascyllus	Dascyllus aruanus	1	0	1
Dascyllus_carneus	Animalia	Chordata	Actinopterygii	Perciformes	Pomacentridae	Dascyllus	Dascyllus carneus	1	0	1
Dascyllus_flavicaudus	Animalia	Chordata	Actinopterygii	Perciformes	Pomacentridae	Dascyllus	Dascyllus flavicaudus	1	0	1
Dascyllus_marginatus	Animalia	Chordata	Actinopterygii	Perciformes	Pomacentridae	Dascyllus	Dascyllus marginatus	1	0	1
Dascyllus_melanurus	Animalia	Chordata	Actinopterygii	Perciformes	Pomacentridae	Dascyllus	Dascyllus melanurus	1	0	1
Dascyllus_reticulatus	Animalia	Chordata	Actinopterygii	Perciformes	Pomacentridae	Dascyllus	Dascyllus reticulatus	1	0	1
Dascyllus_strasburgi	Animalia	Chordata	Actinopterygii	Perciformes	Pomacentridae	Dascyllus	Dascyllus strasburgi	1	0	1
Dascyllus_trimaculatus	Animalia	Chordata	Actinopterygii	Perciformes	Pomacentridae	Dascyllus	Dascyllus trimaculatus	1	0	1
Dasyatis_brevis	Animalia	Chordata	Elasmobranchii	Myliobatiformes	Dasyatidae	Dasyatis	Dasyatis brevis	1	0	0
Dasyatis_thetidis	Animalia	Chordata	Elasmobranchii	Myliobatiformes	Dasyatidae	Dasyatis	Dasyatis thetidis	1	0	0
Decapterus_koheru	Animalia	Chordata	Actinopterygii	Perciformes	Carangidae	Decapterus	Decapterus koheru	1	0	1
Decapterus_macarellus	Animalia	Chordata	Actinopterygii	Perciformes	Carangidae	Decapterus	Decapterus macarellus	1	0	1
Decapterus_muroadsi	Animalia	Chordata	Actinopterygii	Perciformes	Carangidae	Decapterus	Decapterus muroadsi	1	0	1
Decapterus_punctatus	Animalia	Chordata	Actinopterygii	Perciformes	Carangidae	Decapterus	Decapterus punctatus	1	0	1
Dellichthys_morelandi	Animalia	Chordata	Actinopterygii	Gobiesociformes	Gobiesocidae	Dellichthys	Dellichthys morelandi	1	0	1
Dendrochirus_barberi	Animalia	Chordata	Actinopterygii	Scorpaeniformes	Scorpaenidae	Dendrochirus	Dendrochirus barberi	1	0	1
Dendrochirus_zebra	Animalia	Chordata	Actinopterygii	Scorpaeniformes	Scorpaenidae	Dendrochirus	Dendrochirus zebra	1	0	1
Dentex_dentex	Animalia	Chordata	Actinopterygii	Perciformes	Sparidae	Dentex	Dentex dentex	1	0	1
Dentiraja_lemprieri	Animalia	Chordata	Elasmobranchii	Rajiformes	Rajidae	Dentiraja	Dentiraja lemprieri	1	0	0
Dermatolepis_dermatolepis	Animalia	Chordata	Actinopterygii	Perciformes	Serranidae	Dermatolepis	Dermatolepis dermatolepis	1	0	1
Diademichthys_lineatus	Animalia	Chordata	Actinopterygii	Gobiesociformes	Gobiesocidae	Diademichthys	Diademichthys lineatus	1	0	1
Diagramma_labiosum	Animalia	Chordata	Actinopterygii	Perciformes	Haemulidae	Diagramma	Diagramma labiosum	1	0	1
Diagramma_melanacrum	Animalia	Chordata	Actinopterygii	Perciformes	Haemulidae	Diagramma	Diagramma melanacrum	1	0	1
Dialommus_fuscus	Animalia	Chordata	Actinopterygii	Perciformes	Labrisomidae	Dialommus	Dialommus fuscus	0	1	1
Dicentrarchus_labrax	Animalia	Chordata	Actinopterygii	Perciformes	Moronidae	Dicentrarchus	Dicentrarchus labrax	1	0	1
Dicentrarchus_punctatus	Animalia	Chordata	Actinopterygii	Perciformes	Moronidae	Dicentrarchus	Dicentrarchus punctatus	1	0	1
Dichistius_capensis	Animalia	Chordata	Actinopterygii	Perciformes	Dichistiidae	Dichistius	Dichistius capensis	1	0	1
Dicotylichthys_punctulatus	Animalia	Chordata	Actinopterygii	Tetraodontiformes	Diodontidae	Dicotylichthys	Dicotylichthys punctulatus	1	0	1
Didogobius_amicuscaridis	Animalia	Chordata	Actinopterygii	Perciformes	Gobiidae	Didogobius	Didogobius amicuscaridis	0	1	1
Dinolestes_lewini	Animalia	Chordata	Actinopterygii	Perciformes	Dinolestidae	Dinolestes	Dinolestes lewini	1	0	1
Diodon_holocanthus	Animalia	Chordata	Actinopterygii	Tetraodontiformes	Diodontidae	Diodon	Diodon holocanthus	1	0	1
Diodon_hystrix	Animalia	Chordata	Actinopterygii	Tetraodontiformes	Diodontidae	Diodon	Diodon hystrix	1	0	1
Diodon_liturosus	Animalia	Chordata	Actinopterygii	Tetraodontiformes	Diodontidae	Diodon	Diodon liturosus	1	0	1
Diodon_nicthemerus	Animalia	Chordata	Actinopterygii	Tetraodontiformes	Diodontidae	Diodon	Diodon nicthemerus	1	0	1
Diplobatis_ommata	Animalia	Chordata	Elasmobranchii	Torpediniformes	Narcinidae	Diplobatis	Diplobatis ommata	0	0	0
Diplobatis_pictus	Animalia	Chordata	Elasmobranchii	Torpediniformes	Narcinidae	Diplobatis	Diplobatis pictus	0	0	0
Diplodus_annularis	Animalia	Chordata	Actinopterygii	Perciformes	Sparidae	Diplodus	Diplodus annularis	1	0	1
Diplodus_argenteus	Animalia	Chordata	Actinopterygii	Perciformes	Sparidae	Diplodus	Diplodus argenteus	1	0	1
Diplodus_capensis	Animalia	Chordata	Actinopterygii	Perciformes	Sparidae	Diplodus	Diplodus capensis	1	0	1
Diplodus_cervinus	Animalia	Chordata	Actinopterygii	Perciformes	Sparidae	Diplodus	Diplodus cervinus	1	0	1
Diplodus_puntazzo	Animalia	Chordata	Actinopterygii	Perciformes	Sparidae	Diplodus	Diplodus puntazzo	1	0	1
Diplodus_sargus	Animalia	Chordata	Actinopterygii	Perciformes	Sparidae	Diplodus	Diplodus sargus	1	0	1
Diplodus_vulgaris	Animalia	Chordata	Actinopterygii	Perciformes	Sparidae	Diplodus	Diplodus vulgaris	1	0	1
Diplogrammus_goramensis	Animalia	Chordata	Actinopterygii	Perciformes	Callionymidae	Diplogrammus	Diplogrammus goramensis	1	0	1
Diplogrammus_xenicus	Animalia	Chordata	Actinopterygii	Perciformes	Callionymidae	Diplogrammus	Diplogrammus xenicus	1	0	1
Diploprion_bifasciatum	Animalia	Chordata	Actinopterygii	Perciformes	Serranidae	Diploprion	Diploprion bifasciatum	1	0	1
Diproctacanthus_xanthurus	Animalia	Chordata	Actinopterygii	Perciformes	Labridae	Diproctacanthus	Diproctacanthus xanthurus	1	0	1
Dipterygonotus_balteatus	Animalia	Chordata	Actinopterygii	Perciformes	Caesionidae	Dipterygonotus	Dipterygonotus balteatus	1	0	1
Dischistodus_chrysopoecilus	Animalia	Chordata	Actinopterygii	Perciformes	Pomacentridae	Dischistodus	Dischistodus chrysopoecilus	1	0	1
Dischistodus_darwiniensis	Animalia	Chordata	Actinopterygii	Perciformes	Pomacentridae	Dischistodus	Dischistodus darwiniensis	1	0	1
Dischistodus_melanotus	Animalia	Chordata	Actinopterygii	Perciformes	Pomacentridae	Dischistodus	Dischistodus melanotus	1	0	1
Dischistodus_perspicillatus	Animalia	Chordata	Actinopterygii	Perciformes	Pomacentridae	Dischistodus	Dischistodus perspicillatus	1	0	1
Dischistodus_prosopotaenia	Animalia	Chordata	Actinopterygii	Perciformes	Pomacentridae	Dischistodus	Dischistodus prosopotaenia	1	0	1
Dischistodus_pseudochrysopoecilus	Animalia	Chordata	Actinopterygii	Perciformes	Pomacentridae	Dischistodus	Dischistodus pseudochrysopoecilus	1	0	1
Doratonotus_megalepis	Animalia	Chordata	Actinopterygii	Perciformes	Labridae	Doratonotus	Doratonotus megalepis	1	0	1
Dotalabrus_alleni	Animalia	Chordata	Actinopterygii	Perciformes	Labridae	Dotalabrus	Dotalabrus alleni	1	0	1
Dotalabrus_aurantiacus	Animalia	Chordata	Actinopterygii	Perciformes	Labridae	Dotalabrus	Dotalabrus aurantiacus	1	0	1
Dules_auriga	Animalia	Chordata	Actinopterygii	Perciformes	Serranidae	Dules	Dules auriga	1	0	1
Dunckerocampus_dactyliophorus	Animalia	Chordata	Actinopterygii	Syngnathiformes	Syngnathidae	Dunckerocampus	Dunckerocampus dactyliophorus	1	0	0
Echeneis_naucrates	Animalia	Chordata	Actinopterygii	Perciformes	Echeneidae	Echeneis	Echeneis naucrates	1	0	1
Echeneis_neucratoides	Animalia	Chordata	Actinopterygii	Perciformes	Echeneidae	Echeneis	Echeneis neucratoides	1	0	1
Echidna_nebulosa	Animalia	Chordata	Actinopterygii	Anguilliformes	Muraenidae	Echidna	Echidna nebulosa	1	0	1
Echidna_nocturna	Animalia	Chordata	Actinopterygii	Anguilliformes	Muraenidae	Echidna	Echidna nocturna	1	0	1
Ecsenius_aequalis	Animalia	Chordata	Actinopterygii	Perciformes	Blenniidae	Ecsenius	Ecsenius aequalis	1	0	1
Ecsenius_alleni	Animalia	Chordata	Actinopterygii	Perciformes	Blenniidae	Ecsenius	Ecsenius alleni	1	0	1
Ecsenius_bandanus	Animalia	Chordata	Actinopterygii	Perciformes	Blenniidae	Ecsenius	Ecsenius bandanus	1	0	1
Ecsenius_bathi	Animalia	Chordata	Actinopterygii	Perciformes	Blenniidae	Ecsenius	Ecsenius bathi	1	0	1
Ecsenius_bicolor	Animalia	Chordata	Actinopterygii	Perciformes	Blenniidae	Ecsenius	Ecsenius bicolor	1	0	1
Ecsenius_fijiensis	Animalia	Chordata	Actinopterygii	Perciformes	Blenniidae	Ecsenius	Ecsenius fijiensis	1	0	1
Ecsenius_fourmanoiri	Animalia	Chordata	Actinopterygii	Perciformes	Blenniidae	Ecsenius	Ecsenius fourmanoiri	1	0	1
Ecsenius_frontalis	Animalia	Chordata	Actinopterygii	Perciformes	Blenniidae	Ecsenius	Ecsenius frontalis	1	0	1
Ecsenius_gravieri	Animalia	Chordata	Actinopterygii	Perciformes	Blenniidae	Ecsenius	Ecsenius gravieri	1	0	1
Ecsenius_kurti	Animalia	Chordata	Actinopterygii	Perciformes	Blenniidae	Ecsenius	Ecsenius kurti	0	1	1
Ecsenius_lineatus	Animalia	Chordata	Actinopterygii	Perciformes	Blenniidae	Ecsenius	Ecsenius lineatus	1	0	1
Ecsenius_lividanalis	Animalia	Chordata	Actinopterygii	Perciformes	Blenniidae	Ecsenius	Ecsenius lividanalis	1	0	1
Ecsenius_midas	Animalia	Chordata	Actinopterygii	Perciformes	Blenniidae	Ecsenius	Ecsenius midas	1	0	1
Ecsenius_minutus	Animalia	Chordata	Actinopterygii	Perciformes	Blenniidae	Ecsenius	Ecsenius minutus	1	0	1
Ecsenius_nalolo	Animalia	Chordata	Actinopterygii	Perciformes	Blenniidae	Ecsenius	Ecsenius nalolo	1	0	1
Ecsenius_namiyei	Animalia	Chordata	Actinopterygii	Perciformes	Blenniidae	Ecsenius	Ecsenius namiyei	1	0	1
Ecsenius_oculatus	Animalia	Chordata	Actinopterygii	Perciformes	Blenniidae	Ecsenius	Ecsenius oculatus	1	0	1
Ecsenius_prooculis	Animalia	Chordata	Actinopterygii	Perciformes	Blenniidae	Ecsenius	Ecsenius prooculis	1	0	1
Ecsenius_randalli	Animalia	Chordata	Actinopterygii	Perciformes	Blenniidae	Ecsenius	Ecsenius randalli	0	1	1
Ecsenius_schroederi	Animalia	Chordata	Actinopterygii	Perciformes	Blenniidae	Ecsenius	Ecsenius schroederi	1	0	1
Ecsenius_stictus	Animalia	Chordata	Actinopterygii	Perciformes	Blenniidae	Ecsenius	Ecsenius stictus	1	0	1
Ecsenius_stigmatura	Animalia	Chordata	Actinopterygii	Perciformes	Blenniidae	Ecsenius	Ecsenius stigmatura	1	0	1
Ecsenius_tigris	Animalia	Chordata	Actinopterygii	Perciformes	Blenniidae	Ecsenius	Ecsenius tigris	1	0	1
Ecsenius_tricolor	Animalia	Chordata	Actinopterygii	Perciformes	Blenniidae	Ecsenius	Ecsenius tricolor	0	1	1
Ecsenius_trilineatus	Animalia	Chordata	Actinopterygii	Perciformes	Blenniidae	Ecsenius	Ecsenius trilineatus	1	0	1
Ecsenius_yaeyamaensis	Animalia	Chordata	Actinopterygii	Perciformes	Blenniidae	Ecsenius	Ecsenius yaeyamaensis	1	0	1
Ekemblemaria_myersi	Animalia	Chordata	Actinopterygii	Perciformes	Chaenopsidae	Ekemblemaria	Ekemblemaria myersi	1	0	1
Elacatinus_evelynae	Animalia	Chordata	Actinopterygii	Perciformes	Gobiidae	Elacatinus	Elacatinus evelynae	1	0	1
Elacatinus_figaro	Animalia	Chordata	Actinopterygii	Perciformes	Gobiidae	Elacatinus	Elacatinus figaro	1	0	1
Elacatinus_genie	Animalia	Chordata	Actinopterygii	Perciformes	Gobiidae	Elacatinus	Elacatinus genie	1	0	1
Elacatinus_horsti	Animalia	Chordata	Actinopterygii	Perciformes	Gobiidae	Elacatinus	Elacatinus horsti	1	0	1
Elacatinus_jarocho	Animalia	Chordata	Actinopterygii	Perciformes	Gobiidae	Elacatinus	Elacatinus jarocho	0	1	1
Elacatinus_oceanops	Animalia	Chordata	Actinopterygii	Perciformes	Gobiidae	Elacatinus	Elacatinus oceanops	1	0	1
Elacatinus_prochilos	Animalia	Chordata	Actinopterygii	Perciformes	Gobiidae	Elacatinus	Elacatinus prochilos	1	0	1
Elacatinus_puncticulatus	Animalia	Chordata	Actinopterygii	Perciformes	Gobiidae	Elacatinus	Elacatinus puncticulatus	1	0	1
Elacatinus_randalli	Animalia	Chordata	Actinopterygii	Perciformes	Gobiidae	Elacatinus	Elacatinus randalli	1	0	1
Elacatinus_xanthiprora	Animalia	Chordata	Actinopterygii	Perciformes	Gobiidae	Elacatinus	Elacatinus xanthiprora	1	0	1
Elagatis_bipinnulata	Animalia	Chordata	Actinopterygii	Perciformes	Carangidae	Elagatis	Elagatis bipinnulata	1	0	1
Eleotrica_cableae	Animalia	Chordata	Actinopterygii	Perciformes	Gobiidae	Eleotrica	Eleotrica cableae	1	0	1
Elops_affinis	Animalia	Chordata	Actinopterygii	Elopiformes	Elopidae	Elops	Elops affinis	1	0	1
Embiotoca_jacksoni	Animalia	Chordata	Actinopterygii	Perciformes	Embiotocidae	Embiotoca	Embiotoca jacksoni	1	0	1
Embiotoca_lateralis	Animalia	Chordata	Actinopterygii	Perciformes	Embiotocidae	Embiotoca	Embiotoca lateralis	1	0	1
Emblemariopsis_pricei	Animalia	Chordata	Actinopterygii	Perciformes	Chaenopsidae	Emblemariopsis	Emblemariopsis pricei	0	1	1
Emblemariopsis_signifer	Animalia	Chordata	Actinopterygii	Perciformes	Chaenopsidae	Emblemariopsis	Emblemariopsis signifer	1	0	1
Enchelycore_lichenosa	Animalia	Chordata	Actinopterygii	Anguilliformes	Muraenidae	Enchelycore	Enchelycore lichenosa	1	0	1
Enchelycore_ramosa	Animalia	Chordata	Actinopterygii	Anguilliformes	Muraenidae	Enchelycore	Enchelycore ramosa	1	0	1
Engraulis_australis	Animalia	Chordata	Actinopterygii	Clupeiformes	Engraulidae	Engraulis	Engraulis australis	1	0	1
Enneanectes_carminalis	Animalia	Chordata	Actinopterygii	Perciformes	Tripterygiidae	Enneanectes	Enneanectes carminalis	1	0	1
Enneanectes_smithi	Animalia	Chordata	Actinopterygii	Perciformes	Tripterygiidae	Enneanectes	Enneanectes smithi	0	1	1
Enneapterygius_atrogulare	Animalia	Chordata	Actinopterygii	Perciformes	Tripterygiidae	Enneapterygius	Enneapterygius atrogulare	1	0	1
Enneapterygius_hemimelas	Animalia	Chordata	Actinopterygii	Perciformes	Tripterygiidae	Enneapterygius	Enneapterygius hemimelas	1	0	1
Enneapterygius_kermadecensis	Animalia	Chordata	Actinopterygii	Perciformes	Tripterygiidae	Enneapterygius	Enneapterygius kermadecensis	1	0	1
Enneapterygius_larsonae	Animalia	Chordata	Actinopterygii	Perciformes	Tripterygiidae	Enneapterygius	Enneapterygius larsonae	1	0	1
Enneapterygius_mirabilis	Animalia	Chordata	Actinopterygii	Perciformes	Tripterygiidae	Enneapterygius	Enneapterygius mirabilis	1	0	1
Enneapterygius_rufopileus	Animalia	Chordata	Actinopterygii	Perciformes	Tripterygiidae	Enneapterygius	Enneapterygius rufopileus	1	0	1
Enneapterygius_similis	Animalia	Chordata	Actinopterygii	Perciformes	Tripterygiidae	Enneapterygius	Enneapterygius similis	1	0	1
Enophrys_diceraus	Animalia	Chordata	Actinopterygii	Scorpaeniformes	Cottidae	Enophrys	Enophrys diceraus	1	0	1
Enoplosus_armatus	Animalia	Chordata	Actinopterygii	Perciformes	Enoplosidae	Enoplosus	Enoplosus armatus	1	0	1
Entomacrodus_chapmani	Animalia	Chordata	Actinopterygii	Perciformes	Blenniidae	Entomacrodus	Entomacrodus chapmani	0	1	1
Entomacrodus_solus	Animalia	Chordata	Actinopterygii	Perciformes	Blenniidae	Entomacrodus	Entomacrodus solus	0	1	1
Eocallionymus_papilio	Animalia	Chordata	Actinopterygii	Perciformes	Callionymidae	Eocallionymus	Eocallionymus papilio	1	0	1
Epibulus_brevis	Animalia	Chordata	Actinopterygii	Perciformes	Labridae	Epibulus	Epibulus brevis	1	0	1
Epibulus_insidiator	Animalia	Chordata	Actinopterygii	Perciformes	Labridae	Epibulus	Epibulus insidiator	1	0	1
Epinephelides_armatus	Animalia	Chordata	Actinopterygii	Perciformes	Serranidae	Epinephelides	Epinephelides armatus	1	0	1
Epinephelus_adscensionis	Animalia	Chordata	Actinopterygii	Perciformes	Serranidae	Epinephelus	Epinephelus adscensionis	1	0	1
Epinephelus_akaara	Animalia	Chordata	Actinopterygii	Perciformes	Serranidae	Epinephelus	Epinephelus akaara	0	1	1
Epinephelus_albomarginatus	Animalia	Chordata	Actinopterygii	Perciformes	Serranidae	Epinephelus	Epinephelus albomarginatus	0	1	1
Epinephelus_analogus	Animalia	Chordata	Actinopterygii	Perciformes	Serranidae	Epinephelus	Epinephelus analogus	1	0	1
Epinephelus_areolatus	Animalia	Chordata	Actinopterygii	Perciformes	Serranidae	Epinephelus	Epinephelus areolatus	1	0	1
Epinephelus_bilobatus	Animalia	Chordata	Actinopterygii	Perciformes	Serranidae	Epinephelus	Epinephelus bilobatus	1	0	1
Epinephelus_bleekeri	Animalia	Chordata	Actinopterygii	Perciformes	Serranidae	Epinephelus	Epinephelus bleekeri	1	0	1
Epinephelus_bruneus	Animalia	Chordata	Actinopterygii	Perciformes	Serranidae	Epinephelus	Epinephelus bruneus	0	1	1
Epinephelus_coeruleopunctatus	Animalia	Chordata	Actinopterygii	Perciformes	Serranidae	Epinephelus	Epinephelus coeruleopunctatus	1	0	1
Epinephelus_coioides	Animalia	Chordata	Actinopterygii	Perciformes	Serranidae	Epinephelus	Epinephelus coioides	1	0	1
Epinephelus_corallicola	Animalia	Chordata	Actinopterygii	Perciformes	Serranidae	Epinephelus	Epinephelus corallicola	1	0	1
Epinephelus_costae	Animalia	Chordata	Actinopterygii	Perciformes	Serranidae	Epinephelus	Epinephelus costae	1	0	1
Epinephelus_cyanopodus	Animalia	Chordata	Actinopterygii	Perciformes	Serranidae	Epinephelus	Epinephelus cyanopodus	1	0	1
Epinephelus_daemelii	Animalia	Chordata	Actinopterygii	Perciformes	Serranidae	Epinephelus	Epinephelus daemelii	1	0	1
Epinephelus_fasciatus	Animalia	Chordata	Actinopterygii	Perciformes	Serranidae	Epinephelus	Epinephelus fasciatus	1	0	1
Epinephelus_fuscoguttatus	Animalia	Chordata	Actinopterygii	Perciformes	Serranidae	Epinephelus	Epinephelus fuscoguttatus	1	0	1
Epinephelus_guttatus	Animalia	Chordata	Actinopterygii	Perciformes	Serranidae	Epinephelus	Epinephelus guttatus	1	0	1
Epinephelus_hexagonatus	Animalia	Chordata	Actinopterygii	Perciformes	Serranidae	Epinephelus	Epinephelus hexagonatus	1	0	1
Epinephelus_irroratus	Animalia	Chordata	Actinopterygii	Perciformes	Serranidae	Epinephelus	Epinephelus irroratus	1	0	1
Epinephelus_itajara	Animalia	Chordata	Actinopterygii	Perciformes	Serranidae	Epinephelus	Epinephelus itajara	1	0	1
Epinephelus_labriformis	Animalia	Chordata	Actinopterygii	Perciformes	Serranidae	Epinephelus	Epinephelus labriformis	1	0	1
Epinephelus_lanceolatus	Animalia	Chordata	Actinopterygii	Perciformes	Serranidae	Epinephelus	Epinephelus lanceolatus	1	0	1
Epinephelus_longispinis	Animalia	Chordata	Actinopterygii	Perciformes	Serranidae	Epinephelus	Epinephelus longispinis	1	0	1
Epinephelus_macrospilos	Animalia	Chordata	Actinopterygii	Perciformes	Serranidae	Epinephelus	Epinephelus macrospilos	1	0	1
Epinephelus_maculatus	Animalia	Chordata	Actinopterygii	Perciformes	Serranidae	Epinephelus	Epinephelus maculatus	1	0	1
Epinephelus_malabaricus	Animalia	Chordata	Actinopterygii	Perciformes	Serranidae	Epinephelus	Epinephelus malabaricus	1	0	1
Epinephelus_marginatus	Animalia	Chordata	Actinopterygii	Perciformes	Serranidae	Epinephelus	Epinephelus marginatus	1	0	1
Epinephelus_melanostigma	Animalia	Chordata	Actinopterygii	Perciformes	Serranidae	Epinephelus	Epinephelus melanostigma	1	0	1
Epinephelus_merra	Animalia	Chordata	Actinopterygii	Perciformes	Serranidae	Epinephelus	Epinephelus merra	1	0	1
Epinephelus_morio	Animalia	Chordata	Actinopterygii	Perciformes	Serranidae	Epinephelus	Epinephelus morio	1	0	1
Epinephelus_multinotatus	Animalia	Chordata	Actinopterygii	Perciformes	Serranidae	Epinephelus	Epinephelus multinotatus	1	0	1
Epinephelus_ongus	Animalia	Chordata	Actinopterygii	Perciformes	Serranidae	Epinephelus	Epinephelus ongus	1	0	1
Epinephelus_polyphekadion	Animalia	Chordata	Actinopterygii	Perciformes	Serranidae	Epinephelus	Epinephelus polyphekadion	1	0	1
Epinephelus_quoyanus	Animalia	Chordata	Actinopterygii	Perciformes	Serranidae	Epinephelus	Epinephelus quoyanus	1	0	1
Epinephelus_rivulatus	Animalia	Chordata	Actinopterygii	Perciformes	Serranidae	Epinephelus	Epinephelus rivulatus	1	0	1
Epinephelus_socialis	Animalia	Chordata	Actinopterygii	Perciformes	Serranidae	Epinephelus	Epinephelus socialis	1	0	1
Epinephelus_spilotoceps	Animalia	Chordata	Actinopterygii	Perciformes	Serranidae	Epinephelus	Epinephelus spilotoceps	1	0	1
Epinephelus_striatus	Animalia	Chordata	Actinopterygii	Perciformes	Serranidae	Epinephelus	Epinephelus striatus	1	0	1
Epinephelus_tauvina	Animalia	Chordata	Actinopterygii	Perciformes	Serranidae	Epinephelus	Epinephelus tauvina	1	0	1
Epinephelus_tukula	Animalia	Chordata	Actinopterygii	Perciformes	Serranidae	Epinephelus	Epinephelus tukula	1	0	1
Epinephelus_undulatostriatus	Animalia	Chordata	Actinopterygii	Perciformes	Serranidae	Epinephelus	Epinephelus undulatostriatus	1	0	1
Equetus_punctatus	Animalia	Chordata	Actinopterygii	Perciformes	Sciaenidae	Equetus	Equetus punctatus	1	0	1
Eubalichthys_bucephalus	Animalia	Chordata	Actinopterygii	Tetraodontiformes	Monacanthidae	Eubalichthys	Eubalichthys bucephalus	1	0	1
Eubalichthys_caeruleoguttatus	Animalia	Chordata	Actinopterygii	Tetraodontiformes	Monacanthidae	Eubalichthys	Eubalichthys caeruleoguttatus	1	0	1
Eubalichthys_cyanoura	Animalia	Chordata	Actinopterygii	Tetraodontiformes	Monacanthidae	Eubalichthys	Eubalichthys cyanoura	1	0	1
Eubalichthys_gunnii	Animalia	Chordata	Actinopterygii	Tetraodontiformes	Monacanthidae	Eubalichthys	Eubalichthys gunnii	1	0	1
Eubalichthys_mosaicus	Animalia	Chordata	Actinopterygii	Tetraodontiformes	Monacanthidae	Eubalichthys	Eubalichthys mosaicus	1	0	1
Eucinostomus_dowii	Animalia	Chordata	Actinopterygii	Perciformes	Gerreidae	Eucinostomus	Eucinostomus dowii	1	0	1
Eucrossorhinus_dasypogon	Animalia	Chordata	Elasmobranchii	Orectolobiformes	Orectolobidae	Eucrossorhinus	Eucrossorhinus dasypogon	1	0	0
Eupetrichthys_angustipes	Animalia	Chordata	Actinopterygii	Perciformes	Labridae	Eupetrichthys	Eupetrichthys angustipes	1	0	1
Euthynnus_affinis	Animalia	Chordata	Actinopterygii	Perciformes	Scombridae	Euthynnus	Euthynnus affinis	1	0	1
Euthynnus_lineatus	Animalia	Chordata	Actinopterygii	Perciformes	Scombridae	Euthynnus	Euthynnus lineatus	1	0	1
Eutrigla_gurnardus	Animalia	Chordata	Actinopterygii	Scorpaeniformes	Triglidae	Eutrigla	Eutrigla gurnardus	1	0	1
Eviota_albolineata	Animalia	Chordata	Actinopterygii	Perciformes	Gobiidae	Eviota	Eviota albolineata	1	0	1
Eviota_atriventris	Animalia	Chordata	Actinopterygii	Perciformes	Gobiidae	Eviota	Eviota atriventris	1	0	1
Eviota_bifasciata	Animalia	Chordata	Actinopterygii	Perciformes	Gobiidae	Eviota	Eviota bifasciata	1	0	1
Eviota_bimaculata	Animalia	Chordata	Actinopterygii	Perciformes	Gobiidae	Eviota	Eviota bimaculata	1	0	1
Eviota_fasciola	Animalia	Chordata	Actinopterygii	Perciformes	Gobiidae	Eviota	Eviota fasciola	1	0	1
Eviota_guttata	Animalia	Chordata	Actinopterygii	Perciformes	Gobiidae	Eviota	Eviota guttata	1	0	1
Eviota_hoesei	Animalia	Chordata	Actinopterygii	Perciformes	Gobiidae	Eviota	Eviota hoesei	1	0	1
Eviota_lachdeberei	Animalia	Chordata	Actinopterygii	Perciformes	Gobiidae	Eviota	Eviota lachdeberei	1	0	1
Eviota_latifasciata	Animalia	Chordata	Actinopterygii	Perciformes	Gobiidae	Eviota	Eviota latifasciata	1	0	1
Eviota_melasma	Animalia	Chordata	Actinopterygii	Perciformes	Gobiidae	Eviota	Eviota melasma	1	0	1
Eviota_mikiae	Animalia	Chordata	Actinopterygii	Perciformes	Gobiidae	Eviota	Eviota mikiae	1	0	1
Eviota_nigriventris	Animalia	Chordata	Actinopterygii	Perciformes	Gobiidae	Eviota	Eviota nigriventris	1	0	1
Eviota_pellucida	Animalia	Chordata	Actinopterygii	Perciformes	Gobiidae	Eviota	Eviota pellucida	1	0	1
Eviota_prasites	Animalia	Chordata	Actinopterygii	Perciformes	Gobiidae	Eviota	Eviota prasites	1	0	1
Eviota_raja	Animalia	Chordata	Actinopterygii	Perciformes	Gobiidae	Eviota	Eviota raja	1	0	1
Eviota_readerae	Animalia	Chordata	Actinopterygii	Perciformes	Gobiidae	Eviota	Eviota readerae	1	0	1
Eviota_rubriceps	Animalia	Chordata	Actinopterygii	Perciformes	Gobiidae	Eviota	Eviota rubriceps	1	0	1
Eviota_sebreei	Animalia	Chordata	Actinopterygii	Perciformes	Gobiidae	Eviota	Eviota sebreei	1	0	1
Eviota_sigillata	Animalia	Chordata	Actinopterygii	Perciformes	Gobiidae	Eviota	Eviota sigillata	1	0	1
Eviota_storthynx	Animalia	Chordata	Actinopterygii	Perciformes	Gobiidae	Eviota	Eviota storthynx	1	0	1
Eviota_zebrina	Animalia	Chordata	Actinopterygii	Perciformes	Gobiidae	Eviota	Eviota zebrina	1	0	1
Evistias_acutirostris	Animalia	Chordata	Actinopterygii	Perciformes	Pentacerotidae	Evistias	Evistias acutirostris	1	0	1
Evynnis_cardinalis	Animalia	Chordata	Actinopterygii	Perciformes	Sparidae	Evynnis	Evynnis cardinalis	0	1	1
Exallias_brevis	Animalia	Chordata	Actinopterygii	Perciformes	Blenniidae	Exallias	Exallias brevis	1	0	1
Exyrias_belissimus	Animalia	Chordata	Actinopterygii	Perciformes	Gobiidae	Exyrias	Exyrias belissimus	1	0	1
Favonigobius_lateralis	Animalia	Chordata	Actinopterygii	Perciformes	Gobiidae	Favonigobius	Favonigobius lateralis	1	0	1
Fistularia_commersonii	Animalia	Chordata	Actinopterygii	Syngnathiformes	Fistulariidae	Fistularia	Fistularia commersonii	1	0	0
Fistularia_petimba	Animalia	Chordata	Actinopterygii	Syngnathiformes	Fistulariidae	Fistularia	Fistularia petimba	1	0	0
Fistularia_tabacaria	Animalia	Chordata	Actinopterygii	Syngnathiformes	Fistulariidae	Fistularia	Fistularia tabacaria	1	0	0
Foetorepus_calauropomus	Animalia	Chordata	Actinopterygii	Perciformes	Callionymidae	Foetorepus	Foetorepus calauropomus	1	0	1
Forcipiger_flavissimus	Animalia	Chordata	Actinopterygii	Perciformes	Chaetodontidae	Forcipiger	Forcipiger flavissimus	1	0	1
Forcipiger_longirostris	Animalia	Chordata	Actinopterygii	Perciformes	Chaetodontidae	Forcipiger	Forcipiger longirostris	1	0	1
Forsterygion_capito	Animalia	Chordata	Actinopterygii	Perciformes	Tripterygiidae	Forsterygion	Forsterygion capito	1	0	1
Forsterygion_flavonigrum	Animalia	Chordata	Actinopterygii	Perciformes	Tripterygiidae	Forsterygion	Forsterygion flavonigrum	1	0	1
Forsterygion_gymnotum	Animalia	Chordata	Actinopterygii	Perciformes	Tripterygiidae	Forsterygion	Forsterygion gymnotum	1	0	1
Forsterygion_lapillum	Animalia	Chordata	Actinopterygii	Perciformes	Tripterygiidae	Forsterygion	Forsterygion lapillum	1	0	1
Forsterygion_malcolmi	Animalia	Chordata	Actinopterygii	Perciformes	Tripterygiidae	Forsterygion	Forsterygion malcolmi	1	0	1
Forsterygion_maryannae	Animalia	Chordata	Actinopterygii	Perciformes	Tripterygiidae	Forsterygion	Forsterygion maryannae	1	0	1
Forsterygion_varium	Animalia	Chordata	Actinopterygii	Perciformes	Tripterygiidae	Forsterygion	Forsterygion varium	1	0	1
Furcina_osimae	Animalia	Chordata	Actinopterygii	Scorpaeniformes	Cottidae	Furcina	Furcina osimae	1	0	1
Fusigobius_duospilus	Animalia	Chordata	Actinopterygii	Perciformes	Gobiidae	Fusigobius	Fusigobius duospilus	1	0	1
Fusigobius_inframaculatus	Animalia	Chordata	Actinopterygii	Perciformes	Gobiidae	Fusigobius	Fusigobius inframaculatus	1	0	1
Fusigobius_melacron	Animalia	Chordata	Actinopterygii	Perciformes	Gobiidae	Fusigobius	Fusigobius melacron	1	0	1
Fusigobius_neophytus	Animalia	Chordata	Actinopterygii	Perciformes	Gobiidae	Fusigobius	Fusigobius neophytus	1	0	1
Fusigobius_signipinnis	Animalia	Chordata	Actinopterygii	Perciformes	Gobiidae	Fusigobius	Fusigobius signipinnis	1	0	1
Gadus_morhua	Animalia	Chordata	Actinopterygii	Gadiformes	Gadidae	Gadus	Gadus morhua	1	0	1
Galeocerdo_cuvier	Animalia	Chordata	Elasmobranchii	Carcharhiniformes	Carcharhinidae	Galeocerdo	Galeocerdo cuvier	1	0	0
Gasterosteus_aculeatus	Animalia	Chordata	Actinopterygii	Gasterosteiformes	Gasterosteidae	Gasterosteus	Gasterosteus aculeatus	1	0	1
Genicanthus_caudovittatus	Animalia	Chordata	Actinopterygii	Perciformes	Pomacanthidae	Genicanthus	Genicanthus caudovittatus	1	0	1
Genicanthus_lamarck	Animalia	Chordata	Actinopterygii	Perciformes	Pomacanthidae	Genicanthus	Genicanthus lamarck	1	0	1
Genicanthus_semicinctus	Animalia	Chordata	Actinopterygii	Perciformes	Pomacanthidae	Genicanthus	Genicanthus semicinctus	1	0	1
Genicanthus_watanabei	Animalia	Chordata	Actinopterygii	Perciformes	Pomacanthidae	Genicanthus	Genicanthus watanabei	1	0	1
Genypterus_tigerinus	Animalia	Chordata	Actinopterygii	Ophidiiformes	Ophidiidae	Genypterus	Genypterus tigerinus	1	0	1
Gerres_cinereus	Animalia	Chordata	Actinopterygii	Perciformes	Gerreidae	Gerres	Gerres cinereus	1	0	1
Gerres_equulus	Animalia	Chordata	Actinopterygii	Perciformes	Gerreidae	Gerres	Gerres equulus	1	0	1
Gerres_subfasciatus	Animalia	Chordata	Actinopterygii	Perciformes	Gerreidae	Gerres	Gerres subfasciatus	1	0	1
Gillellus_chathamensis	Animalia	Chordata	Actinopterygii	Perciformes	Dactyloscopidae	Gillellus	Gillellus chathamensis	0	1	1
Ginglymostoma_cirratum	Animalia	Chordata	Elasmobranchii	Orectolobiformes	Ginglymostomatidae	Ginglymostoma	Ginglymostoma cirratum	1	0	0
Girella_cyanea	Animalia	Chordata	Actinopterygii	Perciformes	Kyphosidae	Girella	Girella cyanea	1	0	1
Girella_elevata	Animalia	Chordata	Actinopterygii	Perciformes	Kyphosidae	Girella	Girella elevata	1	0	1
Girella_fimbriata	Animalia	Chordata	Actinopterygii	Perciformes	Kyphosidae	Girella	Girella fimbriata	1	0	1
Girella_freminvillii	Animalia	Chordata	Actinopterygii	Perciformes	Kyphosidae	Girella	Girella freminvillii	1	0	1
Girella_nigricans	Animalia	Chordata	Actinopterygii	Perciformes	Kyphosidae	Girella	Girella nigricans	1	0	1
Girella_punctata	Animalia	Chordata	Actinopterygii	Perciformes	Kyphosidae	Girella	Girella punctata	1	0	1
Girella_simplicidens	Animalia	Chordata	Actinopterygii	Perciformes	Kyphosidae	Girella	Girella simplicidens	1	0	1
Girella_tephraeops	Animalia	Chordata	Actinopterygii	Perciformes	Kyphosidae	Girella	Girella tephraeops	1	0	1
Girella_tricuspidata	Animalia	Chordata	Actinopterygii	Perciformes	Kyphosidae	Girella	Girella tricuspidata	1	0	1
Girella_zebra	Animalia	Chordata	Actinopterygii	Perciformes	Kyphosidae	Girella	Girella zebra	1	0	1
Glaucosoma_hebraicum	Animalia	Chordata	Actinopterygii	Perciformes	Glaucosomatidae	Glaucosoma	Glaucosoma hebraicum	1	0	1
Glaucosoma_magnificum	Animalia	Chordata	Actinopterygii	Perciformes	Glaucosomatidae	Glaucosoma	Glaucosoma magnificum	1	0	1
Glaucosoma_scapulare	Animalia	Chordata	Actinopterygii	Perciformes	Glaucosomatidae	Glaucosoma	Glaucosoma scapulare	1	0	1
Glyptoparus_delicatulus	Animalia	Chordata	Actinopterygii	Perciformes	Blenniidae	Glyptoparus	Glyptoparus delicatulus	1	0	1
Gnathanacanthus_goetzeei	Animalia	Chordata	Actinopterygii	Scorpaeniformes	Gnathanacanthidae	Gnathanacanthus	Gnathanacanthus goetzeei	1	0	1
Gnathanodon_speciosus	Animalia	Chordata	Actinopterygii	Perciformes	Carangidae	Gnathanodon	Gnathanodon speciosus	1	0	1
Gnathodentex_aureolineatus	Animalia	Chordata	Actinopterygii	Perciformes	Lethrinidae	Gnathodentex	Gnathodentex aureolineatus	1	0	1
Gnatholepis_anjerensis	Animalia	Chordata	Actinopterygii	Perciformes	Gobiidae	Gnatholepis	Gnatholepis anjerensis	1	0	1
Gnatholepis_cauerensis	Animalia	Chordata	Actinopterygii	Perciformes	Gobiidae	Gnatholepis	Gnatholepis cauerensis	1	0	1
Gnatholepis_thompsoni	Animalia	Chordata	Actinopterygii	Perciformes	Gobiidae	Gnatholepis	Gnatholepis thompsoni	1	0	1
Gobiesox_woodsi	Animalia	Chordata	Actinopterygii	Gobiesociformes	Gobiesocidae	Gobiesox	Gobiesox woodsi	0	1	1
Gobioclinus_dendriticus	Animalia	Chordata	Actinopterygii	Perciformes	Labrisomidae	Gobioclinus	Gobioclinus dendriticus	1	0	1
Gobiodon_citrinus	Animalia	Chordata	Actinopterygii	Perciformes	Gobiidae	Gobiodon	Gobiodon citrinus	1	0	1
Gobiodon_heterospilos	Animalia	Chordata	Actinopterygii	Perciformes	Gobiidae	Gobiodon	Gobiodon heterospilos	1	0	1
Gobiodon_histrio	Animalia	Chordata	Actinopterygii	Perciformes	Gobiidae	Gobiodon	Gobiodon histrio	1	0	1
Gobiodon_okinawae	Animalia	Chordata	Actinopterygii	Perciformes	Gobiidae	Gobiodon	Gobiodon okinawae	1	0	1
Gobiodon_quinquestrigatus	Animalia	Chordata	Actinopterygii	Perciformes	Gobiidae	Gobiodon	Gobiodon quinquestrigatus	1	0	1
Gobiodon_spilophthalmus	Animalia	Chordata	Actinopterygii	Perciformes	Gobiidae	Gobiodon	Gobiodon spilophthalmus	1	0	1
Gobiosoma_hildebrandi	Animalia	Chordata	Actinopterygii	Perciformes	Gobiidae	Gobiosoma	Gobiosoma hildebrandi	0	1	1
Gobiosoma_spilotum	Animalia	Chordata	Actinopterygii	Perciformes	Gobiidae	Gobiosoma	Gobiosoma spilotum	0	1	1
Gobius_bucchichi	Animalia	Chordata	Actinopterygii	Perciformes	Gobiidae	Gobius	Gobius bucchichi	1	0	1
Gobius_cruentatus	Animalia	Chordata	Actinopterygii	Perciformes	Gobiidae	Gobius	Gobius cruentatus	1	0	1
Gobius_fallax	Animalia	Chordata	Actinopterygii	Perciformes	Gobiidae	Gobius	Gobius fallax	1	0	1
Gobius_niger	Animalia	Chordata	Actinopterygii	Perciformes	Gobiidae	Gobius	Gobius niger	1	0	1
Gobius_paganellus	Animalia	Chordata	Actinopterygii	Perciformes	Gobiidae	Gobius	Gobius paganellus	1	0	1
Gobius_tetrophthalmus	Animalia	Chordata	Actinopterygii	Perciformes	Gobiidae	Gobius	Gobius tetrophthalmus	0	1	1
Gobius_xanthocephalus	Animalia	Chordata	Actinopterygii	Perciformes	Gobiidae	Gobius	Gobius xanthocephalus	1	0	1
Gobiusculus_flavescens	Animalia	Chordata	Actinopterygii	Perciformes	Gobiidae	Gobiusculus	Gobiusculus flavescens	1	0	1
Gomphosus_caeruleus	Animalia	Chordata	Actinopterygii	Perciformes	Labridae	Gomphosus	Gomphosus caeruleus	1	0	1
Gomphosus_varius	Animalia	Chordata	Actinopterygii	Perciformes	Labridae	Gomphosus	Gomphosus varius	1	0	1
Gorgasia_galzini	Animalia	Chordata	Actinopterygii	Anguilliformes	Congridae	Gorgasia	Gorgasia galzini	1	0	1
Gracila_albomarginata	Animalia	Chordata	Actinopterygii	Perciformes	Serranidae	Gracila	Gracila albomarginata	1	0	1
Gramma_brasiliensis	Animalia	Chordata	Actinopterygii	Perciformes	Grammatidae	Gramma	Gramma brasiliensis	1	0	1
Gramma_loreto	Animalia	Chordata	Actinopterygii	Perciformes	Grammatidae	Gramma	Gramma loreto	1	0	1
Grammatorcynus_bicarinatus	Animalia	Chordata	Actinopterygii	Perciformes	Scombridae	Grammatorcynus	Grammatorcynus bicarinatus	1	0	1
Grammatorcynus_bilineatus	Animalia	Chordata	Actinopterygii	Perciformes	Scombridae	Grammatorcynus	Grammatorcynus bilineatus	1	0	1
Grammistes_sexlineatus	Animalia	Chordata	Actinopterygii	Perciformes	Serranidae	Grammistes	Grammistes sexlineatus	1	0	1
Gunnellichthys_monostigma	Animalia	Chordata	Actinopterygii	Perciformes	Microdesmidae	Gunnellichthys	Gunnellichthys monostigma	1	0	1
Gymnocaesio_gymnoptera	Animalia	Chordata	Actinopterygii	Perciformes	Caesionidae	Gymnocaesio	Gymnocaesio gymnoptera	1	0	1
Gymnocanthus_tricuspis	Animalia	Chordata	Actinopterygii	Scorpaeniformes	Cottidae	Gymnocanthus	Gymnocanthus tricuspis	1	0	1
Gymnoclinus_cristulatus	Animalia	Chordata	Actinopterygii	Perciformes	Stichaeidae	Gymnoclinus	Gymnoclinus cristulatus	1	0	1
Gymnocranius_audleyi	Animalia	Chordata	Actinopterygii	Perciformes	Lethrinidae	Gymnocranius	Gymnocranius audleyi	1	0	1
Gymnocranius_euanus	Animalia	Chordata	Actinopterygii	Perciformes	Lethrinidae	Gymnocranius	Gymnocranius euanus	1	0	1
Gymnocranius_microdon	Animalia	Chordata	Actinopterygii	Perciformes	Lethrinidae	Gymnocranius	Gymnocranius microdon	1	0	1
Gymnocrotaphus_curvidens	Animalia	Chordata	Actinopterygii	Perciformes	Sparidae	Gymnocrotaphus	Gymnocrotaphus curvidens	1	0	1
Gymnomuraena_zebra	Animalia	Chordata	Actinopterygii	Anguilliformes	Muraenidae	Gymnomuraena	Gymnomuraena zebra	1	0	1
Gymnosarda_unicolor	Animalia	Chordata	Actinopterygii	Perciformes	Scombridae	Gymnosarda	Gymnosarda unicolor	1	0	1
Gymnothorax_annasona	Animalia	Chordata	Actinopterygii	Anguilliformes	Muraenidae	Gymnothorax	Gymnothorax annasona	1	0	1
Gymnothorax_breedeni	Animalia	Chordata	Actinopterygii	Anguilliformes	Muraenidae	Gymnothorax	Gymnothorax breedeni	1	0	1
Gymnothorax_castaneus	Animalia	Chordata	Actinopterygii	Anguilliformes	Muraenidae	Gymnothorax	Gymnothorax castaneus	1	0	1
Gymnothorax_cribroris	Animalia	Chordata	Actinopterygii	Anguilliformes	Muraenidae	Gymnothorax	Gymnothorax cribroris	1	0	1
Gymnothorax_dovii	Animalia	Chordata	Actinopterygii	Anguilliformes	Muraenidae	Gymnothorax	Gymnothorax dovii	1	0	1
Gymnothorax_eurostus	Animalia	Chordata	Actinopterygii	Anguilliformes	Muraenidae	Gymnothorax	Gymnothorax eurostus	1	0	1
Gymnothorax_favagineus	Animalia	Chordata	Actinopterygii	Anguilliformes	Muraenidae	Gymnothorax	Gymnothorax favagineus	1	0	1
Gymnothorax_fimbriatus	Animalia	Chordata	Actinopterygii	Anguilliformes	Muraenidae	Gymnothorax	Gymnothorax fimbriatus	1	0	1
Gymnothorax_flavimarginatus	Animalia	Chordata	Actinopterygii	Anguilliformes	Muraenidae	Gymnothorax	Gymnothorax flavimarginatus	1	0	1
Gymnothorax_funebris	Animalia	Chordata	Actinopterygii	Anguilliformes	Muraenidae	Gymnothorax	Gymnothorax funebris	1	0	1
Gymnothorax_javanicus	Animalia	Chordata	Actinopterygii	Anguilliformes	Muraenidae	Gymnothorax	Gymnothorax javanicus	1	0	1
Gymnothorax_meleagris	Animalia	Chordata	Actinopterygii	Anguilliformes	Muraenidae	Gymnothorax	Gymnothorax meleagris	1	0	1
Gymnothorax_miliaris	Animalia	Chordata	Actinopterygii	Anguilliformes	Muraenidae	Gymnothorax	Gymnothorax miliaris	1	0	1
Gymnothorax_moringa	Animalia	Chordata	Actinopterygii	Anguilliformes	Muraenidae	Gymnothorax	Gymnothorax moringa	1	0	1
Gymnothorax_nubilus	Animalia	Chordata	Actinopterygii	Anguilliformes	Muraenidae	Gymnothorax	Gymnothorax nubilus	1	0	1
Gymnothorax_obesus	Animalia	Chordata	Actinopterygii	Anguilliformes	Muraenidae	Gymnothorax	Gymnothorax obesus	1	0	1
Gymnothorax_panamensis	Animalia	Chordata	Actinopterygii	Anguilliformes	Muraenidae	Gymnothorax	Gymnothorax panamensis	1	0	1
Gymnothorax_pictus	Animalia	Chordata	Actinopterygii	Anguilliformes	Muraenidae	Gymnothorax	Gymnothorax pictus	1	0	1
Gymnothorax_porphyreus	Animalia	Chordata	Actinopterygii	Anguilliformes	Muraenidae	Gymnothorax	Gymnothorax porphyreus	1	0	1
Gymnothorax_prasinus	Animalia	Chordata	Actinopterygii	Anguilliformes	Muraenidae	Gymnothorax	Gymnothorax prasinus	1	0	1
Gymnothorax_prionodon	Animalia	Chordata	Actinopterygii	Anguilliformes	Muraenidae	Gymnothorax	Gymnothorax prionodon	1	0	1
Gymnothorax_thyrsoideus	Animalia	Chordata	Actinopterygii	Anguilliformes	Muraenidae	Gymnothorax	Gymnothorax thyrsoideus	1	0	1
Gymnothorax_undulatus	Animalia	Chordata	Actinopterygii	Anguilliformes	Muraenidae	Gymnothorax	Gymnothorax undulatus	1	0	1
Gymnothorax_zonipectis	Animalia	Chordata	Actinopterygii	Anguilliformes	Muraenidae	Gymnothorax	Gymnothorax zonipectis	1	0	1
Haemulon_album	Animalia	Chordata	Actinopterygii	Perciformes	Haemulidae	Haemulon	Haemulon album	1	0	1
Haemulon_aurolineatum	Animalia	Chordata	Actinopterygii	Perciformes	Haemulidae	Haemulon	Haemulon aurolineatum	1	0	1
Haemulon_carbonarium	Animalia	Chordata	Actinopterygii	Perciformes	Haemulidae	Haemulon	Haemulon carbonarium	1	0	1
Haemulon_chrysargyreum	Animalia	Chordata	Actinopterygii	Perciformes	Haemulidae	Haemulon	Haemulon chrysargyreum	1	0	1
Haemulon_flaviguttatum	Animalia	Chordata	Actinopterygii	Perciformes	Haemulidae	Haemulon	Haemulon flaviguttatum	1	0	1
Haemulon_flavolineatum	Animalia	Chordata	Actinopterygii	Perciformes	Haemulidae	Haemulon	Haemulon flavolineatum	1	0	1
Haemulon_macrostomum	Animalia	Chordata	Actinopterygii	Perciformes	Haemulidae	Haemulon	Haemulon macrostomum	1	0	1
Haemulon_maculicauda	Animalia	Chordata	Actinopterygii	Perciformes	Haemulidae	Haemulon	Haemulon maculicauda	1	0	1
Haemulon_melanurum	Animalia	Chordata	Actinopterygii	Perciformes	Haemulidae	Haemulon	Haemulon melanurum	1	0	1
Haemulon_parra	Animalia	Chordata	Actinopterygii	Perciformes	Haemulidae	Haemulon	Haemulon parra	1	0	1
Haemulon_plumierii	Animalia	Chordata	Actinopterygii	Perciformes	Haemulidae	Haemulon	Haemulon plumierii	1	0	1
Haemulon_sciurus	Animalia	Chordata	Actinopterygii	Perciformes	Haemulidae	Haemulon	Haemulon sciurus	1	0	1
Haemulon_scudderii	Animalia	Chordata	Actinopterygii	Perciformes	Haemulidae	Haemulon	Haemulon scudderii	1	0	1
Haemulon_sexfasciatum	Animalia	Chordata	Actinopterygii	Perciformes	Haemulidae	Haemulon	Haemulon sexfasciatum	1	0	1
Haemulon_steindachneri	Animalia	Chordata	Actinopterygii	Perciformes	Haemulidae	Haemulon	Haemulon steindachneri	1	0	1
Haemulon_vittatum	Animalia	Chordata	Actinopterygii	Perciformes	Haemulidae	Haemulon	Haemulon vittatum	1	0	1
Haletta_semifasciata	Animalia	Chordata	Actinopterygii	Perciformes	Odacidae	Haletta	Haletta semifasciata	1	0	1
Halichoeres_adustus	Animalia	Chordata	Actinopterygii	Perciformes	Labridae	Halichoeres	Halichoeres adustus	1	0	1
Halichoeres_argus	Animalia	Chordata	Actinopterygii	Perciformes	Labridae	Halichoeres	Halichoeres argus	1	0	1
Halichoeres_biocellatus	Animalia	Chordata	Actinopterygii	Perciformes	Labridae	Halichoeres	Halichoeres biocellatus	1	0	1
Halichoeres_bivittatus	Animalia	Chordata	Actinopterygii	Perciformes	Labridae	Halichoeres	Halichoeres bivittatus	1	0	1
Halichoeres_brasiliensis	Animalia	Chordata	Actinopterygii	Perciformes	Labridae	Halichoeres	Halichoeres brasiliensis	1	0	1
Halichoeres_brownfieldi	Animalia	Chordata	Actinopterygii	Perciformes	Labridae	Halichoeres	Halichoeres brownfieldi	1	0	1
Halichoeres_burekae	Animalia	Chordata	Actinopterygii	Perciformes	Labridae	Halichoeres	Halichoeres burekae	0	1	1
Halichoeres_chierchiae	Animalia	Chordata	Actinopterygii	Perciformes	Labridae	Halichoeres	Halichoeres chierchiae	1	0	1
Halichoeres_chloropterus	Animalia	Chordata	Actinopterygii	Perciformes	Labridae	Halichoeres	Halichoeres chloropterus	1	0	1
Halichoeres_chrysus	Animalia	Chordata	Actinopterygii	Perciformes	Labridae	Halichoeres	Halichoeres chrysus	1	0	1
Halichoeres_cosmetus	Animalia	Chordata	Actinopterygii	Perciformes	Labridae	Halichoeres	Halichoeres cosmetus	1	0	1
Halichoeres_dimidiatus	Animalia	Chordata	Actinopterygii	Perciformes	Labridae	Halichoeres	Halichoeres dimidiatus	1	0	1
Halichoeres_discolor	Animalia	Chordata	Actinopterygii	Perciformes	Labridae	Halichoeres	Halichoeres discolor	1	0	1
Halichoeres_dispilus	Animalia	Chordata	Actinopterygii	Perciformes	Labridae	Halichoeres	Halichoeres dispilus	1	0	1
Halichoeres_erdmanni	Animalia	Chordata	Actinopterygii	Perciformes	Labridae	Halichoeres	Halichoeres erdmanni	1	0	1
Halichoeres_garnoti	Animalia	Chordata	Actinopterygii	Perciformes	Labridae	Halichoeres	Halichoeres garnoti	1	0	1
Halichoeres_hartzfeldii	Animalia	Chordata	Actinopterygii	Perciformes	Labridae	Halichoeres	Halichoeres hartzfeldii	1	0	1
Halichoeres_hortulanus	Animalia	Chordata	Actinopterygii	Perciformes	Labridae	Halichoeres	Halichoeres hortulanus	1	0	1
Halichoeres_insularis	Animalia	Chordata	Actinopterygii	Perciformes	Labridae	Halichoeres	Halichoeres insularis	0	1	1
Halichoeres_iridis	Animalia	Chordata	Actinopterygii	Perciformes	Labridae	Halichoeres	Halichoeres iridis	1	0	1
Halichoeres_leucoxanthus	Animalia	Chordata	Actinopterygii	Perciformes	Labridae	Halichoeres	Halichoeres leucoxanthus	1	0	1
Halichoeres_leucurus	Animalia	Chordata	Actinopterygii	Perciformes	Labridae	Halichoeres	Halichoeres leucurus	1	0	1
Halichoeres_maculipinna	Animalia	Chordata	Actinopterygii	Perciformes	Labridae	Halichoeres	Halichoeres maculipinna	1	0	1
Halichoeres_malpelo	Animalia	Chordata	Actinopterygii	Perciformes	Labridae	Halichoeres	Halichoeres malpelo	0	1	1
Halichoeres_margaritaceus	Animalia	Chordata	Actinopterygii	Perciformes	Labridae	Halichoeres	Halichoeres margaritaceus	1	0	1
Halichoeres_marginatus	Animalia	Chordata	Actinopterygii	Perciformes	Labridae	Halichoeres	Halichoeres marginatus	1	0	1
Halichoeres_melanochir	Animalia	Chordata	Actinopterygii	Perciformes	Labridae	Halichoeres	Halichoeres melanochir	1	0	1
Halichoeres_melanurus	Animalia	Chordata	Actinopterygii	Perciformes	Labridae	Halichoeres	Halichoeres melanurus	1	0	1
Halichoeres_melasmapomus	Animalia	Chordata	Actinopterygii	Perciformes	Labridae	Halichoeres	Halichoeres melasmapomus	1	0	1
Halichoeres_miniatus	Animalia	Chordata	Actinopterygii	Perciformes	Labridae	Halichoeres	Halichoeres miniatus	1	0	1
Halichoeres_nebulosus	Animalia	Chordata	Actinopterygii	Perciformes	Labridae	Halichoeres	Halichoeres nebulosus	1	0	1
Halichoeres_nicholsi	Animalia	Chordata	Actinopterygii	Perciformes	Labridae	Halichoeres	Halichoeres nicholsi	1	0	1
Halichoeres_nigrescens	Animalia	Chordata	Actinopterygii	Perciformes	Labridae	Halichoeres	Halichoeres nigrescens	1	0	1
Halichoeres_notospilus	Animalia	Chordata	Actinopterygii	Perciformes	Labridae	Halichoeres	Halichoeres notospilus	1	0	1
Halichoeres_orientalis	Animalia	Chordata	Actinopterygii	Perciformes	Labridae	Halichoeres	Halichoeres orientalis	1	0	1
Halichoeres_ornatissimus	Animalia	Chordata	Actinopterygii	Perciformes	Labridae	Halichoeres	Halichoeres ornatissimus	1	0	1
Halichoeres_pictus	Animalia	Chordata	Actinopterygii	Perciformes	Labridae	Halichoeres	Halichoeres pictus	1	0	1
Halichoeres_poeyi	Animalia	Chordata	Actinopterygii	Perciformes	Labridae	Halichoeres	Halichoeres poeyi	1	0	1
Halichoeres_prosopeion	Animalia	Chordata	Actinopterygii	Perciformes	Labridae	Halichoeres	Halichoeres prosopeion	1	0	1
Halichoeres_radiatus	Animalia	Chordata	Actinopterygii	Perciformes	Labridae	Halichoeres	Halichoeres radiatus	1	0	1
Halichoeres_richmondi	Animalia	Chordata	Actinopterygii	Perciformes	Labridae	Halichoeres	Halichoeres richmondi	1	0	1
Halichoeres_salmofasciatus	Animalia	Chordata	Actinopterygii	Perciformes	Labridae	Halichoeres	Halichoeres salmofasciatus	1	0	1
Halichoeres_scapularis	Animalia	Chordata	Actinopterygii	Perciformes	Labridae	Halichoeres	Halichoeres scapularis	1	0	1
Halichoeres_semicinctus	Animalia	Chordata	Actinopterygii	Perciformes	Labridae	Halichoeres	Halichoeres semicinctus	1	0	1
Halichoeres_socialis	Animalia	Chordata	Actinopterygii	Perciformes	Labridae	Halichoeres	Halichoeres socialis	0	1	1
Halichoeres_solorensis	Animalia	Chordata	Actinopterygii	Perciformes	Labridae	Halichoeres	Halichoeres solorensis	1	0	1
Halichoeres_tenuispinis	Animalia	Chordata	Actinopterygii	Perciformes	Labridae	Halichoeres	Halichoeres tenuispinis	1	0	1
Halichoeres_timorensis	Animalia	Chordata	Actinopterygii	Perciformes	Labridae	Halichoeres	Halichoeres timorensis	1	0	1
Halichoeres_trimaculatus	Animalia	Chordata	Actinopterygii	Perciformes	Labridae	Halichoeres	Halichoeres trimaculatus	1	0	1
Halichoeres_trispilus	Animalia	Chordata	Actinopterygii	Perciformes	Labridae	Halichoeres	Halichoeres trispilus	1	0	1
Haploblepharus_edwardsii	Animalia	Chordata	Elasmobranchii	Carcharhiniformes	Scyliorhinidae	Haploblepharus	Haploblepharus edwardsii	1	0	0
Haploblepharus_fuscus	Animalia	Chordata	Elasmobranchii	Carcharhiniformes	Scyliorhinidae	Haploblepharus	Haploblepharus fuscus	0	0	0
Helcogramma_chica	Animalia	Chordata	Actinopterygii	Perciformes	Tripterygiidae	Helcogramma	Helcogramma chica	1	0	1
Helcogramma_decurrens	Animalia	Chordata	Actinopterygii	Perciformes	Tripterygiidae	Helcogramma	Helcogramma decurrens	1	0	1
Helcogramma_maldivensis	Animalia	Chordata	Actinopterygii	Perciformes	Tripterygiidae	Helcogramma	Helcogramma maldivensis	1	0	1
Helcogramma_striata	Animalia	Chordata	Actinopterygii	Perciformes	Tripterygiidae	Helcogramma	Helcogramma striata	1	0	1
Helcogrammoides_cunninghami	Animalia	Chordata	Actinopterygii	Perciformes	Tripterygiidae	Helcogrammoides	Helcogrammoides cunninghami	1	0	1
Helicolenus_percoides	Animalia	Chordata	Actinopterygii	Scorpaeniformes	Sebastidae	Helicolenus	Helicolenus percoides	1	0	1
Helotes_sexlineatus	Animalia	Chordata	Actinopterygii	Perciformes	Terapontidae	Helotes	Helotes sexlineatus	1	0	1
Hemiglyphidodon_plagiometopon	Animalia	Chordata	Actinopterygii	Perciformes	Pomacentridae	Hemiglyphidodon	Hemiglyphidodon plagiometopon	1	0	1
Hemigymnus_fasciatus	Animalia	Chordata	Actinopterygii	Perciformes	Labridae	Hemigymnus	Hemigymnus fasciatus	1	0	1
Hemigymnus_melapterus	Animalia	Chordata	Actinopterygii	Perciformes	Labridae	Hemigymnus	Hemigymnus melapterus	1	0	1
Hemilepidotus_jordani	Animalia	Chordata	Actinopterygii	Scorpaeniformes	Cottidae	Hemilepidotus	Hemilepidotus jordani	1	0	1
Hemiramphus_depauperatus	Animalia	Chordata	Actinopterygii	Beloniformes	Hemiramphidae	Hemiramphus	Hemiramphus depauperatus	1	0	1
Hemiscyllium_hallstromi	Animalia	Chordata	Elasmobranchii	Orectolobiformes	Hemiscylliidae	Hemiscyllium	Hemiscyllium hallstromi	0	0	0
Hemiscyllium_ocellatum	Animalia	Chordata	Elasmobranchii	Orectolobiformes	Hemiscylliidae	Hemiscyllium	Hemiscyllium ocellatum	1	0	0
Hemiscyllium_trispeculare	Animalia	Chordata	Elasmobranchii	Orectolobiformes	Hemiscylliidae	Hemiscyllium	Hemiscyllium trispeculare	1	0	0
Hemitaurichthys_multispinosus	Animalia	Chordata	Actinopterygii	Perciformes	Chaetodontidae	Hemitaurichthys	Hemitaurichthys multispinosus	1	0	1
Hemitaurichthys_polylepis	Animalia	Chordata	Actinopterygii	Perciformes	Chaetodontidae	Hemitaurichthys	Hemitaurichthys polylepis	1	0	1
Hemitaurichthys_thompsoni	Animalia	Chordata	Actinopterygii	Perciformes	Chaetodontidae	Hemitaurichthys	Hemitaurichthys thompsoni	1	0	1
Hemitaurichthys_zoster	Animalia	Chordata	Actinopterygii	Perciformes	Chaetodontidae	Hemitaurichthys	Hemitaurichthys zoster	1	0	1
Heniochus_acuminatus	Animalia	Chordata	Actinopterygii	Perciformes	Chaetodontidae	Heniochus	Heniochus acuminatus	1	0	1
Heniochus_chrysostomus	Animalia	Chordata	Actinopterygii	Perciformes	Chaetodontidae	Heniochus	Heniochus chrysostomus	1	0	1
Heniochus_diphreutes	Animalia	Chordata	Actinopterygii	Perciformes	Chaetodontidae	Heniochus	Heniochus diphreutes	1	0	1
Heniochus_intermedius	Animalia	Chordata	Actinopterygii	Perciformes	Chaetodontidae	Heniochus	Heniochus intermedius	1	0	1
Heniochus_monoceros	Animalia	Chordata	Actinopterygii	Perciformes	Chaetodontidae	Heniochus	Heniochus monoceros	1	0	1
Heniochus_pleurotaenia	Animalia	Chordata	Actinopterygii	Perciformes	Chaetodontidae	Heniochus	Heniochus pleurotaenia	1	0	1
Heniochus_singularius	Animalia	Chordata	Actinopterygii	Perciformes	Chaetodontidae	Heniochus	Heniochus singularius	1	0	1
Heniochus_varius	Animalia	Chordata	Actinopterygii	Perciformes	Chaetodontidae	Heniochus	Heniochus varius	1	0	1
Heteroclinus_adelaidae	Animalia	Chordata	Actinopterygii	Perciformes	Clinidae	Heteroclinus	Heteroclinus adelaidae	1	0	1
Heteroclinus_johnstoni	Animalia	Chordata	Actinopterygii	Perciformes	Clinidae	Heteroclinus	Heteroclinus johnstoni	1	0	1
Heteroclinus_perspicillatus	Animalia	Chordata	Actinopterygii	Perciformes	Clinidae	Heteroclinus	Heteroclinus perspicillatus	1	0	1
Heteroclinus_roseus	Animalia	Chordata	Actinopterygii	Perciformes	Clinidae	Heteroclinus	Heteroclinus roseus	1	0	1
Heteroclinus_tristis	Animalia	Chordata	Actinopterygii	Perciformes	Clinidae	Heteroclinus	Heteroclinus tristis	1	0	1
Heteroconger_hassi	Animalia	Chordata	Actinopterygii	Anguilliformes	Congridae	Heteroconger	Heteroconger hassi	1	0	1
Heterodontus_francisci	Animalia	Chordata	Elasmobranchii	Heterodontiformes	Heterodontidae	Heterodontus	Heterodontus francisci	1	0	0
Heterodontus_galeatus	Animalia	Chordata	Elasmobranchii	Heterodontiformes	Heterodontidae	Heterodontus	Heterodontus galeatus	1	0	0
Heterodontus_portusjacksoni	Animalia	Chordata	Elasmobranchii	Heterodontiformes	Heterodontidae	Heterodontus	Heterodontus portusjacksoni	1	0	0
Heterodontus_quoyi	Animalia	Chordata	Elasmobranchii	Heterodontiformes	Heterodontidae	Heterodontus	Heterodontus quoyi	1	0	0
Heteropriacanthus_cruentatus	Animalia	Chordata	Actinopterygii	Perciformes	Priacanthidae	Heteropriacanthus	Heteropriacanthus cruentatus	1	0	1
Heteroscarus_acroptilus	Animalia	Chordata	Actinopterygii	Perciformes	Odacidae	Heteroscarus	Heteroscarus acroptilus	1	0	1
Heterostichus_rostratus	Animalia	Chordata	Actinopterygii	Perciformes	Clinidae	Heterostichus	Heterostichus rostratus	1	0	1
Hexagrammos_agrammus	Animalia	Chordata	Actinopterygii	Scorpaeniformes	Hexagrammidae	Hexagrammos	Hexagrammos agrammus	1	0	1
Hexagrammos_decagrammus	Animalia	Chordata	Actinopterygii	Scorpaeniformes	Hexagrammidae	Hexagrammos	Hexagrammos decagrammus	1	0	1
Hexagrammos_otakii	Animalia	Chordata	Actinopterygii	Scorpaeniformes	Hexagrammidae	Hexagrammos	Hexagrammos otakii	1	0	1
Hexagrammos_stelleri	Animalia	Chordata	Actinopterygii	Scorpaeniformes	Hexagrammidae	Hexagrammos	Hexagrammos stelleri	1	0	1
Himantura_leoparda	Animalia	Chordata	Elasmobranchii	Myliobatiformes	Dasyatidae	Himantura	Himantura leoparda	0	0	0
Himantura_uarnak	Animalia	Chordata	Elasmobranchii	Myliobatiformes	Dasyatidae	Himantura	Himantura uarnak	0	0	0
Hippocampus_abdominalis	Animalia	Chordata	Actinopterygii	Syngnathiformes	Syngnathidae	Hippocampus	Hippocampus abdominalis	1	0	0
Hippocampus_algiricus	Animalia	Chordata	Actinopterygii	Syngnathiformes	Syngnathidae	Hippocampus	Hippocampus algiricus	0	0	0
Hippocampus_barbouri	Animalia	Chordata	Actinopterygii	Syngnathiformes	Syngnathidae	Hippocampus	Hippocampus barbouri	0	0	0
Hippocampus_bargibanti	Animalia	Chordata	Actinopterygii	Syngnathiformes	Syngnathidae	Hippocampus	Hippocampus bargibanti	1	0	0
Hippocampus_capensis	Animalia	Chordata	Actinopterygii	Syngnathiformes	Syngnathidae	Hippocampus	Hippocampus capensis	0	0	0
Hippocampus_comes	Animalia	Chordata	Actinopterygii	Syngnathiformes	Syngnathidae	Hippocampus	Hippocampus comes	0	0	0
Hippocampus_erectus	Animalia	Chordata	Actinopterygii	Syngnathiformes	Syngnathidae	Hippocampus	Hippocampus erectus	0	0	0
Hippocampus_histrix	Animalia	Chordata	Actinopterygii	Syngnathiformes	Syngnathidae	Hippocampus	Hippocampus histrix	0	0	0
Hippocampus_ingens	Animalia	Chordata	Actinopterygii	Syngnathiformes	Syngnathidae	Hippocampus	Hippocampus ingens	1	0	0
Hippocampus_kelloggi	Animalia	Chordata	Actinopterygii	Syngnathiformes	Syngnathidae	Hippocampus	Hippocampus kelloggi	0	0	0
Hippocampus_kuda	Animalia	Chordata	Actinopterygii	Syngnathiformes	Syngnathidae	Hippocampus	Hippocampus kuda	0	0	0
Hippocampus_spinosissimus	Animalia	Chordata	Actinopterygii	Syngnathiformes	Syngnathidae	Hippocampus	Hippocampus spinosissimus	0	0	0
Hippocampus_trimaculatus	Animalia	Chordata	Actinopterygii	Syngnathiformes	Syngnathidae	Hippocampus	Hippocampus trimaculatus	0	0	0
Hippocampus_whitei	Animalia	Chordata	Actinopterygii	Syngnathiformes	Syngnathidae	Hippocampus	Hippocampus whitei	1	0	0
Hippoglossus_hippoglossus	Animalia	Chordata	Actinopterygii	Pleuronectiformes	Pleuronectidae	Hippoglossus	Hippoglossus hippoglossus	0	0	0
Hipposcarus_harid	Animalia	Chordata	Actinopterygii	Perciformes	Scaridae	Hipposcarus	Hipposcarus harid	1	0	1
Hipposcarus_longiceps	Animalia	Chordata	Actinopterygii	Perciformes	Scaridae	Hipposcarus	Hipposcarus longiceps	1	0	1
Holacanthus_bermudensis	Animalia	Chordata	Actinopterygii	Perciformes	Pomacanthidae	Holacanthus	Holacanthus bermudensis	1	0	1
Holacanthus_ciliaris	Animalia	Chordata	Actinopterygii	Perciformes	Pomacanthidae	Holacanthus	Holacanthus ciliaris	1	0	1
Holacanthus_clarionensis	Animalia	Chordata	Actinopterygii	Perciformes	Pomacanthidae	Holacanthus	Holacanthus clarionensis	0	1	1
Holacanthus_passer	Animalia	Chordata	Actinopterygii	Perciformes	Pomacanthidae	Holacanthus	Holacanthus passer	1	0	1
Holacanthus_tricolor	Animalia	Chordata	Actinopterygii	Perciformes	Pomacanthidae	Holacanthus	Holacanthus tricolor	1	0	1
Holocentrus_adscensionis	Animalia	Chordata	Actinopterygii	Beryciformes	Holocentridae	Holocentrus	Holocentrus adscensionis	1	0	1
Holocentrus_rufus	Animalia	Chordata	Actinopterygii	Beryciformes	Holocentridae	Holocentrus	Holocentrus rufus	1	0	1
Hologymnosus_annulatus	Animalia	Chordata	Actinopterygii	Perciformes	Labridae	Hologymnosus	Hologymnosus annulatus	1	0	1
Hologymnosus_doliatus	Animalia	Chordata	Actinopterygii	Perciformes	Labridae	Hologymnosus	Hologymnosus doliatus	1	0	1
Hoplolatilus_cuniculus	Animalia	Chordata	Actinopterygii	Perciformes	Malacanthidae	Hoplolatilus	Hoplolatilus cuniculus	1	0	1
Hoplolatilus_starcki	Animalia	Chordata	Actinopterygii	Perciformes	Malacanthidae	Hoplolatilus	Hoplolatilus starcki	1	0	1
Hoplopagrus_guentherii	Animalia	Chordata	Actinopterygii	Perciformes	Lutjanidae	Hoplopagrus	Hoplopagrus guentherii	1	0	1
Hypanus_americanus	Animalia	Chordata	Elasmobranchii	Myliobatiformes	Dasyatidae	Hypanus	Hypanus americanus	1	0	0
Hypanus_longus	Animalia	Chordata	Elasmobranchii	Myliobatiformes	Dasyatidae	Hypanus	Hypanus longus	1	0	0
Hyperlophus_vittatus	Animalia	Chordata	Actinopterygii	Clupeiformes	Clupeidae	Hyperlophus	Hyperlophus vittatus	1	0	1
Hypnos_monopterygius	Animalia	Chordata	Elasmobranchii	Torpediniformes	Hypnidae	Hypnos	Hypnos monopterygius	1	0	0
Hypoatherina_barnesi	Animalia	Chordata	Actinopterygii	Atheriniformes	Atherinidae	Hypoatherina	Hypoatherina barnesi	1	0	1
Hypoplectrodes_annulatus	Animalia	Chordata	Actinopterygii	Perciformes	Serranidae	Hypoplectrodes	Hypoplectrodes annulatus	1	0	1
Hypoplectrodes_huntii	Animalia	Chordata	Actinopterygii	Perciformes	Serranidae	Hypoplectrodes	Hypoplectrodes huntii	1	0	1
Hypoplectrodes_maccullochi	Animalia	Chordata	Actinopterygii	Perciformes	Serranidae	Hypoplectrodes	Hypoplectrodes maccullochi	1	0	1
Hypoplectrodes_nigroruber	Animalia	Chordata	Actinopterygii	Perciformes	Serranidae	Hypoplectrodes	Hypoplectrodes nigroruber	1	0	1
Hypoplectrus_aberrans	Animalia	Chordata	Actinopterygii	Perciformes	Serranidae	Hypoplectrus	Hypoplectrus aberrans	1	0	1
Hypoplectrus_castroaguirrei	Animalia	Chordata	Actinopterygii	Perciformes	Serranidae	Hypoplectrus	Hypoplectrus castroaguirrei	0	1	1
Hypoplectrus_chlorurus	Animalia	Chordata	Actinopterygii	Perciformes	Serranidae	Hypoplectrus	Hypoplectrus chlorurus	1	0	1
Hypoplectrus_gemma	Animalia	Chordata	Actinopterygii	Perciformes	Serranidae	Hypoplectrus	Hypoplectrus gemma	1	0	1
Hypoplectrus_guttavarius	Animalia	Chordata	Actinopterygii	Perciformes	Serranidae	Hypoplectrus	Hypoplectrus guttavarius	1	0	1
Hypoplectrus_indigo	Animalia	Chordata	Actinopterygii	Perciformes	Serranidae	Hypoplectrus	Hypoplectrus indigo	1	0	1
Hypoplectrus_maya	Animalia	Chordata	Actinopterygii	Perciformes	Serranidae	Hypoplectrus	Hypoplectrus maya	0	1	1
Hypoplectrus_nigricans	Animalia	Chordata	Actinopterygii	Perciformes	Serranidae	Hypoplectrus	Hypoplectrus nigricans	1	0	1
Hypoplectrus_providencianus	Animalia	Chordata	Actinopterygii	Perciformes	Serranidae	Hypoplectrus	Hypoplectrus providencianus	1	0	1
Hypoplectrus_puella	Animalia	Chordata	Actinopterygii	Perciformes	Serranidae	Hypoplectrus	Hypoplectrus puella	1	0	1
Hypoplectrus_unicolor	Animalia	Chordata	Actinopterygii	Perciformes	Serranidae	Hypoplectrus	Hypoplectrus unicolor	1	0	1
Hyporhamphus_affinis	Animalia	Chordata	Actinopterygii	Beloniformes	Hemiramphidae	Hyporhamphus	Hyporhamphus affinis	1	0	1
Hyporthodus_flavolimbatus	Animalia	Chordata	Actinopterygii	Perciformes	Serranidae	Hyporthodus	Hyporthodus flavolimbatus	0	1	1
Hyporthodus_niveatus	Animalia	Chordata	Actinopterygii	Perciformes	Serranidae	Hyporthodus	Hyporthodus niveatus	0	1	1
Hyporthodus_octofasciatus	Animalia	Chordata	Actinopterygii	Perciformes	Serranidae	Hyporthodus	Hyporthodus octofasciatus	1	0	1
Hypsoblennius_proteus	Animalia	Chordata	Actinopterygii	Perciformes	Blenniidae	Hypsoblennius	Hypsoblennius proteus	0	1	1
Hypsurus_caryi	Animalia	Chordata	Actinopterygii	Perciformes	Embiotocidae	Hypsurus	Hypsurus caryi	1	0	1
Hypsypops_rubicundus	Animalia	Chordata	Actinopterygii	Perciformes	Pomacentridae	Hypsypops	Hypsypops rubicundus	1	0	1
Iniistius_celebicus	Animalia	Chordata	Actinopterygii	Perciformes	Labridae	Iniistius	Iniistius celebicus	1	0	1
Iniistius_pavo	Animalia	Chordata	Actinopterygii	Perciformes	Labridae	Iniistius	Iniistius pavo	1	0	1
Inimicus_caledonicus	Animalia	Chordata	Actinopterygii	Scorpaeniformes	Synanceiidae	Inimicus	Inimicus caledonicus	1	0	1
Inimicus_filamentosus	Animalia	Chordata	Actinopterygii	Scorpaeniformes	Synanceiidae	Inimicus	Inimicus filamentosus	1	0	1
Isocirrhitus_sexfasciatus	Animalia	Chordata	Actinopterygii	Perciformes	Cirrhitidae	Isocirrhitus	Isocirrhitus sexfasciatus	1	0	1
Isogomphodon_oxyrhynchus	Animalia	Chordata	Elasmobranchii	Carcharhiniformes	Carcharhinidae	Isogomphodon	Isogomphodon oxyrhynchus	0	0	0
Istigobius_campbelli	Animalia	Chordata	Actinopterygii	Perciformes	Gobiidae	Istigobius	Istigobius campbelli	1	0	1
Istigobius_decoratus	Animalia	Chordata	Actinopterygii	Perciformes	Gobiidae	Istigobius	Istigobius decoratus	1	0	1
Istigobius_goldmanni	Animalia	Chordata	Actinopterygii	Perciformes	Gobiidae	Istigobius	Istigobius goldmanni	1	0	1
Istigobius_hoesei	Animalia	Chordata	Actinopterygii	Perciformes	Gobiidae	Istigobius	Istigobius hoesei	1	0	1
Istigobius_nigroocellatus	Animalia	Chordata	Actinopterygii	Perciformes	Gobiidae	Istigobius	Istigobius nigroocellatus	1	0	1
Istigobius_rigilius	Animalia	Chordata	Actinopterygii	Perciformes	Gobiidae	Istigobius	Istigobius rigilius	1	0	1
Itycirrhitus_wilhelmi	Animalia	Chordata	Actinopterygii	Perciformes	Cirrhitidae	Itycirrhitus	Itycirrhitus wilhelmi	1	0	1
Jenkinsia_lamprotaenia	Animalia	Chordata	Actinopterygii	Clupeiformes	Clupeidae	Jenkinsia	Jenkinsia lamprotaenia	1	0	1
Johnrandallia_nigrirostris	Animalia	Chordata	Actinopterygii	Perciformes	Chaetodontidae	Johnrandallia	Johnrandallia nigrirostris	1	0	1
Jordania_zonope	Animalia	Chordata	Actinopterygii	Scorpaeniformes	Cottidae	Jordania	Jordania zonope	1	0	1
Karalepis_stewarti	Animalia	Chordata	Actinopterygii	Perciformes	Tripterygiidae	Karalepis	Karalepis stewarti	1	0	1
Koumansetta_hectori	Animalia	Chordata	Actinopterygii	Perciformes	Gobiidae	Koumansetta	Koumansetta hectori	1	0	1
Koumansetta_rainfordi	Animalia	Chordata	Actinopterygii	Perciformes	Gobiidae	Koumansetta	Koumansetta rainfordi	1	0	1
Kuhlia_mugil	Animalia	Chordata	Actinopterygii	Perciformes	Kuhliidae	Kuhlia	Kuhlia mugil	1	0	1
Kyphosus_analogus	Animalia	Chordata	Actinopterygii	Perciformes	Kyphosidae	Kyphosus	Kyphosus analogus	1	0	1
Kyphosus_azureus	Animalia	Chordata	Actinopterygii	Perciformes	Kyphosidae	Kyphosus	Kyphosus azureus	1	0	1
Kyphosus_bigibbus	Animalia	Chordata	Actinopterygii	Perciformes	Kyphosidae	Kyphosus	Kyphosus bigibbus	1	0	1
Kyphosus_cinerascens	Animalia	Chordata	Actinopterygii	Perciformes	Kyphosidae	Kyphosus	Kyphosus cinerascens	1	0	1
Kyphosus_cornelii	Animalia	Chordata	Actinopterygii	Perciformes	Kyphosidae	Kyphosus	Kyphosus cornelii	1	0	1
Kyphosus_elegans	Animalia	Chordata	Actinopterygii	Perciformes	Kyphosidae	Kyphosus	Kyphosus elegans	1	0	1
Kyphosus_incisor	Animalia	Chordata	Actinopterygii	Perciformes	Kyphosidae	Kyphosus	Kyphosus incisor	1	0	1
Kyphosus_ocyurus	Animalia	Chordata	Actinopterygii	Perciformes	Kyphosidae	Kyphosus	Kyphosus ocyurus	1	0	1
Kyphosus_sectatrix	Animalia	Chordata	Actinopterygii	Perciformes	Kyphosidae	Kyphosus	Kyphosus sectatrix	1	0	1
Kyphosus_sydneyanus	Animalia	Chordata	Actinopterygii	Perciformes	Kyphosidae	Kyphosus	Kyphosus sydneyanus	1	0	1
Kyphosus_vaigiensis	Animalia	Chordata	Actinopterygii	Perciformes	Kyphosidae	Kyphosus	Kyphosus vaigiensis	1	0	1
Labracinus_cyclophthalmus	Animalia	Chordata	Actinopterygii	Perciformes	Pseudochromidae	Labracinus	Labracinus cyclophthalmus	1	0	1
Labracinus_lineatus	Animalia	Chordata	Actinopterygii	Perciformes	Pseudochromidae	Labracinus	Labracinus lineatus	1	0	1
Labracoglossa_nitida	Animalia	Chordata	Actinopterygii	Perciformes	Kyphosidae	Labracoglossa	Labracoglossa nitida	1	0	1
Labrichthys_unilineatus	Animalia	Chordata	Actinopterygii	Perciformes	Labridae	Labrichthys	Labrichthys unilineatus	1	0	1
Labrisomus_cricota	Animalia	Chordata	Actinopterygii	Perciformes	Labrisomidae	Labrisomus	Labrisomus cricota	1	0	1
Labrisomus_jenkinsi	Animalia	Chordata	Actinopterygii	Perciformes	Labrisomidae	Labrisomus	Labrisomus jenkinsi	0	1	1
Labrisomus_multiporosus	Animalia	Chordata	Actinopterygii	Perciformes	Labrisomidae	Labrisomus	Labrisomus multiporosus	1	0	1
Labrisomus_nuchipinnis	Animalia	Chordata	Actinopterygii	Perciformes	Labrisomidae	Labrisomus	Labrisomus nuchipinnis	1	0	1
Labrisomus_socorroensis	Animalia	Chordata	Actinopterygii	Perciformes	Labrisomidae	Labrisomus	Labrisomus socorroensis	0	1	1
Labroides_bicolor	Animalia	Chordata	Actinopterygii	Perciformes	Labridae	Labroides	Labroides bicolor	1	0	1
Labroides_dimidiatus	Animalia	Chordata	Actinopterygii	Perciformes	Labridae	Labroides	Labroides dimidiatus	1	0	1
Labroides_pectoralis	Animalia	Chordata	Actinopterygii	Perciformes	Labridae	Labroides	Labroides pectoralis	1	0	1
Labroides_phthirophagus	Animalia	Chordata	Actinopterygii	Perciformes	Labridae	Labroides	Labroides phthirophagus	1	0	1
Labroides_rubrolabiatus	Animalia	Chordata	Actinopterygii	Perciformes	Labridae	Labroides	Labroides rubrolabiatus	1	0	1
Labropsis_alleni	Animalia	Chordata	Actinopterygii	Perciformes	Labridae	Labropsis	Labropsis alleni	1	0	1
Labropsis_australis	Animalia	Chordata	Actinopterygii	Perciformes	Labridae	Labropsis	Labropsis australis	1	0	1
Labropsis_manabei	Animalia	Chordata	Actinopterygii	Perciformes	Labridae	Labropsis	Labropsis manabei	1	0	1
Labropsis_micronesica	Animalia	Chordata	Actinopterygii	Perciformes	Labridae	Labropsis	Labropsis micronesica	1	0	1
Labropsis_xanthonota	Animalia	Chordata	Actinopterygii	Perciformes	Labridae	Labropsis	Labropsis xanthonota	1	0	1
Labrus_bergylta	Animalia	Chordata	Actinopterygii	Perciformes	Labridae	Labrus	Labrus bergylta	1	0	1
Labrus_merula	Animalia	Chordata	Actinopterygii	Perciformes	Labridae	Labrus	Labrus merula	1	0	1
Labrus_mixtus	Animalia	Chordata	Actinopterygii	Perciformes	Labridae	Labrus	Labrus mixtus	1	0	1
Labrus_viridis	Animalia	Chordata	Actinopterygii	Perciformes	Labridae	Labrus	Labrus viridis	1	0	1
Lachnolaimus_maximus	Animalia	Chordata	Actinopterygii	Perciformes	Labridae	Lachnolaimus	Lachnolaimus maximus	1	0	1
Lactophrys_bicaudalis	Animalia	Chordata	Actinopterygii	Tetraodontiformes	Ostraciidae	Lactophrys	Lactophrys bicaudalis	1	0	1
Lactophrys_triqueter	Animalia	Chordata	Actinopterygii	Tetraodontiformes	Ostraciidae	Lactophrys	Lactophrys triqueter	1	0	1
Lactoria_diaphana	Animalia	Chordata	Actinopterygii	Tetraodontiformes	Ostraciidae	Lactoria	Lactoria diaphana	1	0	1
Lactoria_fornasini	Animalia	Chordata	Actinopterygii	Tetraodontiformes	Ostraciidae	Lactoria	Lactoria fornasini	1	0	1
Larabicus_quadrilineatus	Animalia	Chordata	Actinopterygii	Perciformes	Labridae	Larabicus	Larabicus quadrilineatus	1	0	1
Latimeria_menadoensis	Animalia	Chordata	Coelacanthi	Coelacanthiformes	Latimeriidae	Latimeria	Latimeria menadoensis	0	0	0
Latridopsis_ciliaris	Animalia	Chordata	Actinopterygii	Perciformes	Latridae	Latridopsis	Latridopsis ciliaris	1	0	1
Latridopsis_forsteri	Animalia	Chordata	Actinopterygii	Perciformes	Latridae	Latridopsis	Latridopsis forsteri	1	0	1
Latropiscis_purpurissatus	Animalia	Chordata	Actinopterygii	Aulopiformes	Aulopidae	Latropiscis	Latropiscis purpurissatus	1	0	1
Leiocottus_hirundo	Animalia	Chordata	Actinopterygii	Scorpaeniformes	Cottidae	Leiocottus	Leiocottus hirundo	1	0	1
Lepidonectes_clarkhubbsi	Animalia	Chordata	Actinopterygii	Perciformes	Tripterygiidae	Lepidonectes	Lepidonectes clarkhubbsi	1	0	1
Lepidonectes_corallicola	Animalia	Chordata	Actinopterygii	Perciformes	Tripterygiidae	Lepidonectes	Lepidonectes corallicola	1	0	1
Lepidozygus_tapeinosoma	Animalia	Chordata	Actinopterygii	Perciformes	Pomacentridae	Lepidozygus	Lepidozygus tapeinosoma	1	0	1
Leptatherina_presbyteroides	Animalia	Chordata	Actinopterygii	Atheriniformes	Atherinidae	Leptatherina	Leptatherina presbyteroides	1	0	1
Leptocottus_armatus	Animalia	Chordata	Actinopterygii	Scorpaeniformes	Cottidae	Leptocottus	Leptocottus armatus	1	0	1
Leptojulis_cyanopleura	Animalia	Chordata	Actinopterygii	Perciformes	Labridae	Leptojulis	Leptojulis cyanopleura	1	0	1
Leptoscarus_vaigiensis	Animalia	Chordata	Actinopterygii	Perciformes	Scaridae	Leptoscarus	Leptoscarus vaigiensis	1	0	1
Lesueurigobius_friesii	Animalia	Chordata	Actinopterygii	Perciformes	Gobiidae	Lesueurigobius	Lesueurigobius friesii	1	0	1
Lethrinus_amboinensis	Animalia	Chordata	Actinopterygii	Perciformes	Lethrinidae	Lethrinus	Lethrinus amboinensis	1	0	1
Lethrinus_atkinsoni	Animalia	Chordata	Actinopterygii	Perciformes	Lethrinidae	Lethrinus	Lethrinus atkinsoni	1	0	1
Lethrinus_borbonicus	Animalia	Chordata	Actinopterygii	Perciformes	Lethrinidae	Lethrinus	Lethrinus borbonicus	1	0	1
Lethrinus_erythracanthus	Animalia	Chordata	Actinopterygii	Perciformes	Lethrinidae	Lethrinus	Lethrinus erythracanthus	1	0	1
Lethrinus_erythropterus	Animalia	Chordata	Actinopterygii	Perciformes	Lethrinidae	Lethrinus	Lethrinus erythropterus	1	0	1
Lethrinus_genivittatus	Animalia	Chordata	Actinopterygii	Perciformes	Lethrinidae	Lethrinus	Lethrinus genivittatus	1	0	1
Lethrinus_harak	Animalia	Chordata	Actinopterygii	Perciformes	Lethrinidae	Lethrinus	Lethrinus harak	1	0	1
Lethrinus_laticaudis	Animalia	Chordata	Actinopterygii	Perciformes	Lethrinidae	Lethrinus	Lethrinus laticaudis	1	0	1
Lethrinus_lentjan	Animalia	Chordata	Actinopterygii	Perciformes	Lethrinidae	Lethrinus	Lethrinus lentjan	1	0	1
Lethrinus_microdon	Animalia	Chordata	Actinopterygii	Perciformes	Lethrinidae	Lethrinus	Lethrinus microdon	1	0	1
Lethrinus_miniatus	Animalia	Chordata	Actinopterygii	Perciformes	Lethrinidae	Lethrinus	Lethrinus miniatus	1	0	1
Lethrinus_nebulosus	Animalia	Chordata	Actinopterygii	Perciformes	Lethrinidae	Lethrinus	Lethrinus nebulosus	1	0	1
Lethrinus_obsoletus	Animalia	Chordata	Actinopterygii	Perciformes	Lethrinidae	Lethrinus	Lethrinus obsoletus	1	0	1
Lethrinus_olivaceus	Animalia	Chordata	Actinopterygii	Perciformes	Lethrinidae	Lethrinus	Lethrinus olivaceus	1	0	1
Lethrinus_ornatus	Animalia	Chordata	Actinopterygii	Perciformes	Lethrinidae	Lethrinus	Lethrinus ornatus	1	0	1
Lethrinus_rubrioperculatus	Animalia	Chordata	Actinopterygii	Perciformes	Lethrinidae	Lethrinus	Lethrinus rubrioperculatus	1	0	1
Lethrinus_variegatus	Animalia	Chordata	Actinopterygii	Perciformes	Lethrinidae	Lethrinus	Lethrinus variegatus	1	0	1
Lethrinus_xanthochilus	Animalia	Chordata	Actinopterygii	Perciformes	Lethrinidae	Lethrinus	Lethrinus xanthochilus	1	0	1
Leucoraja_melitensis	Animalia	Chordata	Elasmobranchii	Rajiformes	Rajidae	Leucoraja	Leucoraja melitensis	0	0	0
Leviprora_inops	Animalia	Chordata	Actinopterygii	Scorpaeniformes	Platycephalidae	Leviprora	Leviprora inops	1	0	1
Limnichthys_fasciatus	Animalia	Chordata	Actinopterygii	Perciformes	Creediidae	Limnichthys	Limnichthys fasciatus	1	0	1
Liparis_montagui	Animalia	Chordata	Actinopterygii	Scorpaeniformes	Liparidae	Liparis	Liparis montagui	1	0	1
Lipophrys_pholis	Animalia	Chordata	Actinopterygii	Perciformes	Blenniidae	Lipophrys	Lipophrys pholis	1	0	1
Lithognathus_lithognathus	Animalia	Chordata	Actinopterygii	Perciformes	Sparidae	Lithognathus	Lithognathus lithognathus	1	0	1
Lithognathus_mormyrus	Animalia	Chordata	Actinopterygii	Perciformes	Sparidae	Lithognathus	Lithognathus mormyrus	1	0	1
Lotella_rhacina	Animalia	Chordata	Actinopterygii	Gadiformes	Moridae	Lotella	Lotella rhacina	1	0	1
Lotilia_graciliosa	Animalia	Chordata	Actinopterygii	Perciformes	Gobiidae	Lotilia	Lotilia graciliosa	1	0	1
Lucayablennius_zingaro	Animalia	Chordata	Actinopterygii	Perciformes	Chaenopsidae	Lucayablennius	Lucayablennius zingaro	1	0	1
Lutjanus_alexandrei	Animalia	Chordata	Actinopterygii	Perciformes	Lutjanidae	Lutjanus	Lutjanus alexandrei	1	0	1
Lutjanus_analis	Animalia	Chordata	Actinopterygii	Perciformes	Lutjanidae	Lutjanus	Lutjanus analis	1	0	1
Lutjanus_apodus	Animalia	Chordata	Actinopterygii	Perciformes	Lutjanidae	Lutjanus	Lutjanus apodus	1	0	1
Lutjanus_aratus	Animalia	Chordata	Actinopterygii	Perciformes	Lutjanidae	Lutjanus	Lutjanus aratus	1	0	1
Lutjanus_argentimaculatus	Animalia	Chordata	Actinopterygii	Perciformes	Lutjanidae	Lutjanus	Lutjanus argentimaculatus	1	0	1
Lutjanus_argentiventris	Animalia	Chordata	Actinopterygii	Perciformes	Lutjanidae	Lutjanus	Lutjanus argentiventris	1	0	1
Lutjanus_biguttatus	Animalia	Chordata	Actinopterygii	Perciformes	Lutjanidae	Lutjanus	Lutjanus biguttatus	1	0	1
Lutjanus_bohar	Animalia	Chordata	Actinopterygii	Perciformes	Lutjanidae	Lutjanus	Lutjanus bohar	1	0	1
Lutjanus_boutton	Animalia	Chordata	Actinopterygii	Perciformes	Lutjanidae	Lutjanus	Lutjanus boutton	1	0	1
Lutjanus_campechanus	Animalia	Chordata	Actinopterygii	Perciformes	Lutjanidae	Lutjanus	Lutjanus campechanus	0	1	1
Lutjanus_carponotatus	Animalia	Chordata	Actinopterygii	Perciformes	Lutjanidae	Lutjanus	Lutjanus carponotatus	1	0	1
Lutjanus_cyanopterus	Animalia	Chordata	Actinopterygii	Perciformes	Lutjanidae	Lutjanus	Lutjanus cyanopterus	0	1	1
Lutjanus_decussatus	Animalia	Chordata	Actinopterygii	Perciformes	Lutjanidae	Lutjanus	Lutjanus decussatus	1	0	1
Lutjanus_ehrenbergii	Animalia	Chordata	Actinopterygii	Perciformes	Lutjanidae	Lutjanus	Lutjanus ehrenbergii	1	0	1
Lutjanus_erythropterus	Animalia	Chordata	Actinopterygii	Perciformes	Lutjanidae	Lutjanus	Lutjanus erythropterus	1	0	1
Lutjanus_fulviflamma	Animalia	Chordata	Actinopterygii	Perciformes	Lutjanidae	Lutjanus	Lutjanus fulviflamma	1	0	1
Lutjanus_fulvus	Animalia	Chordata	Actinopterygii	Perciformes	Lutjanidae	Lutjanus	Lutjanus fulvus	1	0	1
Lutjanus_gibbus	Animalia	Chordata	Actinopterygii	Perciformes	Lutjanidae	Lutjanus	Lutjanus gibbus	1	0	1
Lutjanus_griseus	Animalia	Chordata	Actinopterygii	Perciformes	Lutjanidae	Lutjanus	Lutjanus griseus	1	0	1
Lutjanus_guttatus	Animalia	Chordata	Actinopterygii	Perciformes	Lutjanidae	Lutjanus	Lutjanus guttatus	1	0	1
Lutjanus_inermis	Animalia	Chordata	Actinopterygii	Perciformes	Lutjanidae	Lutjanus	Lutjanus inermis	1	0	1
Lutjanus_jocu	Animalia	Chordata	Actinopterygii	Perciformes	Lutjanidae	Lutjanus	Lutjanus jocu	1	0	1
Lutjanus_johnii	Animalia	Chordata	Actinopterygii	Perciformes	Lutjanidae	Lutjanus	Lutjanus johnii	1	0	1
Lutjanus_jordani	Animalia	Chordata	Actinopterygii	Perciformes	Lutjanidae	Lutjanus	Lutjanus jordani	1	0	1
Lutjanus_kasmira	Animalia	Chordata	Actinopterygii	Perciformes	Lutjanidae	Lutjanus	Lutjanus kasmira	1	0	1
Lutjanus_lemniscatus	Animalia	Chordata	Actinopterygii	Perciformes	Lutjanidae	Lutjanus	Lutjanus lemniscatus	1	0	1
Lutjanus_lutjanus	Animalia	Chordata	Actinopterygii	Perciformes	Lutjanidae	Lutjanus	Lutjanus lutjanus	1	0	1
Lutjanus_mahogoni	Animalia	Chordata	Actinopterygii	Perciformes	Lutjanidae	Lutjanus	Lutjanus mahogoni	1	0	1
Lutjanus_monostigma	Animalia	Chordata	Actinopterygii	Perciformes	Lutjanidae	Lutjanus	Lutjanus monostigma	1	0	1
Lutjanus_novemfasciatus	Animalia	Chordata	Actinopterygii	Perciformes	Lutjanidae	Lutjanus	Lutjanus novemfasciatus	1	0	1
Lutjanus_quinquelineatus	Animalia	Chordata	Actinopterygii	Perciformes	Lutjanidae	Lutjanus	Lutjanus quinquelineatus	1	0	1
Lutjanus_rivulatus	Animalia	Chordata	Actinopterygii	Perciformes	Lutjanidae	Lutjanus	Lutjanus rivulatus	1	0	1
Lutjanus_rufolineatus	Animalia	Chordata	Actinopterygii	Perciformes	Lutjanidae	Lutjanus	Lutjanus rufolineatus	1	0	1
Lutjanus_russellii	Animalia	Chordata	Actinopterygii	Perciformes	Lutjanidae	Lutjanus	Lutjanus russellii	1	0	1
Lutjanus_sebae	Animalia	Chordata	Actinopterygii	Perciformes	Lutjanidae	Lutjanus	Lutjanus sebae	1	0	1
Lutjanus_semicinctus	Animalia	Chordata	Actinopterygii	Perciformes	Lutjanidae	Lutjanus	Lutjanus semicinctus	1	0	1
Lutjanus_synagris	Animalia	Chordata	Actinopterygii	Perciformes	Lutjanidae	Lutjanus	Lutjanus synagris	1	0	1
Lutjanus_viridis	Animalia	Chordata	Actinopterygii	Perciformes	Lutjanidae	Lutjanus	Lutjanus viridis	1	0	1
Lutjanus_vitta	Animalia	Chordata	Actinopterygii	Perciformes	Lutjanidae	Lutjanus	Lutjanus vitta	1	0	1
Luzonichthys_waitei	Animalia	Chordata	Actinopterygii	Perciformes	Serranidae	Luzonichthys	Luzonichthys waitei	1	0	1
Luzonichthys_whitleyi	Animalia	Chordata	Actinopterygii	Perciformes	Serranidae	Luzonichthys	Luzonichthys whitleyi	1	0	1
Lythrypnus_dalli	Animalia	Chordata	Actinopterygii	Perciformes	Gobiidae	Lythrypnus	Lythrypnus dalli	1	0	1
Lythrypnus_gilberti	Animalia	Chordata	Actinopterygii	Perciformes	Gobiidae	Lythrypnus	Lythrypnus gilberti	1	0	1
Lythrypnus_insularis	Animalia	Chordata	Actinopterygii	Perciformes	Gobiidae	Lythrypnus	Lythrypnus insularis	0	1	1
Macolor_macularis	Animalia	Chordata	Actinopterygii	Perciformes	Lutjanidae	Macolor	Macolor macularis	1	0	1
Macolor_niger	Animalia	Chordata	Actinopterygii	Perciformes	Lutjanidae	Macolor	Macolor niger	1	0	1
Macrodontogobius_wilburi	Animalia	Chordata	Actinopterygii	Perciformes	Gobiidae	Macrodontogobius	Macrodontogobius wilburi	1	0	1
Macropharyngodon_bipartitus	Animalia	Chordata	Actinopterygii	Perciformes	Labridae	Macropharyngodon	Macropharyngodon bipartitus	1	0	1
Macropharyngodon_choati	Animalia	Chordata	Actinopterygii	Perciformes	Labridae	Macropharyngodon	Macropharyngodon choati	1	0	1
Macropharyngodon_geoffroy	Animalia	Chordata	Actinopterygii	Perciformes	Labridae	Macropharyngodon	Macropharyngodon geoffroy	1	0	1
Macropharyngodon_kuiteri	Animalia	Chordata	Actinopterygii	Perciformes	Labridae	Macropharyngodon	Macropharyngodon kuiteri	1	0	1
Macropharyngodon_meleagris	Animalia	Chordata	Actinopterygii	Perciformes	Labridae	Macropharyngodon	Macropharyngodon meleagris	1	0	1
Macropharyngodon_negrosensis	Animalia	Chordata	Actinopterygii	Perciformes	Labridae	Macropharyngodon	Macropharyngodon negrosensis	1	0	1
Macropharyngodon_ornatus	Animalia	Chordata	Actinopterygii	Perciformes	Labridae	Macropharyngodon	Macropharyngodon ornatus	1	0	1
Malacanthus_brevirostris	Animalia	Chordata	Actinopterygii	Perciformes	Malacanthidae	Malacanthus	Malacanthus brevirostris	1	0	1
Malacanthus_latovittatus	Animalia	Chordata	Actinopterygii	Perciformes	Malacanthidae	Malacanthus	Malacanthus latovittatus	1	0	1
Malacanthus_plumieri	Animalia	Chordata	Actinopterygii	Perciformes	Malacanthidae	Malacanthus	Malacanthus plumieri	1	0	1
Malacoctenus_boehlkei	Animalia	Chordata	Actinopterygii	Perciformes	Labrisomidae	Malacoctenus	Malacoctenus boehlkei	1	0	1
Malacoctenus_ebisui	Animalia	Chordata	Actinopterygii	Perciformes	Labrisomidae	Malacoctenus	Malacoctenus ebisui	1	0	1
Malacoctenus_hubbsi	Animalia	Chordata	Actinopterygii	Perciformes	Labrisomidae	Malacoctenus	Malacoctenus hubbsi	1	0	1
Malacoctenus_macropus	Animalia	Chordata	Actinopterygii	Perciformes	Labrisomidae	Malacoctenus	Malacoctenus macropus	1	0	1
Malacoctenus_margaritae	Animalia	Chordata	Actinopterygii	Perciformes	Labrisomidae	Malacoctenus	Malacoctenus margaritae	1	0	1
Malacoctenus_tetranemus	Animalia	Chordata	Actinopterygii	Perciformes	Labrisomidae	Malacoctenus	Malacoctenus tetranemus	1	0	1
Malacoctenus_triangulatus	Animalia	Chordata	Actinopterygii	Perciformes	Labrisomidae	Malacoctenus	Malacoctenus triangulatus	1	0	1
Malacoctenus_zonifer	Animalia	Chordata	Actinopterygii	Perciformes	Labrisomidae	Malacoctenus	Malacoctenus zonifer	1	0	1
Malacoctenus_zonogaster	Animalia	Chordata	Actinopterygii	Perciformes	Labrisomidae	Malacoctenus	Malacoctenus zonogaster	0	1	1
Manonichthys_splendens	Animalia	Chordata	Actinopterygii	Perciformes	Pseudochromidae	Manonichthys	Manonichthys splendens	1	0	1
Maxillicosta_scabriceps	Animalia	Chordata	Actinopterygii	Scorpaeniformes	Neosebastidae	Maxillicosta	Maxillicosta scabriceps	1	0	1
Mccoskerichthys_sandae	Animalia	Chordata	Actinopterygii	Perciformes	Chaenopsidae	Mccoskerichthys	Mccoskerichthys sandae	1	0	1
Mecaenichthys_immaculatus	Animalia	Chordata	Actinopterygii	Perciformes	Pomacentridae	Mecaenichthys	Mecaenichthys immaculatus	1	0	1
Medialuna_californiensis	Animalia	Chordata	Actinopterygii	Perciformes	Kyphosidae	Medialuna	Medialuna californiensis	1	0	1
Megalops_atlanticus	Animalia	Chordata	Actinopterygii	Elopiformes	Megalopidae	Megalops	Megalops atlanticus	1	0	1
Meiacanthus_atrodorsalis	Animalia	Chordata	Actinopterygii	Perciformes	Blenniidae	Meiacanthus	Meiacanthus atrodorsalis	1	0	1
Meiacanthus_bundoon	Animalia	Chordata	Actinopterygii	Perciformes	Blenniidae	Meiacanthus	Meiacanthus bundoon	1	0	1
Meiacanthus_crinitus	Animalia	Chordata	Actinopterygii	Perciformes	Blenniidae	Meiacanthus	Meiacanthus crinitus	1	0	1
Meiacanthus_ditrema	Animalia	Chordata	Actinopterygii	Perciformes	Blenniidae	Meiacanthus	Meiacanthus ditrema	1	0	1
Meiacanthus_grammistes	Animalia	Chordata	Actinopterygii	Perciformes	Blenniidae	Meiacanthus	Meiacanthus grammistes	1	0	1
Meiacanthus_kamoharai	Animalia	Chordata	Actinopterygii	Perciformes	Blenniidae	Meiacanthus	Meiacanthus kamoharai	1	0	1
Meiacanthus_lineatus	Animalia	Chordata	Actinopterygii	Perciformes	Blenniidae	Meiacanthus	Meiacanthus lineatus	1	0	1
Meiacanthus_luteus	Animalia	Chordata	Actinopterygii	Perciformes	Blenniidae	Meiacanthus	Meiacanthus luteus	1	0	1
Meiacanthus_mossambicus	Animalia	Chordata	Actinopterygii	Perciformes	Blenniidae	Meiacanthus	Meiacanthus mossambicus	1	0	1
Meiacanthus_naevius	Animalia	Chordata	Actinopterygii	Perciformes	Blenniidae	Meiacanthus	Meiacanthus naevius	0	1	1
Meiacanthus_nigrolineatus	Animalia	Chordata	Actinopterygii	Perciformes	Blenniidae	Meiacanthus	Meiacanthus nigrolineatus	1	0	1
Meiacanthus_oualanensis	Animalia	Chordata	Actinopterygii	Perciformes	Blenniidae	Meiacanthus	Meiacanthus oualanensis	1	0	1
Meiacanthus_phaeus	Animalia	Chordata	Actinopterygii	Perciformes	Blenniidae	Meiacanthus	Meiacanthus phaeus	1	0	1
Meiacanthus_smithi	Animalia	Chordata	Actinopterygii	Perciformes	Blenniidae	Meiacanthus	Meiacanthus smithi	1	0	1
Meiacanthus_tongaensis	Animalia	Chordata	Actinopterygii	Perciformes	Blenniidae	Meiacanthus	Meiacanthus tongaensis	1	0	1
Melanogrammus_aeglefinus	Animalia	Chordata	Actinopterygii	Gadiformes	Gadidae	Melanogrammus	Melanogrammus aeglefinus	0	1	1
Melichthys_indicus	Animalia	Chordata	Actinopterygii	Tetraodontiformes	Balistidae	Melichthys	Melichthys indicus	1	0	1
Melichthys_niger	Animalia	Chordata	Actinopterygii	Tetraodontiformes	Balistidae	Melichthys	Melichthys niger	1	0	1
Melichthys_vidua	Animalia	Chordata	Actinopterygii	Tetraodontiformes	Balistidae	Melichthys	Melichthys vidua	1	0	1
Mendosoma_lineatum	Animalia	Chordata	Actinopterygii	Perciformes	Latridae	Mendosoma	Mendosoma lineatum	1	0	1
Meuschenia_australis	Animalia	Chordata	Actinopterygii	Tetraodontiformes	Monacanthidae	Meuschenia	Meuschenia australis	1	0	1
Meuschenia_flavolineata	Animalia	Chordata	Actinopterygii	Tetraodontiformes	Monacanthidae	Meuschenia	Meuschenia flavolineata	1	0	1
Meuschenia_freycineti	Animalia	Chordata	Actinopterygii	Tetraodontiformes	Monacanthidae	Meuschenia	Meuschenia freycineti	1	0	1
Meuschenia_galii	Animalia	Chordata	Actinopterygii	Tetraodontiformes	Monacanthidae	Meuschenia	Meuschenia galii	1	0	1
Meuschenia_hippocrepis	Animalia	Chordata	Actinopterygii	Tetraodontiformes	Monacanthidae	Meuschenia	Meuschenia hippocrepis	1	0	1
Meuschenia_scaber	Animalia	Chordata	Actinopterygii	Tetraodontiformes	Monacanthidae	Meuschenia	Meuschenia scaber	1	0	1
Meuschenia_trachylepis	Animalia	Chordata	Actinopterygii	Tetraodontiformes	Monacanthidae	Meuschenia	Meuschenia trachylepis	1	0	1
Meuschenia_venusta	Animalia	Chordata	Actinopterygii	Tetraodontiformes	Monacanthidae	Meuschenia	Meuschenia venusta	1	0	1
Microcanthus_strigatus	Animalia	Chordata	Actinopterygii	Perciformes	Kyphosidae	Microcanthus	Microcanthus strigatus	1	0	1
Microgobius_microlepis	Animalia	Chordata	Actinopterygii	Perciformes	Gobiidae	Microgobius	Microgobius microlepis	1	0	1
Microlepidotus_brevipinnis	Animalia	Chordata	Actinopterygii	Perciformes	Haemulidae	Microlepidotus	Microlepidotus brevipinnis	1	0	1
Microspathodon_bairdii	Animalia	Chordata	Actinopterygii	Perciformes	Pomacentridae	Microspathodon	Microspathodon bairdii	1	0	1
Microspathodon_chrysurus	Animalia	Chordata	Actinopterygii	Perciformes	Pomacentridae	Microspathodon	Microspathodon chrysurus	1	0	1
Microspathodon_dorsalis	Animalia	Chordata	Actinopterygii	Perciformes	Pomacentridae	Microspathodon	Microspathodon dorsalis	1	0	1
Mimoblennius_lineathorax	Animalia	Chordata	Actinopterygii	Perciformes	Blenniidae	Mimoblennius	Mimoblennius lineathorax	0	1	1
Mobula_alfredi	Animalia	Chordata	Elasmobranchii	Myliobatiformes	Myliobatidae	Mobula	Mobula alfredi	0	0	0
Mobula_birostris	Animalia	Chordata	Elasmobranchii	Myliobatiformes	Myliobatidae	Mobula	Mobula birostris	1	0	0
Mobula_tarapacana	Animalia	Chordata	Elasmobranchii	Myliobatiformes	Myliobatidae	Mobula	Mobula tarapacana	0	0	0
Mobula_thurstoni	Animalia	Chordata	Elasmobranchii	Myliobatiformes	Myliobatidae	Mobula	Mobula thurstoni	1	0	0
Mola_mola	Animalia	Chordata	Actinopterygii	Tetraodontiformes	Molidae	Mola	Mola mola	1	0	1
Molva_molva	Animalia	Chordata	Actinopterygii	Gadiformes	Lotidae	Molva	Molva molva	1	0	1
Monacanthus_chinensis	Animalia	Chordata	Actinopterygii	Tetraodontiformes	Monacanthidae	Monacanthus	Monacanthus chinensis	1	0	1
Monacanthus_tuckeri	Animalia	Chordata	Actinopterygii	Tetraodontiformes	Monacanthidae	Monacanthus	Monacanthus tuckeri	1	0	1
Monodactylus_argenteus	Animalia	Chordata	Actinopterygii	Perciformes	Monodactylidae	Monodactylus	Monodactylus argenteus	1	0	1
Monotaxis_grandoculis	Animalia	Chordata	Actinopterygii	Perciformes	Lethrinidae	Monotaxis	Monotaxis grandoculis	1	0	1
Monotaxis_heterodon	Animalia	Chordata	Actinopterygii	Perciformes	Lethrinidae	Monotaxis	Monotaxis heterodon	1	0	1
Mugil_cephalus	Animalia	Chordata	Actinopterygii	Mugiliformes	Mugilidae	Mugil	Mugil cephalus	1	0	1
Mugil_curema	Animalia	Chordata	Actinopterygii	Mugiliformes	Mugilidae	Mugil	Mugil curema	1	0	1
Mugil_galapagensis	Animalia	Chordata	Actinopterygii	Mugiliformes	Mugilidae	Mugil	Mugil galapagensis	1	0	1
Mulloidichthys_dentatus	Animalia	Chordata	Actinopterygii	Perciformes	Mullidae	Mulloidichthys	Mulloidichthys dentatus	1	0	1
Mulloidichthys_flavolineatus	Animalia	Chordata	Actinopterygii	Perciformes	Mullidae	Mulloidichthys	Mulloidichthys flavolineatus	1	0	1
Mulloidichthys_martinicus	Animalia	Chordata	Actinopterygii	Perciformes	Mullidae	Mulloidichthys	Mulloidichthys martinicus	1	0	1
Mulloidichthys_mimicus	Animalia	Chordata	Actinopterygii	Perciformes	Mullidae	Mulloidichthys	Mulloidichthys mimicus	1	0	1
Mulloidichthys_vanicolensis	Animalia	Chordata	Actinopterygii	Perciformes	Mullidae	Mulloidichthys	Mulloidichthys vanicolensis	1	0	1
Mullus_argentinae	Animalia	Chordata	Actinopterygii	Perciformes	Mullidae	Mullus	Mullus argentinae	1	0	1
Mullus_surmuletus	Animalia	Chordata	Actinopterygii	Perciformes	Mullidae	Mullus	Mullus surmuletus	1	0	1
Muraena_argus	Animalia	Chordata	Actinopterygii	Anguilliformes	Muraenidae	Muraena	Muraena argus	1	0	1
Muraena_augusti	Animalia	Chordata	Actinopterygii	Anguilliformes	Muraenidae	Muraena	Muraena augusti	1	0	1
Muraena_clepsydra	Animalia	Chordata	Actinopterygii	Anguilliformes	Muraenidae	Muraena	Muraena clepsydra	1	0	1
Muraena_helena	Animalia	Chordata	Actinopterygii	Anguilliformes	Muraenidae	Muraena	Muraena helena	1	0	1
Muraena_lentiginosa	Animalia	Chordata	Actinopterygii	Anguilliformes	Muraenidae	Muraena	Muraena lentiginosa	1	0	1
Mustelus_mustelus	Animalia	Chordata	Elasmobranchii	Carcharhiniformes	Triakidae	Mustelus	Mustelus mustelus	0	0	0
Mustelus_whitneyi	Animalia	Chordata	Elasmobranchii	Carcharhiniformes	Triakidae	Mustelus	Mustelus whitneyi	0	0	0
Mycteroperca_bonaci	Animalia	Chordata	Actinopterygii	Perciformes	Serranidae	Mycteroperca	Mycteroperca bonaci	1	0	1
Mycteroperca_fusca	Animalia	Chordata	Actinopterygii	Perciformes	Serranidae	Mycteroperca	Mycteroperca fusca	1	0	1
Mycteroperca_interstitialis	Animalia	Chordata	Actinopterygii	Perciformes	Serranidae	Mycteroperca	Mycteroperca interstitialis	1	0	1
Mycteroperca_jordani	Animalia	Chordata	Actinopterygii	Perciformes	Serranidae	Mycteroperca	Mycteroperca jordani	0	1	1
Mycteroperca_olfax	Animalia	Chordata	Actinopterygii	Perciformes	Serranidae	Mycteroperca	Mycteroperca olfax	1	0	1
Mycteroperca_rosacea	Animalia	Chordata	Actinopterygii	Perciformes	Serranidae	Mycteroperca	Mycteroperca rosacea	1	0	1
Mycteroperca_tigris	Animalia	Chordata	Actinopterygii	Perciformes	Serranidae	Mycteroperca	Mycteroperca tigris	1	0	1
Mycteroperca_xenarcha	Animalia	Chordata	Actinopterygii	Perciformes	Serranidae	Mycteroperca	Mycteroperca xenarcha	1	0	1
Myliobatis_aquila	Animalia	Chordata	Elasmobranchii	Myliobatiformes	Myliobatidae	Myliobatis	Myliobatis aquila	1	0	0
Myliobatis_australis	Animalia	Chordata	Elasmobranchii	Myliobatiformes	Myliobatidae	Myliobatis	Myliobatis australis	1	0	0
Myliobatis_californica	Animalia	Chordata	Elasmobranchii	Myliobatiformes	Myliobatidae	Myliobatis	Myliobatis californica	1	0	0
Myliobatis_tenuicaudatus	Animalia	Chordata	Elasmobranchii	Myliobatiformes	Myliobatidae	Myliobatis	Myliobatis tenuicaudatus	1	0	0
Myoxocephalus_scorpius	Animalia	Chordata	Actinopterygii	Scorpaeniformes	Cottidae	Myoxocephalus	Myoxocephalus scorpius	1	0	1
Myrichthys_maculosus	Animalia	Chordata	Actinopterygii	Anguilliformes	Ophichthidae	Myrichthys	Myrichthys maculosus	1	0	1
Myrichthys_tigrinus	Animalia	Chordata	Actinopterygii	Anguilliformes	Ophichthidae	Myrichthys	Myrichthys tigrinus	1	0	1
Myripristis_adusta	Animalia	Chordata	Actinopterygii	Beryciformes	Holocentridae	Myripristis	Myripristis adusta	1	0	1
Myripristis_amaena	Animalia	Chordata	Actinopterygii	Beryciformes	Holocentridae	Myripristis	Myripristis amaena	1	0	1
Myripristis_berndti	Animalia	Chordata	Actinopterygii	Beryciformes	Holocentridae	Myripristis	Myripristis berndti	1	0	1
Myripristis_clarionensis	Animalia	Chordata	Actinopterygii	Beryciformes	Holocentridae	Myripristis	Myripristis clarionensis	0	1	1
Myripristis_earlei	Animalia	Chordata	Actinopterygii	Beryciformes	Holocentridae	Myripristis	Myripristis earlei	1	0	1
Myripristis_gildi	Animalia	Chordata	Actinopterygii	Beryciformes	Holocentridae	Myripristis	Myripristis gildi	0	1	1
Myripristis_hexagona	Animalia	Chordata	Actinopterygii	Beryciformes	Holocentridae	Myripristis	Myripristis hexagona	1	0	1
Myripristis_jacobus	Animalia	Chordata	Actinopterygii	Beryciformes	Holocentridae	Myripristis	Myripristis jacobus	1	0	1
Myripristis_kochiensis	Animalia	Chordata	Actinopterygii	Beryciformes	Holocentridae	Myripristis	Myripristis kochiensis	1	0	1
Myripristis_kuntee	Animalia	Chordata	Actinopterygii	Beryciformes	Holocentridae	Myripristis	Myripristis kuntee	1	0	1
Myripristis_leiognathus	Animalia	Chordata	Actinopterygii	Beryciformes	Holocentridae	Myripristis	Myripristis leiognathus	1	0	1
Myripristis_murdjan	Animalia	Chordata	Actinopterygii	Beryciformes	Holocentridae	Myripristis	Myripristis murdjan	1	0	1
Myripristis_pralinia	Animalia	Chordata	Actinopterygii	Beryciformes	Holocentridae	Myripristis	Myripristis pralinia	1	0	1
Myripristis_randalli	Animalia	Chordata	Actinopterygii	Beryciformes	Holocentridae	Myripristis	Myripristis randalli	1	0	1
Myripristis_tiki	Animalia	Chordata	Actinopterygii	Beryciformes	Holocentridae	Myripristis	Myripristis tiki	1	0	1
Myripristis_violacea	Animalia	Chordata	Actinopterygii	Beryciformes	Holocentridae	Myripristis	Myripristis violacea	1	0	1
Myripristis_vittata	Animalia	Chordata	Actinopterygii	Beryciformes	Holocentridae	Myripristis	Myripristis vittata	1	0	1
Nannosalarias_nativitatis	Animalia	Chordata	Actinopterygii	Perciformes	Blenniidae	Nannosalarias	Nannosalarias nativitatis	1	0	1
Narke_japonica	Animalia	Chordata	Elasmobranchii	Torpediniformes	Narkidae	Narke	Narke japonica	0	0	0
Naso_annulatus	Animalia	Chordata	Actinopterygii	Perciformes	Acanthuridae	Naso	Naso annulatus	1	0	1
Naso_brachycentron	Animalia	Chordata	Actinopterygii	Perciformes	Acanthuridae	Naso	Naso brachycentron	1	0	1
Naso_brevirostris	Animalia	Chordata	Actinopterygii	Perciformes	Acanthuridae	Naso	Naso brevirostris	1	0	1
Naso_caeruleacauda	Animalia	Chordata	Actinopterygii	Perciformes	Acanthuridae	Naso	Naso caeruleacauda	1	0	1
Naso_caesius	Animalia	Chordata	Actinopterygii	Perciformes	Acanthuridae	Naso	Naso caesius	1	0	1
Naso_elegans	Animalia	Chordata	Actinopterygii	Perciformes	Acanthuridae	Naso	Naso elegans	1	0	1
Naso_fageni	Animalia	Chordata	Actinopterygii	Perciformes	Acanthuridae	Naso	Naso fageni	1	0	1
Naso_hexacanthus	Animalia	Chordata	Actinopterygii	Perciformes	Acanthuridae	Naso	Naso hexacanthus	1	0	1
Naso_lituratus	Animalia	Chordata	Actinopterygii	Perciformes	Acanthuridae	Naso	Naso lituratus	1	0	1
Naso_thynnoides	Animalia	Chordata	Actinopterygii	Perciformes	Acanthuridae	Naso	Naso thynnoides	1	0	1
Naso_tonganus	Animalia	Chordata	Actinopterygii	Perciformes	Acanthuridae	Naso	Naso tonganus	1	0	1
Naso_unicornis	Animalia	Chordata	Actinopterygii	Perciformes	Acanthuridae	Naso	Naso unicornis	1	0	1
Naso_vlamingii	Animalia	Chordata	Actinopterygii	Perciformes	Acanthuridae	Naso	Naso vlamingii	1	0	1
Neatypus_obliquus	Animalia	Chordata	Actinopterygii	Perciformes	Kyphosidae	Neatypus	Neatypus obliquus	1	0	1
Nebrius_ferrugineus	Animalia	Chordata	Elasmobranchii	Orectolobiformes	Ginglymostomatidae	Nebrius	Nebrius ferrugineus	1	0	0
Nectamia_similis	Animalia	Chordata	Actinopterygii	Perciformes	Apogonidae	Nectamia	Nectamia similis	1	0	1
Negaprion_acutidens	Animalia	Chordata	Elasmobranchii	Carcharhiniformes	Carcharhinidae	Negaprion	Negaprion acutidens	1	0	0
Nelusetta_ayraud	Animalia	Chordata	Actinopterygii	Tetraodontiformes	Monacanthidae	Nelusetta	Nelusetta ayraud	1	0	1
Nemadactylus_bergi	Animalia	Chordata	Actinopterygii	Perciformes	Cheilodactylidae	Nemadactylus	Nemadactylus bergi	1	0	1
Nemadactylus_douglasii	Animalia	Chordata	Actinopterygii	Perciformes	Cheilodactylidae	Nemadactylus	Nemadactylus douglasii	1	0	1
Nemadactylus_macropterus	Animalia	Chordata	Actinopterygii	Perciformes	Cheilodactylidae	Nemadactylus	Nemadactylus macropterus	1	0	1
Nemadactylus_valenciennesi	Animalia	Chordata	Actinopterygii	Perciformes	Cheilodactylidae	Nemadactylus	Nemadactylus valenciennesi	1	0	1
Nemateleotris_magnifica	Animalia	Chordata	Actinopterygii	Perciformes	Microdesmidae	Nemateleotris	Nemateleotris magnifica	1	0	1
Neocirrhites_armatus	Animalia	Chordata	Actinopterygii	Perciformes	Cirrhitidae	Neocirrhites	Neocirrhites armatus	1	0	1
Neoditrema_ransonnetii	Animalia	Chordata	Actinopterygii	Perciformes	Embiotocidae	Neoditrema	Neoditrema ransonnetii	1	0	1
Neoglyphidodon_bonang	Animalia	Chordata	Actinopterygii	Perciformes	Pomacentridae	Neoglyphidodon	Neoglyphidodon bonang	1	0	1
Neoglyphidodon_carlsoni	Animalia	Chordata	Actinopterygii	Perciformes	Pomacentridae	Neoglyphidodon	Neoglyphidodon carlsoni	1	0	1
Neoglyphidodon_crossi	Animalia	Chordata	Actinopterygii	Perciformes	Pomacentridae	Neoglyphidodon	Neoglyphidodon crossi	1	0	1
Neoglyphidodon_melas	Animalia	Chordata	Actinopterygii	Perciformes	Pomacentridae	Neoglyphidodon	Neoglyphidodon melas	1	0	1
Neoglyphidodon_nigroris	Animalia	Chordata	Actinopterygii	Perciformes	Pomacentridae	Neoglyphidodon	Neoglyphidodon nigroris	1	0	1
Neoglyphidodon_oxyodon	Animalia	Chordata	Actinopterygii	Perciformes	Pomacentridae	Neoglyphidodon	Neoglyphidodon oxyodon	1	0	1
Neoglyphidodon_polyacanthus	Animalia	Chordata	Actinopterygii	Perciformes	Pomacentridae	Neoglyphidodon	Neoglyphidodon polyacanthus	1	0	1
Neoglyphidodon_thoracotaeniatus	Animalia	Chordata	Actinopterygii	Perciformes	Pomacentridae	Neoglyphidodon	Neoglyphidodon thoracotaeniatus	1	0	1
Neomyxus_leuciscus	Animalia	Chordata	Actinopterygii	Mugiliformes	Mugilidae	Neomyxus	Neomyxus leuciscus	1	0	1
Neoniphon_argenteus	Animalia	Chordata	Actinopterygii	Beryciformes	Holocentridae	Neoniphon	Neoniphon argenteus	1	0	1
Neoniphon_marianus	Animalia	Chordata	Actinopterygii	Beryciformes	Holocentridae	Neoniphon	Neoniphon marianus	1	0	1
Neoniphon_opercularis	Animalia	Chordata	Actinopterygii	Beryciformes	Holocentridae	Neoniphon	Neoniphon opercularis	1	0	1
Neoniphon_sammara	Animalia	Chordata	Actinopterygii	Beryciformes	Holocentridae	Neoniphon	Neoniphon sammara	1	0	1
Neoodax_balteatus	Animalia	Chordata	Actinopterygii	Perciformes	Odacidae	Neoodax	Neoodax balteatus	1	0	1
Neopomacentrus_anabatoides	Animalia	Chordata	Actinopterygii	Perciformes	Pomacentridae	Neopomacentrus	Neopomacentrus anabatoides	1	0	1
Neopomacentrus_aquadulcis	Animalia	Chordata	Actinopterygii	Perciformes	Pomacentridae	Neopomacentrus	Neopomacentrus aquadulcis	0	1	1
Neopomacentrus_azysron	Animalia	Chordata	Actinopterygii	Perciformes	Pomacentridae	Neopomacentrus	Neopomacentrus azysron	1	0	1
Neopomacentrus_bankieri	Animalia	Chordata	Actinopterygii	Perciformes	Pomacentridae	Neopomacentrus	Neopomacentrus bankieri	1	0	1
Neopomacentrus_cyanomos	Animalia	Chordata	Actinopterygii	Perciformes	Pomacentridae	Neopomacentrus	Neopomacentrus cyanomos	1	0	1
Neopomacentrus_filamentosus	Animalia	Chordata	Actinopterygii	Perciformes	Pomacentridae	Neopomacentrus	Neopomacentrus filamentosus	1	0	1
Neopomacentrus_metallicus	Animalia	Chordata	Actinopterygii	Perciformes	Pomacentridae	Neopomacentrus	Neopomacentrus metallicus	1	0	1
Neopomacentrus_miryae	Animalia	Chordata	Actinopterygii	Perciformes	Pomacentridae	Neopomacentrus	Neopomacentrus miryae	1	0	1
Neopomacentrus_nemurus	Animalia	Chordata	Actinopterygii	Perciformes	Pomacentridae	Neopomacentrus	Neopomacentrus nemurus	1	0	1
Neopomacentrus_violascens	Animalia	Chordata	Actinopterygii	Perciformes	Pomacentridae	Neopomacentrus	Neopomacentrus violascens	1	0	1
Neosebastes_pandus	Animalia	Chordata	Actinopterygii	Scorpaeniformes	Neosebastidae	Neosebastes	Neosebastes pandus	1	0	1
Neosebastes_scorpaenoides	Animalia	Chordata	Actinopterygii	Scorpaeniformes	Neosebastidae	Neosebastes	Neosebastes scorpaenoides	1	0	1
Neotrygon_kuhlii	Animalia	Chordata	Elasmobranchii	Myliobatiformes	Dasyatidae	Neotrygon	Neotrygon kuhlii	1	0	0
Neotrygon_ningalooensis	Animalia	Chordata	Elasmobranchii	Myliobatiformes	Dasyatidae	Neotrygon	Neotrygon ningalooensis	1	0	0
Nesogobius_hinsbyi	Animalia	Chordata	Actinopterygii	Perciformes	Gobiidae	Nesogobius	Nesogobius hinsbyi	1	0	1
Nesogobius_pulchellus	Animalia	Chordata	Actinopterygii	Perciformes	Gobiidae	Nesogobius	Nesogobius pulchellus	1	0	1
Nexilosus_latifrons	Animalia	Chordata	Actinopterygii	Perciformes	Pomacentridae	Nexilosus	Nexilosus latifrons	1	0	1
Nicholsina_denticulata	Animalia	Chordata	Actinopterygii	Perciformes	Scaridae	Nicholsina	Nicholsina denticulata	1	0	1
Notocirrhitus_splendens	Animalia	Chordata	Actinopterygii	Perciformes	Cirrhitidae	Notocirrhitus	Notocirrhitus splendens	1	0	1
Notoclinops_segmentatus	Animalia	Chordata	Actinopterygii	Perciformes	Tripterygiidae	Notoclinops	Notoclinops segmentatus	1	0	1
Notoclinops_yaldwyni	Animalia	Chordata	Actinopterygii	Perciformes	Tripterygiidae	Notoclinops	Notoclinops yaldwyni	1	0	1
Notoclinus_fenestratus	Animalia	Chordata	Actinopterygii	Perciformes	Tripterygiidae	Notoclinus	Notoclinus fenestratus	1	0	1
Notolabrus_celidotus	Animalia	Chordata	Actinopterygii	Perciformes	Labridae	Notolabrus	Notolabrus celidotus	1	0	1
Notolabrus_cinctus	Animalia	Chordata	Actinopterygii	Perciformes	Labridae	Notolabrus	Notolabrus cinctus	1	0	1
Notolabrus_fucicola	Animalia	Chordata	Actinopterygii	Perciformes	Labridae	Notolabrus	Notolabrus fucicola	1	0	1
Notolabrus_gymnogenis	Animalia	Chordata	Actinopterygii	Perciformes	Labridae	Notolabrus	Notolabrus gymnogenis	1	0	1
Notolabrus_inscriptus	Animalia	Chordata	Actinopterygii	Perciformes	Labridae	Notolabrus	Notolabrus inscriptus	1	0	1
Notolabrus_parilus	Animalia	Chordata	Actinopterygii	Perciformes	Labridae	Notolabrus	Notolabrus parilus	1	0	1
Notolabrus_tetricus	Animalia	Chordata	Actinopterygii	Perciformes	Labridae	Notolabrus	Notolabrus tetricus	1	0	1
Novaculichthys_taeniourus	Animalia	Chordata	Actinopterygii	Perciformes	Labridae	Novaculichthys	Novaculichthys taeniourus	1	0	1
Oblada_melanura	Animalia	Chordata	Actinopterygii	Perciformes	Sparidae	Oblada	Oblada melanura	1	0	1
Ocyurus_chrysurus	Animalia	Chordata	Actinopterygii	Perciformes	Lutjanidae	Ocyurus	Ocyurus chrysurus	1	0	1
Odax_cyanoallix	Animalia	Chordata	Actinopterygii	Perciformes	Odacidae	Odax	Odax cyanoallix	1	0	1
Odax_pullus	Animalia	Chordata	Actinopterygii	Perciformes	Odacidae	Odax	Odax pullus	1	0	1
Odontoscion_dentex	Animalia	Chordata	Actinopterygii	Perciformes	Sciaenidae	Odontoscion	Odontoscion dentex	1	0	1
Odontoscion_eurymesops	Animalia	Chordata	Actinopterygii	Perciformes	Sciaenidae	Odontoscion	Odontoscion eurymesops	1	0	1
Odontoscion_xanthops	Animalia	Chordata	Actinopterygii	Perciformes	Sciaenidae	Odontoscion	Odontoscion xanthops	1	0	1
Odonus_niger	Animalia	Chordata	Actinopterygii	Tetraodontiformes	Balistidae	Odonus	Odonus niger	1	0	1
Ogcocephalus_darwini	Animalia	Chordata	Actinopterygii	Lophiiformes	Ogcocephalidae	Ogcocephalus	Ogcocephalus darwini	1	0	1
Ogilbia_cocoensis	Animalia	Chordata	Actinopterygii	Ophidiiformes	Bythitidae	Ogilbia	Ogilbia cocoensis	0	1	1
Ogilbia_galapagosensis	Animalia	Chordata	Actinopterygii	Ophidiiformes	Bythitidae	Ogilbia	Ogilbia galapagosensis	0	1	1
Ogilbichthys_ferocis	Animalia	Chordata	Actinopterygii	Ophidiiformes	Bythitidae	Ogilbichthys	Ogilbichthys ferocis	0	1	1
Ogilbyina_novaehollandiae	Animalia	Chordata	Actinopterygii	Perciformes	Pseudochromidae	Ogilbyina	Ogilbyina novaehollandiae	1	0	1
Ogilbyina_queenslandiae	Animalia	Chordata	Actinopterygii	Perciformes	Pseudochromidae	Ogilbyina	Ogilbyina queenslandiae	1	0	1
Olisthops_cyanomelas	Animalia	Chordata	Actinopterygii	Perciformes	Odacidae	Olisthops	Olisthops cyanomelas	1	0	1
Oman_ypsilon	Animalia	Chordata	Actinopterygii	Perciformes	Blenniidae	Oman	Oman ypsilon	0	1	1
Omegophora_armilla	Animalia	Chordata	Actinopterygii	Tetraodontiformes	Tetraodontidae	Omegophora	Omegophora armilla	1	0	1
Omegophora_cyanopunctata	Animalia	Chordata	Actinopterygii	Tetraodontiformes	Tetraodontidae	Omegophora	Omegophora cyanopunctata	1	0	1
Omobranchus_aurosplendidus	Animalia	Chordata	Actinopterygii	Perciformes	Blenniidae	Omobranchus	Omobranchus aurosplendidus	0	1	1
Omobranchus_germaini	Animalia	Chordata	Actinopterygii	Perciformes	Blenniidae	Omobranchus	Omobranchus germaini	1	0	1
Omobranchus_mekranensis	Animalia	Chordata	Actinopterygii	Perciformes	Blenniidae	Omobranchus	Omobranchus mekranensis	0	1	1
Omobranchus_smithi	Animalia	Chordata	Actinopterygii	Perciformes	Blenniidae	Omobranchus	Omobranchus smithi	0	1	1
Ophioblennius_atlanticus	Animalia	Chordata	Actinopterygii	Perciformes	Blenniidae	Ophioblennius	Ophioblennius atlanticus	1	0	1
Ophioblennius_steindachneri	Animalia	Chordata	Actinopterygii	Perciformes	Blenniidae	Ophioblennius	Ophioblennius steindachneri	1	0	1
Ophiodon_elongatus	Animalia	Chordata	Actinopterygii	Scorpaeniformes	Hexagrammidae	Ophiodon	Ophiodon elongatus	1	0	1
Ophthalmolepis_lineolata	Animalia	Chordata	Actinopterygii	Perciformes	Labridae	Ophthalmolepis	Ophthalmolepis lineolata	1	0	1
Opisthocentrus_ocellatus	Animalia	Chordata	Actinopterygii	Perciformes	Stichaeidae	Opisthocentrus	Opisthocentrus ocellatus	1	0	1
Opisthocentrus_tenuis	Animalia	Chordata	Actinopterygii	Perciformes	Stichaeidae	Opisthocentrus	Opisthocentrus tenuis	1	0	1
Opisthocentrus_zonope	Animalia	Chordata	Actinopterygii	Perciformes	Stichaeidae	Opisthocentrus	Opisthocentrus zonope	1	0	1
Opistognathus_aurifrons	Animalia	Chordata	Actinopterygii	Perciformes	Opistognathidae	Opistognathus	Opistognathus aurifrons	1	0	1
Opistognathus_darwiniensis	Animalia	Chordata	Actinopterygii	Perciformes	Opistognathidae	Opistognathus	Opistognathus darwiniensis	1	0	1
Opistognathus_randalli	Animalia	Chordata	Actinopterygii	Perciformes	Opistognathidae	Opistognathus	Opistognathus randalli	1	0	1
Oplegnathus_conwayi	Animalia	Chordata	Actinopterygii	Perciformes	Oplegnathidae	Oplegnathus	Oplegnathus conwayi	1	0	1
Oplegnathus_insignis	Animalia	Chordata	Actinopterygii	Perciformes	Oplegnathidae	Oplegnathus	Oplegnathus insignis	1	0	1
Optivus_agastos	Animalia	Chordata	Actinopterygii	Beryciformes	Trachichthyidae	Optivus	Optivus agastos	1	0	1
Orectolobus_halei	Animalia	Chordata	Elasmobranchii	Orectolobiformes	Orectolobidae	Orectolobus	Orectolobus halei	1	0	0
Orectolobus_maculatus	Animalia	Chordata	Elasmobranchii	Orectolobiformes	Orectolobidae	Orectolobus	Orectolobus maculatus	1	0	0
Orectolobus_ornatus	Animalia	Chordata	Elasmobranchii	Orectolobiformes	Orectolobidae	Orectolobus	Orectolobus ornatus	1	0	0
Orectolobus_wardi	Animalia	Chordata	Elasmobranchii	Orectolobiformes	Orectolobidae	Orectolobus	Orectolobus wardi	1	0	0
Orthonopias_triacis	Animalia	Chordata	Actinopterygii	Scorpaeniformes	Cottidae	Orthonopias	Orthonopias triacis	1	0	1
Orthopristis_forbesi	Animalia	Chordata	Actinopterygii	Perciformes	Haemulidae	Orthopristis	Orthopristis forbesi	1	0	1
Ostorhinchus_angustatus	Animalia	Chordata	Actinopterygii	Perciformes	Apogonidae	Ostorhinchus	Ostorhinchus angustatus	1	0	1
Ostorhinchus_apogonoides	Animalia	Chordata	Actinopterygii	Perciformes	Apogonidae	Ostorhinchus	Ostorhinchus apogonoides	1	0	1
Ostorhinchus_aureus	Animalia	Chordata	Actinopterygii	Perciformes	Apogonidae	Ostorhinchus	Ostorhinchus aureus	1	0	1
Ostorhinchus_capricornis	Animalia	Chordata	Actinopterygii	Perciformes	Apogonidae	Ostorhinchus	Ostorhinchus capricornis	1	0	1
Ostorhinchus_chrysotaenia	Animalia	Chordata	Actinopterygii	Perciformes	Apogonidae	Ostorhinchus	Ostorhinchus chrysotaenia	1	0	1
Ostorhinchus_doederleini	Animalia	Chordata	Actinopterygii	Perciformes	Apogonidae	Ostorhinchus	Ostorhinchus doederleini	1	0	1
Ostorhinchus_fasciatus	Animalia	Chordata	Actinopterygii	Perciformes	Apogonidae	Ostorhinchus	Ostorhinchus fasciatus	1	0	1
Ostorhinchus_flavus	Animalia	Chordata	Actinopterygii	Perciformes	Apogonidae	Ostorhinchus	Ostorhinchus flavus	1	0	1
Ostorhinchus_limenus	Animalia	Chordata	Actinopterygii	Perciformes	Apogonidae	Ostorhinchus	Ostorhinchus limenus	1	0	1
Ostorhinchus_luteus	Animalia	Chordata	Actinopterygii	Perciformes	Apogonidae	Ostorhinchus	Ostorhinchus luteus	1	0	1
Ostorhinchus_multilineatus	Animalia	Chordata	Actinopterygii	Perciformes	Apogonidae	Ostorhinchus	Ostorhinchus multilineatus	1	0	1
Ostorhinchus_nigrofasciatus	Animalia	Chordata	Actinopterygii	Perciformes	Apogonidae	Ostorhinchus	Ostorhinchus nigrofasciatus	1	0	1
Ostorhinchus_norfolcensis	Animalia	Chordata	Actinopterygii	Perciformes	Apogonidae	Ostorhinchus	Ostorhinchus norfolcensis	1	0	1
Ostorhinchus_notatus	Animalia	Chordata	Actinopterygii	Perciformes	Apogonidae	Ostorhinchus	Ostorhinchus notatus	1	0	1
Ostorhinchus_parvulus	Animalia	Chordata	Actinopterygii	Perciformes	Apogonidae	Ostorhinchus	Ostorhinchus parvulus	1	0	1
Ostorhinchus_properuptus	Animalia	Chordata	Actinopterygii	Perciformes	Apogonidae	Ostorhinchus	Ostorhinchus properuptus	1	0	1
Ostorhinchus_rubrimacula	Animalia	Chordata	Actinopterygii	Perciformes	Apogonidae	Ostorhinchus	Ostorhinchus rubrimacula	1	0	1
Ostorhinchus_schlegeli	Animalia	Chordata	Actinopterygii	Perciformes	Apogonidae	Ostorhinchus	Ostorhinchus schlegeli	1	0	1
Ostorhinchus_sealei	Animalia	Chordata	Actinopterygii	Perciformes	Apogonidae	Ostorhinchus	Ostorhinchus sealei	1	0	1
Ostorhinchus_urostigmus	Animalia	Chordata	Actinopterygii	Perciformes	Apogonidae	Ostorhinchus	Ostorhinchus urostigmus	1	0	1
Ostorhinchus_victoriae	Animalia	Chordata	Actinopterygii	Perciformes	Apogonidae	Ostorhinchus	Ostorhinchus victoriae	1	0	1
Ostorhinchus_wassinki	Animalia	Chordata	Actinopterygii	Perciformes	Apogonidae	Ostorhinchus	Ostorhinchus wassinki	1	0	1
Ostracion_cubicus	Animalia	Chordata	Actinopterygii	Tetraodontiformes	Ostraciidae	Ostracion	Ostracion cubicus	1	0	1
Ostracion_cyanurus	Animalia	Chordata	Actinopterygii	Tetraodontiformes	Ostraciidae	Ostracion	Ostracion cyanurus	1	0	1
Ostracion_immaculatus	Animalia	Chordata	Actinopterygii	Tetraodontiformes	Ostraciidae	Ostracion	Ostracion immaculatus	1	0	1
Ostracion_meleagris	Animalia	Chordata	Actinopterygii	Tetraodontiformes	Ostraciidae	Ostracion	Ostracion meleagris	1	0	1
Ostracion_solorensis	Animalia	Chordata	Actinopterygii	Tetraodontiformes	Ostraciidae	Ostracion	Ostracion solorensis	1	0	1
Ostracion_whitleyi	Animalia	Chordata	Actinopterygii	Tetraodontiformes	Ostraciidae	Ostracion	Ostracion whitleyi	1	0	1
Othos_dentex	Animalia	Chordata	Actinopterygii	Perciformes	Serranidae	Othos	Othos dentex	1	0	1
Oxycercichthys_veliferus	Animalia	Chordata	Actinopterygii	Perciformes	Pseudochromidae	Oxycercichthys	Oxycercichthys veliferus	1	0	1
Oxycheilinus_bimaculatus	Animalia	Chordata	Actinopterygii	Perciformes	Labridae	Oxycheilinus	Oxycheilinus bimaculatus	1	0	1
Oxycheilinus_celebicus	Animalia	Chordata	Actinopterygii	Perciformes	Labridae	Oxycheilinus	Oxycheilinus celebicus	1	0	1
Oxycheilinus_digramma	Animalia	Chordata	Actinopterygii	Perciformes	Labridae	Oxycheilinus	Oxycheilinus digramma	1	0	1
Oxycheilinus_mentalis	Animalia	Chordata	Actinopterygii	Perciformes	Labridae	Oxycheilinus	Oxycheilinus mentalis	1	0	1
Oxycheilinus_orientalis	Animalia	Chordata	Actinopterygii	Perciformes	Labridae	Oxycheilinus	Oxycheilinus orientalis	1	0	1
Oxycheilinus_unifasciatus	Animalia	Chordata	Actinopterygii	Perciformes	Labridae	Oxycheilinus	Oxycheilinus unifasciatus	1	0	1
Oxycirrhites_typus	Animalia	Chordata	Actinopterygii	Perciformes	Cirrhitidae	Oxycirrhites	Oxycirrhites typus	1	0	1
Oxyjulis_californica	Animalia	Chordata	Actinopterygii	Perciformes	Labridae	Oxyjulis	Oxyjulis californica	1	0	1
Oxylebius_pictus	Animalia	Chordata	Actinopterygii	Scorpaeniformes	Hexagrammidae	Oxylebius	Oxylebius pictus	1	0	1
Oxymonacanthus_longirostris	Animalia	Chordata	Actinopterygii	Tetraodontiformes	Monacanthidae	Oxymonacanthus	Oxymonacanthus longirostris	1	0	1
Pachymetopon_aeneum	Animalia	Chordata	Actinopterygii	Perciformes	Sparidae	Pachymetopon	Pachymetopon aeneum	1	0	1
Pachymetopon_blochii	Animalia	Chordata	Actinopterygii	Perciformes	Sparidae	Pachymetopon	Pachymetopon blochii	1	0	1
Pachymetopon_grande	Animalia	Chordata	Actinopterygii	Perciformes	Sparidae	Pachymetopon	Pachymetopon grande	1	0	1
Pagellus_acarne	Animalia	Chordata	Actinopterygii	Perciformes	Sparidae	Pagellus	Pagellus acarne	1	0	1
Pagellus_erythrinus	Animalia	Chordata	Actinopterygii	Perciformes	Sparidae	Pagellus	Pagellus erythrinus	1	0	1
Pagrus_auratus	Animalia	Chordata	Actinopterygii	Perciformes	Sparidae	Pagrus	Pagrus auratus	1	0	1
Pagrus_auriga	Animalia	Chordata	Actinopterygii	Perciformes	Sparidae	Pagrus	Pagrus auriga	1	0	1
Pagrus_pagrus	Animalia	Chordata	Actinopterygii	Perciformes	Sparidae	Pagrus	Pagrus pagrus	1	0	1
Parablennius_gattorugine	Animalia	Chordata	Actinopterygii	Perciformes	Blenniidae	Parablennius	Parablennius gattorugine	1	0	1
Parablennius_incognitus	Animalia	Chordata	Actinopterygii	Perciformes	Blenniidae	Parablennius	Parablennius incognitus	1	0	1
Parablennius_intermedius	Animalia	Chordata	Actinopterygii	Perciformes	Blenniidae	Parablennius	Parablennius intermedius	1	0	1
Parablennius_laticlavius	Animalia	Chordata	Actinopterygii	Perciformes	Blenniidae	Parablennius	Parablennius laticlavius	1	0	1
Parablennius_marmoreus	Animalia	Chordata	Actinopterygii	Perciformes	Blenniidae	Parablennius	Parablennius marmoreus	1	0	1
Parablennius_pilicornis	Animalia	Chordata	Actinopterygii	Perciformes	Blenniidae	Parablennius	Parablennius pilicornis	1	0	1
Parablennius_rouxi	Animalia	Chordata	Actinopterygii	Perciformes	Blenniidae	Parablennius	Parablennius rouxi	1	0	1
Parablennius_sanguinolentus	Animalia	Chordata	Actinopterygii	Perciformes	Blenniidae	Parablennius	Parablennius sanguinolentus	1	0	1
Parablennius_serratolineatus	Animalia	Chordata	Actinopterygii	Perciformes	Blenniidae	Parablennius	Parablennius serratolineatus	1	0	1
Parablennius_tasmanianus	Animalia	Chordata	Actinopterygii	Perciformes	Blenniidae	Parablennius	Parablennius tasmanianus	1	0	1
Parablennius_zvonimiri	Animalia	Chordata	Actinopterygii	Perciformes	Blenniidae	Parablennius	Parablennius zvonimiri	1	0	1
Paracaesio_xanthura	Animalia	Chordata	Actinopterygii	Perciformes	Lutjanidae	Paracaesio	Paracaesio xanthura	1	0	1
Paracanthurus_hepatus	Animalia	Chordata	Actinopterygii	Perciformes	Acanthuridae	Paracanthurus	Paracanthurus hepatus	1	0	1
Paracentropyge_multifasciata	Animalia	Chordata	Actinopterygii	Perciformes	Pomacanthidae	Paracentropyge	Paracentropyge multifasciata	1	0	1
Parachaetodon_ocellatus	Animalia	Chordata	Actinopterygii	Perciformes	Chaetodontidae	Parachaetodon	Parachaetodon ocellatus	1	0	1
Paracheilinus_cyaneus	Animalia	Chordata	Actinopterygii	Perciformes	Labridae	Paracheilinus	Paracheilinus cyaneus	1	0	1
Paracheilinus_octotaenia	Animalia	Chordata	Actinopterygii	Perciformes	Labridae	Paracheilinus	Paracheilinus octotaenia	1	0	1
Paracirrhites_arcatus	Animalia	Chordata	Actinopterygii	Perciformes	Cirrhitidae	Paracirrhites	Paracirrhites arcatus	1	0	1
Paracirrhites_forsteri	Animalia	Chordata	Actinopterygii	Perciformes	Cirrhitidae	Paracirrhites	Paracirrhites forsteri	1	0	1
Paracirrhites_hemistictus	Animalia	Chordata	Actinopterygii	Perciformes	Cirrhitidae	Paracirrhites	Paracirrhites hemistictus	1	0	1
Paracirrhites_nisus	Animalia	Chordata	Actinopterygii	Perciformes	Cirrhitidae	Paracirrhites	Paracirrhites nisus	1	0	1
Paracirrhites_xanthus	Animalia	Chordata	Actinopterygii	Perciformes	Cirrhitidae	Paracirrhites	Paracirrhites xanthus	1	0	1
Paradiancistrus_cuyoensis	Animalia	Chordata	Actinopterygii	Ophidiiformes	Bythitidae	Paradiancistrus	Paradiancistrus cuyoensis	0	1	1
Paragobiodon_echinocephalus	Animalia	Chordata	Actinopterygii	Perciformes	Gobiidae	Paragobiodon	Paragobiodon echinocephalus	1	0	1
Paragobiodon_xanthosoma	Animalia	Chordata	Actinopterygii	Perciformes	Gobiidae	Paragobiodon	Paragobiodon xanthosoma	1	0	1
Parajulis_poecilepterus	Animalia	Chordata	Actinopterygii	Perciformes	Labridae	Parajulis	Parajulis poecilepterus	1	0	1
Paralabrax_albomaculatus	Animalia	Chordata	Actinopterygii	Perciformes	Serranidae	Paralabrax	Paralabrax albomaculatus	1	0	1
Paralabrax_auroguttatus	Animalia	Chordata	Actinopterygii	Perciformes	Serranidae	Paralabrax	Paralabrax auroguttatus	1	0	1
Paralabrax_clathratus	Animalia	Chordata	Actinopterygii	Perciformes	Serranidae	Paralabrax	Paralabrax clathratus	1	0	1
Paralabrax_maculatofasciatus	Animalia	Chordata	Actinopterygii	Perciformes	Serranidae	Paralabrax	Paralabrax maculatofasciatus	1	0	1
Paralabrax_nebulifer	Animalia	Chordata	Actinopterygii	Perciformes	Serranidae	Paralabrax	Paralabrax nebulifer	1	0	1
Paraluteres_prionurus	Animalia	Chordata	Actinopterygii	Tetraodontiformes	Monacanthidae	Paraluteres	Paraluteres prionurus	1	0	1
Paramonacanthus_japonicus	Animalia	Chordata	Actinopterygii	Tetraodontiformes	Monacanthidae	Paramonacanthus	Paramonacanthus japonicus	1	0	1
Paranotothenia_magellanica	Animalia	Chordata	Actinopterygii	Perciformes	Nototheniidae	Paranotothenia	Paranotothenia magellanica	1	0	1
Paranthias_colonus	Animalia	Chordata	Actinopterygii	Perciformes	Serranidae	Paranthias	Paranthias colonus	1	0	1
Paranthias_furcifer	Animalia	Chordata	Actinopterygii	Perciformes	Serranidae	Paranthias	Paranthias furcifer	1	0	1
Parapercis_australis	Animalia	Chordata	Actinopterygii	Perciformes	Pinguipedidae	Parapercis	Parapercis australis	1	0	1
Parapercis_clathrata	Animalia	Chordata	Actinopterygii	Perciformes	Pinguipedidae	Parapercis	Parapercis clathrata	1	0	1
Parapercis_colias	Animalia	Chordata	Actinopterygii	Perciformes	Pinguipedidae	Parapercis	Parapercis colias	1	0	1
Parapercis_haackei	Animalia	Chordata	Actinopterygii	Perciformes	Pinguipedidae	Parapercis	Parapercis haackei	1	0	1
Parapercis_lineopunctata	Animalia	Chordata	Actinopterygii	Perciformes	Pinguipedidae	Parapercis	Parapercis lineopunctata	1	0	1
Parapercis_millepunctata	Animalia	Chordata	Actinopterygii	Perciformes	Pinguipedidae	Parapercis	Parapercis millepunctata	1	0	1
Parapercis_multiplicata	Animalia	Chordata	Actinopterygii	Perciformes	Pinguipedidae	Parapercis	Parapercis multiplicata	1	0	1
Parapercis_pacifica	Animalia	Chordata	Actinopterygii	Perciformes	Pinguipedidae	Parapercis	Parapercis pacifica	1	0	1
Parapercis_queenslandica	Animalia	Chordata	Actinopterygii	Perciformes	Pinguipedidae	Parapercis	Parapercis queenslandica	1	0	1
Parapercis_ramsayi	Animalia	Chordata	Actinopterygii	Perciformes	Pinguipedidae	Parapercis	Parapercis ramsayi	1	0	1
Parapercis_schauinslandii	Animalia	Chordata	Actinopterygii	Perciformes	Pinguipedidae	Parapercis	Parapercis schauinslandii	1	0	1
Parapercis_snyderi	Animalia	Chordata	Actinopterygii	Perciformes	Pinguipedidae	Parapercis	Parapercis snyderi	1	0	1
Parapercis_stricticeps	Animalia	Chordata	Actinopterygii	Perciformes	Pinguipedidae	Parapercis	Parapercis stricticeps	1	0	1
Parapercis_tetracantha	Animalia	Chordata	Actinopterygii	Perciformes	Pinguipedidae	Parapercis	Parapercis tetracantha	1	0	1
Parapercis_xanthogramma	Animalia	Chordata	Actinopterygii	Perciformes	Pinguipedidae	Parapercis	Parapercis xanthogramma	1	0	1
Parapercis_xanthozona	Animalia	Chordata	Actinopterygii	Perciformes	Pinguipedidae	Parapercis	Parapercis xanthozona	1	0	1
Paraplesiops_bleekeri	Animalia	Chordata	Actinopterygii	Perciformes	Plesiopidae	Paraplesiops	Paraplesiops bleekeri	1	0	1
Paraplesiops_meleagris	Animalia	Chordata	Actinopterygii	Perciformes	Plesiopidae	Paraplesiops	Paraplesiops meleagris	1	0	1
Paraplesiops_poweri	Animalia	Chordata	Actinopterygii	Perciformes	Plesiopidae	Paraplesiops	Paraplesiops poweri	1	0	1
Paraplotosus_butleri	Animalia	Chordata	Actinopterygii	Siluriformes	Plotosidae	Paraplotosus	Paraplotosus butleri	1	0	1
Parapriacanthus_dispar	Animalia	Chordata	Actinopterygii	Perciformes	Pempheridae	Parapriacanthus	Parapriacanthus dispar	1	0	1
Parapriacanthus_elongatus	Animalia	Chordata	Actinopterygii	Perciformes	Pempheridae	Parapriacanthus	Parapriacanthus elongatus	1	0	1
Parapriacanthus_ransonneti	Animalia	Chordata	Actinopterygii	Perciformes	Pempheridae	Parapriacanthus	Parapriacanthus ransonneti	1	0	1
Parapristipoma_octolineatum	Animalia	Chordata	Actinopterygii	Perciformes	Haemulidae	Parapristipoma	Parapristipoma octolineatum	1	0	1
Parapristipoma_trilineatum	Animalia	Chordata	Actinopterygii	Perciformes	Haemulidae	Parapristipoma	Parapristipoma trilineatum	1	0	1
Parascorpis_typus	Animalia	Chordata	Actinopterygii	Perciformes	Parascorpididae	Parascorpis	Parascorpis typus	1	0	1
Parascyllium_ferrugineum	Animalia	Chordata	Elasmobranchii	Orectolobiformes	Parascylliidae	Parascyllium	Parascyllium ferrugineum	1	0	0
Parascyllium_variolatum	Animalia	Chordata	Elasmobranchii	Orectolobiformes	Parascylliidae	Parascyllium	Parascyllium variolatum	1	0	0
Paratrachichthys_trailli	Animalia	Chordata	Actinopterygii	Beryciformes	Trachichthyidae	Paratrachichthys	Paratrachichthys trailli	1	0	1
Pareques_acuminatus	Animalia	Chordata	Actinopterygii	Perciformes	Sciaenidae	Pareques	Pareques acuminatus	1	0	1
Pareques_perissa	Animalia	Chordata	Actinopterygii	Perciformes	Sciaenidae	Pareques	Pareques perissa	1	0	1
Pareques_viola	Animalia	Chordata	Actinopterygii	Perciformes	Sciaenidae	Pareques	Pareques viola	1	0	1
Parequula_melbournensis	Animalia	Chordata	Actinopterygii	Perciformes	Gerreidae	Parequula	Parequula melbournensis	1	0	1
Paristiopterus_gallipavo	Animalia	Chordata	Actinopterygii	Perciformes	Pentacerotidae	Paristiopterus	Paristiopterus gallipavo	1	0	1
Paristiopterus_labiosus	Animalia	Chordata	Actinopterygii	Perciformes	Pentacerotidae	Paristiopterus	Paristiopterus labiosus	1	0	1
Parma_alboscapularis	Animalia	Chordata	Actinopterygii	Perciformes	Pomacentridae	Parma	Parma alboscapularis	1	0	1
Parma_bicolor	Animalia	Chordata	Actinopterygii	Perciformes	Pomacentridae	Parma	Parma bicolor	1	0	1
Parma_kermadecensis	Animalia	Chordata	Actinopterygii	Perciformes	Pomacentridae	Parma	Parma kermadecensis	1	0	1
Parma_mccullochi	Animalia	Chordata	Actinopterygii	Perciformes	Pomacentridae	Parma	Parma mccullochi	1	0	1
Parma_microlepis	Animalia	Chordata	Actinopterygii	Perciformes	Pomacentridae	Parma	Parma microlepis	1	0	1
Parma_occidentalis	Animalia	Chordata	Actinopterygii	Perciformes	Pomacentridae	Parma	Parma occidentalis	1	0	1
Parma_oligolepis	Animalia	Chordata	Actinopterygii	Perciformes	Pomacentridae	Parma	Parma oligolepis	1	0	1
Parma_polylepis	Animalia	Chordata	Actinopterygii	Perciformes	Pomacentridae	Parma	Parma polylepis	1	0	1
Parma_unifasciata	Animalia	Chordata	Actinopterygii	Perciformes	Pomacentridae	Parma	Parma unifasciata	1	0	1
Parma_victoriae	Animalia	Chordata	Actinopterygii	Perciformes	Pomacentridae	Parma	Parma victoriae	1	0	1
Parupeneus_barberinoides	Animalia	Chordata	Actinopterygii	Perciformes	Mullidae	Parupeneus	Parupeneus barberinoides	1	0	1
Parupeneus_barberinus	Animalia	Chordata	Actinopterygii	Perciformes	Mullidae	Parupeneus	Parupeneus barberinus	1	0	1
Parupeneus_chrysopleuron	Animalia	Chordata	Actinopterygii	Perciformes	Mullidae	Parupeneus	Parupeneus chrysopleuron	1	0	1
Parupeneus_ciliatus	Animalia	Chordata	Actinopterygii	Perciformes	Mullidae	Parupeneus	Parupeneus ciliatus	1	0	1
Parupeneus_crassilabris	Animalia	Chordata	Actinopterygii	Perciformes	Mullidae	Parupeneus	Parupeneus crassilabris	1	0	1
Parupeneus_cyclostomus	Animalia	Chordata	Actinopterygii	Perciformes	Mullidae	Parupeneus	Parupeneus cyclostomus	1	0	1
Parupeneus_forsskali	Animalia	Chordata	Actinopterygii	Perciformes	Mullidae	Parupeneus	Parupeneus forsskali	1	0	1
Parupeneus_heptacanthus	Animalia	Chordata	Actinopterygii	Perciformes	Mullidae	Parupeneus	Parupeneus heptacanthus	1	0	1
Parupeneus_indicus	Animalia	Chordata	Actinopterygii	Perciformes	Mullidae	Parupeneus	Parupeneus indicus	1	0	1
Parupeneus_insularis	Animalia	Chordata	Actinopterygii	Perciformes	Mullidae	Parupeneus	Parupeneus insularis	1	0	1
Parupeneus_macronemus	Animalia	Chordata	Actinopterygii	Perciformes	Mullidae	Parupeneus	Parupeneus macronemus	1	0	1
Parupeneus_multifasciatus	Animalia	Chordata	Actinopterygii	Perciformes	Mullidae	Parupeneus	Parupeneus multifasciatus	1	0	1
Parupeneus_pleurostigma	Animalia	Chordata	Actinopterygii	Perciformes	Mullidae	Parupeneus	Parupeneus pleurostigma	1	0	1
Parupeneus_porphyreus	Animalia	Chordata	Actinopterygii	Perciformes	Mullidae	Parupeneus	Parupeneus porphyreus	1	0	1
Parupeneus_spilurus	Animalia	Chordata	Actinopterygii	Perciformes	Mullidae	Parupeneus	Parupeneus spilurus	1	0	1
Pastinachus_ater	Animalia	Chordata	Elasmobranchii	Myliobatiformes	Dasyatidae	Pastinachus	Pastinachus ater	1	0	0
Pastinachus_sephen	Animalia	Chordata	Elasmobranchii	Myliobatiformes	Dasyatidae	Pastinachus	Pastinachus sephen	1	0	0
Patagonotothen_cornucola	Animalia	Chordata	Actinopterygii	Perciformes	Nototheniidae	Patagonotothen	Patagonotothen cornucola	1	0	1
Patagonotothen_guntheri	Animalia	Chordata	Actinopterygii	Perciformes	Nototheniidae	Patagonotothen	Patagonotothen guntheri	1	0	1
Patagonotothen_tessellata	Animalia	Chordata	Actinopterygii	Perciformes	Nototheniidae	Patagonotothen	Patagonotothen tessellata	1	0	1
Patagonotothen_wiltoni	Animalia	Chordata	Actinopterygii	Perciformes	Nototheniidae	Patagonotothen	Patagonotothen wiltoni	1	0	1
Pateobatis_fai	Animalia	Chordata	Elasmobranchii	Myliobatiformes	Dasyatidae	Pateobatis	Pateobatis fai	1	0	0
Pelates_octolineatus	Animalia	Chordata	Actinopterygii	Perciformes	Terapontidae	Pelates	Pelates octolineatus	1	0	1
Pelates_quadrilineatus	Animalia	Chordata	Actinopterygii	Perciformes	Terapontidae	Pelates	Pelates quadrilineatus	1	0	1
Pelsartia_humeralis	Animalia	Chordata	Actinopterygii	Perciformes	Terapontidae	Pelsartia	Pelsartia humeralis	1	0	1
Pempheris_adspersa	Animalia	Chordata	Actinopterygii	Perciformes	Pempheridae	Pempheris	Pempheris adspersa	1	0	1
Pempheris_adusta	Animalia	Chordata	Actinopterygii	Perciformes	Pempheridae	Pempheris	Pempheris adusta	1	0	1
Pempheris_affinis	Animalia	Chordata	Actinopterygii	Perciformes	Pempheridae	Pempheris	Pempheris affinis	1	0	1
Pempheris_analis	Animalia	Chordata	Actinopterygii	Perciformes	Pempheridae	Pempheris	Pempheris analis	1	0	1
Pempheris_compressa	Animalia	Chordata	Actinopterygii	Perciformes	Pempheridae	Pempheris	Pempheris compressa	1	0	1
Pempheris_klunzingeri	Animalia	Chordata	Actinopterygii	Perciformes	Pempheridae	Pempheris	Pempheris klunzingeri	1	0	1
Pempheris_mangula	Animalia	Chordata	Actinopterygii	Perciformes	Pempheridae	Pempheris	Pempheris mangula	1	0	1
Pempheris_molucca	Animalia	Chordata	Actinopterygii	Perciformes	Pempheridae	Pempheris	Pempheris molucca	1	0	1
Pempheris_multiradiata	Animalia	Chordata	Actinopterygii	Perciformes	Pempheridae	Pempheris	Pempheris multiradiata	1	0	1
Pempheris_ornata	Animalia	Chordata	Actinopterygii	Perciformes	Pempheridae	Pempheris	Pempheris ornata	1	0	1
Pempheris_oualensis	Animalia	Chordata	Actinopterygii	Perciformes	Pempheridae	Pempheris	Pempheris oualensis	1	0	1
Pempheris_schomburgkii	Animalia	Chordata	Actinopterygii	Perciformes	Pempheridae	Pempheris	Pempheris schomburgkii	1	0	1
Pempheris_schwenkii	Animalia	Chordata	Actinopterygii	Perciformes	Pempheridae	Pempheris	Pempheris schwenkii	1	0	1
Pempheris_vanicolensis	Animalia	Chordata	Actinopterygii	Perciformes	Pempheridae	Pempheris	Pempheris vanicolensis	1	0	1
Pentaceropsis_recurvirostris	Animalia	Chordata	Actinopterygii	Perciformes	Pentacerotidae	Pentaceropsis	Pentaceropsis recurvirostris	1	0	1
Pentapodus_aureofasciatus	Animalia	Chordata	Actinopterygii	Perciformes	Nemipteridae	Pentapodus	Pentapodus aureofasciatus	1	0	1
Pentapodus_caninus	Animalia	Chordata	Actinopterygii	Perciformes	Nemipteridae	Pentapodus	Pentapodus caninus	1	0	1
Pentapodus_emeryii	Animalia	Chordata	Actinopterygii	Perciformes	Nemipteridae	Pentapodus	Pentapodus emeryii	1	0	1
Pentapodus_paradiseus	Animalia	Chordata	Actinopterygii	Perciformes	Nemipteridae	Pentapodus	Pentapodus paradiseus	1	0	1
Pentapodus_porosus	Animalia	Chordata	Actinopterygii	Perciformes	Nemipteridae	Pentapodus	Pentapodus porosus	1	0	1
Pentapodus_trivittatus	Animalia	Chordata	Actinopterygii	Perciformes	Nemipteridae	Pentapodus	Pentapodus trivittatus	1	0	1
Pentapodus_vitta	Animalia	Chordata	Actinopterygii	Perciformes	Nemipteridae	Pentapodus	Pentapodus vitta	1	0	1
Pervagor_alternans	Animalia	Chordata	Actinopterygii	Tetraodontiformes	Monacanthidae	Pervagor	Pervagor alternans	1	0	1
Pervagor_aspricaudus	Animalia	Chordata	Actinopterygii	Tetraodontiformes	Monacanthidae	Pervagor	Pervagor aspricaudus	1	0	1
Pervagor_janthinosoma	Animalia	Chordata	Actinopterygii	Tetraodontiformes	Monacanthidae	Pervagor	Pervagor janthinosoma	1	0	1
Pervagor_marginalis	Animalia	Chordata	Actinopterygii	Tetraodontiformes	Monacanthidae	Pervagor	Pervagor marginalis	1	0	1
Pervagor_melanocephalus	Animalia	Chordata	Actinopterygii	Tetraodontiformes	Monacanthidae	Pervagor	Pervagor melanocephalus	1	0	1
Petroscirtes_breviceps	Animalia	Chordata	Actinopterygii	Perciformes	Blenniidae	Petroscirtes	Petroscirtes breviceps	1	0	1
Petroscirtes_fallax	Animalia	Chordata	Actinopterygii	Perciformes	Blenniidae	Petroscirtes	Petroscirtes fallax	1	0	1
Petroscirtes_lupus	Animalia	Chordata	Actinopterygii	Perciformes	Blenniidae	Petroscirtes	Petroscirtes lupus	1	0	1
Petroscirtes_mitratus	Animalia	Chordata	Actinopterygii	Perciformes	Blenniidae	Petroscirtes	Petroscirtes mitratus	1	0	1
Phanerodon_atripes	Animalia	Chordata	Actinopterygii	Perciformes	Embiotocidae	Phanerodon	Phanerodon atripes	1	0	1
Pholidapus_dybowskii	Animalia	Chordata	Actinopterygii	Perciformes	Stichaeidae	Pholidapus	Pholidapus dybowskii	1	0	1
Pholidichthys_leucotaenia	Animalia	Chordata	Actinopterygii	Perciformes	Pholidichthyidae	Pholidichthys	Pholidichthys leucotaenia	1	0	1
Pholis_crassispina	Animalia	Chordata	Actinopterygii	Perciformes	Pholidae	Pholis	Pholis crassispina	1	0	1
Pholis_gunnellus	Animalia	Chordata	Actinopterygii	Perciformes	Pholidae	Pholis	Pholis gunnellus	1	0	1
Phycodurus_eques	Animalia	Chordata	Actinopterygii	Syngnathiformes	Syngnathidae	Phycodurus	Phycodurus eques	1	0	0
Phyllogobius_platycephalops	Animalia	Chordata	Actinopterygii	Perciformes	Gobiidae	Phyllogobius	Phyllogobius platycephalops	1	0	1
Phyllopteryx_taeniolatus	Animalia	Chordata	Actinopterygii	Syngnathiformes	Syngnathidae	Phyllopteryx	Phyllopteryx taeniolatus	1	0	0
Pictichromis_paccagnellae	Animalia	Chordata	Actinopterygii	Perciformes	Pseudochromidae	Pictichromis	Pictichromis paccagnellae	1	0	1
Pictichromis_porphyrea	Animalia	Chordata	Actinopterygii	Perciformes	Pseudochromidae	Pictichromis	Pictichromis porphyrea	1	0	1
Pictilabrus_laticlavius	Animalia	Chordata	Actinopterygii	Perciformes	Labridae	Pictilabrus	Pictilabrus laticlavius	1	0	1
Pictilabrus_viridis	Animalia	Chordata	Actinopterygii	Perciformes	Labridae	Pictilabrus	Pictilabrus viridis	1	0	1
Pinguipes_brasilianus	Animalia	Chordata	Actinopterygii	Perciformes	Pinguipedidae	Pinguipes	Pinguipes brasilianus	1	0	1
Pinguipes_chilensis	Animalia	Chordata	Actinopterygii	Perciformes	Pinguipedidae	Pinguipes	Pinguipes chilensis	1	0	1
Plagiotremus_azaleus	Animalia	Chordata	Actinopterygii	Perciformes	Blenniidae	Plagiotremus	Plagiotremus azaleus	1	0	1
Plagiotremus_ewaensis	Animalia	Chordata	Actinopterygii	Perciformes	Blenniidae	Plagiotremus	Plagiotremus ewaensis	1	0	1
Plagiotremus_goslinei	Animalia	Chordata	Actinopterygii	Perciformes	Blenniidae	Plagiotremus	Plagiotremus goslinei	1	0	1
Plagiotremus_laudandus	Animalia	Chordata	Actinopterygii	Perciformes	Blenniidae	Plagiotremus	Plagiotremus laudandus	1	0	1
Plagiotremus_phenax	Animalia	Chordata	Actinopterygii	Perciformes	Blenniidae	Plagiotremus	Plagiotremus phenax	1	0	1
Plagiotremus_rhinorhynchos	Animalia	Chordata	Actinopterygii	Perciformes	Blenniidae	Plagiotremus	Plagiotremus rhinorhynchos	1	0	1
Plagiotremus_tapeinosoma	Animalia	Chordata	Actinopterygii	Perciformes	Blenniidae	Plagiotremus	Plagiotremus tapeinosoma	1	0	1
Plagiotremus_townsendi	Animalia	Chordata	Actinopterygii	Perciformes	Blenniidae	Plagiotremus	Plagiotremus townsendi	1	0	1
Platax_batavianus	Animalia	Chordata	Actinopterygii	Perciformes	Ephippidae	Platax	Platax batavianus	1	0	1
Platax_boersii	Animalia	Chordata	Actinopterygii	Perciformes	Ephippidae	Platax	Platax boersii	1	0	1
Platax_orbicularis	Animalia	Chordata	Actinopterygii	Perciformes	Ephippidae	Platax	Platax orbicularis	1	0	1
Platax_pinnatus	Animalia	Chordata	Actinopterygii	Perciformes	Ephippidae	Platax	Platax pinnatus	1	0	1
Platax_teira	Animalia	Chordata	Actinopterygii	Perciformes	Ephippidae	Platax	Platax teira	1	0	1
Platycephalus_bassensis	Animalia	Chordata	Actinopterygii	Scorpaeniformes	Platycephalidae	Platycephalus	Platycephalus bassensis	1	0	1
Platycephalus_endrachtensis	Animalia	Chordata	Actinopterygii	Scorpaeniformes	Platycephalidae	Platycephalus	Platycephalus endrachtensis	1	0	1
Platycephalus_fuscus	Animalia	Chordata	Actinopterygii	Scorpaeniformes	Platycephalidae	Platycephalus	Platycephalus fuscus	1	0	1
Platycephalus_laevigatus	Animalia	Chordata	Actinopterygii	Scorpaeniformes	Platycephalidae	Platycephalus	Platycephalus laevigatus	1	0	1
Platycephalus_richardsoni	Animalia	Chordata	Actinopterygii	Scorpaeniformes	Platycephalidae	Platycephalus	Platycephalus richardsoni	1	0	1
Platycephalus_speculator	Animalia	Chordata	Actinopterygii	Scorpaeniformes	Platycephalidae	Platycephalus	Platycephalus speculator	1	0	1
Platygillellus_rubellulus	Animalia	Chordata	Actinopterygii	Perciformes	Dactyloscopidae	Platygillellus	Platygillellus rubellulus	0	1	1
Platyrhina_sinensis	Animalia	Chordata	Elasmobranchii	Rajiformes	Rhinobatidae	Platyrhina	Platyrhina sinensis	0	0	0
Plectorhinchus_albovittatus	Animalia	Chordata	Actinopterygii	Perciformes	Haemulidae	Plectorhinchus	Plectorhinchus albovittatus	1	0	1
Plectorhinchus_caeruleonothus	Animalia	Chordata	Actinopterygii	Perciformes	Haemulidae	Plectorhinchus	Plectorhinchus caeruleonothus	1	0	1
Plectorhinchus_chaetodonoides	Animalia	Chordata	Actinopterygii	Perciformes	Haemulidae	Plectorhinchus	Plectorhinchus chaetodonoides	1	0	1
Plectorhinchus_chrysotaenia	Animalia	Chordata	Actinopterygii	Perciformes	Haemulidae	Plectorhinchus	Plectorhinchus chrysotaenia	1	0	1
Plectorhinchus_diagrammus	Animalia	Chordata	Actinopterygii	Perciformes	Haemulidae	Plectorhinchus	Plectorhinchus diagrammus	1	0	1
Plectorhinchus_flavomaculatus	Animalia	Chordata	Actinopterygii	Perciformes	Haemulidae	Plectorhinchus	Plectorhinchus flavomaculatus	1	0	1
Plectorhinchus_gibbosus	Animalia	Chordata	Actinopterygii	Perciformes	Haemulidae	Plectorhinchus	Plectorhinchus gibbosus	1	0	1
Plectorhinchus_lessonii	Animalia	Chordata	Actinopterygii	Perciformes	Haemulidae	Plectorhinchus	Plectorhinchus lessonii	1	0	1
Plectorhinchus_lineatus	Animalia	Chordata	Actinopterygii	Perciformes	Haemulidae	Plectorhinchus	Plectorhinchus lineatus	1	0	1
Plectorhinchus_multivittatus	Animalia	Chordata	Actinopterygii	Perciformes	Haemulidae	Plectorhinchus	Plectorhinchus multivittatus	1	0	1
Plectorhinchus_picus	Animalia	Chordata	Actinopterygii	Perciformes	Haemulidae	Plectorhinchus	Plectorhinchus picus	1	0	1
Plectorhinchus_polytaenia	Animalia	Chordata	Actinopterygii	Perciformes	Haemulidae	Plectorhinchus	Plectorhinchus polytaenia	1	0	1
Plectorhinchus_vittatus	Animalia	Chordata	Actinopterygii	Perciformes	Haemulidae	Plectorhinchus	Plectorhinchus vittatus	1	0	1
Plectranthias_nanus	Animalia	Chordata	Actinopterygii	Perciformes	Serranidae	Plectranthias	Plectranthias nanus	1	0	1
Plectroglyphidodon_dickii	Animalia	Chordata	Actinopterygii	Perciformes	Pomacentridae	Plectroglyphidodon	Plectroglyphidodon dickii	1	0	1
Plectroglyphidodon_flaviventris	Animalia	Chordata	Actinopterygii	Perciformes	Pomacentridae	Plectroglyphidodon	Plectroglyphidodon flaviventris	1	0	1
Plectroglyphidodon_imparipennis	Animalia	Chordata	Actinopterygii	Perciformes	Pomacentridae	Plectroglyphidodon	Plectroglyphidodon imparipennis	1	0	1
Plectroglyphidodon_johnstonianus	Animalia	Chordata	Actinopterygii	Perciformes	Pomacentridae	Plectroglyphidodon	Plectroglyphidodon johnstonianus	1	0	1
Plectroglyphidodon_lacrymatus	Animalia	Chordata	Actinopterygii	Perciformes	Pomacentridae	Plectroglyphidodon	Plectroglyphidodon lacrymatus	1	0	1
Plectroglyphidodon_leucozonus	Animalia	Chordata	Actinopterygii	Perciformes	Pomacentridae	Plectroglyphidodon	Plectroglyphidodon leucozonus	1	0	1
Plectroglyphidodon_phoenixensis	Animalia	Chordata	Actinopterygii	Perciformes	Pomacentridae	Plectroglyphidodon	Plectroglyphidodon phoenixensis	1	0	1
Plectropomus_areolatus	Animalia	Chordata	Actinopterygii	Perciformes	Serranidae	Plectropomus	Plectropomus areolatus	1	0	1
Plectropomus_laevis	Animalia	Chordata	Actinopterygii	Perciformes	Serranidae	Plectropomus	Plectropomus laevis	1	0	1
Plectropomus_leopardus	Animalia	Chordata	Actinopterygii	Perciformes	Serranidae	Plectropomus	Plectropomus leopardus	1	0	1
Plectropomus_maculatus	Animalia	Chordata	Actinopterygii	Perciformes	Serranidae	Plectropomus	Plectropomus maculatus	1	0	1
Plectropomus_oligacanthus	Animalia	Chordata	Actinopterygii	Perciformes	Serranidae	Plectropomus	Plectropomus oligacanthus	1	0	1
Plectropomus_pessuliferus	Animalia	Chordata	Actinopterygii	Perciformes	Serranidae	Plectropomus	Plectropomus pessuliferus	1	0	1
Pleuronichthys_coenosus	Animalia	Chordata	Actinopterygii	Pleuronectiformes	Pleuronectidae	Pleuronichthys	Pleuronichthys coenosus	1	0	0
Pleurosicya_elongata	Animalia	Chordata	Actinopterygii	Perciformes	Gobiidae	Pleurosicya	Pleurosicya elongata	1	0	1
Pleurosicya_mossambica	Animalia	Chordata	Actinopterygii	Perciformes	Gobiidae	Pleurosicya	Pleurosicya mossambica	1	0	1
Plotosus_canius	Animalia	Chordata	Actinopterygii	Siluriformes	Plotosidae	Plotosus	Plotosus canius	1	0	1
Plotosus_japonicus	Animalia	Chordata	Actinopterygii	Siluriformes	Plotosidae	Plotosus	Plotosus japonicus	1	0	1
Plotosus_lineatus	Animalia	Chordata	Actinopterygii	Siluriformes	Plotosidae	Plotosus	Plotosus lineatus	1	0	1
Pollachius_pollachius	Animalia	Chordata	Actinopterygii	Gadiformes	Gadidae	Pollachius	Pollachius pollachius	1	0	1
Pollachius_virens	Animalia	Chordata	Actinopterygii	Gadiformes	Gadidae	Pollachius	Pollachius virens	1	0	1
Polysteganus_praeorbitalis	Animalia	Chordata	Actinopterygii	Perciformes	Sparidae	Polysteganus	Polysteganus praeorbitalis	0	1	1
Polysteganus_undulosus	Animalia	Chordata	Actinopterygii	Perciformes	Sparidae	Polysteganus	Polysteganus undulosus	0	1	1
Pomacanthus_arcuatus	Animalia	Chordata	Actinopterygii	Perciformes	Pomacanthidae	Pomacanthus	Pomacanthus arcuatus	1	0	1
Pomacanthus_imperator	Animalia	Chordata	Actinopterygii	Perciformes	Pomacanthidae	Pomacanthus	Pomacanthus imperator	1	0	1
Pomacanthus_navarchus	Animalia	Chordata	Actinopterygii	Perciformes	Pomacanthidae	Pomacanthus	Pomacanthus navarchus	1	0	1
Pomacanthus_paru	Animalia	Chordata	Actinopterygii	Perciformes	Pomacanthidae	Pomacanthus	Pomacanthus paru	1	0	1
Pomacanthus_semicirculatus	Animalia	Chordata	Actinopterygii	Perciformes	Pomacanthidae	Pomacanthus	Pomacanthus semicirculatus	1	0	1
Pomacanthus_sexstriatus	Animalia	Chordata	Actinopterygii	Perciformes	Pomacanthidae	Pomacanthus	Pomacanthus sexstriatus	1	0	1
Pomacanthus_xanthometopon	Animalia	Chordata	Actinopterygii	Perciformes	Pomacanthidae	Pomacanthus	Pomacanthus xanthometopon	1	0	1
Pomacanthus_zonipectus	Animalia	Chordata	Actinopterygii	Perciformes	Pomacanthidae	Pomacanthus	Pomacanthus zonipectus	1	0	1
Pomacentrus_adelus	Animalia	Chordata	Actinopterygii	Perciformes	Pomacentridae	Pomacentrus	Pomacentrus adelus	1	0	1
Pomacentrus_albimaculus	Animalia	Chordata	Actinopterygii	Perciformes	Pomacentridae	Pomacentrus	Pomacentrus albimaculus	1	0	1
Pomacentrus_alexanderae	Animalia	Chordata	Actinopterygii	Perciformes	Pomacentridae	Pomacentrus	Pomacentrus alexanderae	1	0	1
Pomacentrus_alleni	Animalia	Chordata	Actinopterygii	Perciformes	Pomacentridae	Pomacentrus	Pomacentrus alleni	1	0	1
Pomacentrus_amboinensis	Animalia	Chordata	Actinopterygii	Perciformes	Pomacentridae	Pomacentrus	Pomacentrus amboinensis	1	0	1
Pomacentrus_aurifrons	Animalia	Chordata	Actinopterygii	Perciformes	Pomacentridae	Pomacentrus	Pomacentrus aurifrons	1	0	1
Pomacentrus_auriventris	Animalia	Chordata	Actinopterygii	Perciformes	Pomacentridae	Pomacentrus	Pomacentrus auriventris	1	0	1
Pomacentrus_australis	Animalia	Chordata	Actinopterygii	Perciformes	Pomacentridae	Pomacentrus	Pomacentrus australis	1	0	1
Pomacentrus_baenschi	Animalia	Chordata	Actinopterygii	Perciformes	Pomacentridae	Pomacentrus	Pomacentrus baenschi	1	0	1
Pomacentrus_bankanensis	Animalia	Chordata	Actinopterygii	Perciformes	Pomacentridae	Pomacentrus	Pomacentrus bankanensis	1	0	1
Pomacentrus_brachialis	Animalia	Chordata	Actinopterygii	Perciformes	Pomacentridae	Pomacentrus	Pomacentrus brachialis	1	0	1
Pomacentrus_burroughi	Animalia	Chordata	Actinopterygii	Perciformes	Pomacentridae	Pomacentrus	Pomacentrus burroughi	1	0	1
Pomacentrus_caeruleus	Animalia	Chordata	Actinopterygii	Perciformes	Pomacentridae	Pomacentrus	Pomacentrus caeruleus	1	0	1
Pomacentrus_callainus	Animalia	Chordata	Actinopterygii	Perciformes	Pomacentridae	Pomacentrus	Pomacentrus callainus	1	0	1
Pomacentrus_chrysurus	Animalia	Chordata	Actinopterygii	Perciformes	Pomacentridae	Pomacentrus	Pomacentrus chrysurus	1	0	1
Pomacentrus_coelestis	Animalia	Chordata	Actinopterygii	Perciformes	Pomacentridae	Pomacentrus	Pomacentrus coelestis	1	0	1
Pomacentrus_cuneatus	Animalia	Chordata	Actinopterygii	Perciformes	Pomacentridae	Pomacentrus	Pomacentrus cuneatus	1	0	1
Pomacentrus_grammorhynchus	Animalia	Chordata	Actinopterygii	Perciformes	Pomacentridae	Pomacentrus	Pomacentrus grammorhynchus	1	0	1
Pomacentrus_imitator	Animalia	Chordata	Actinopterygii	Perciformes	Pomacentridae	Pomacentrus	Pomacentrus imitator	1	0	1
Pomacentrus_indicus	Animalia	Chordata	Actinopterygii	Perciformes	Pomacentridae	Pomacentrus	Pomacentrus indicus	1	0	1
Pomacentrus_lepidogenys	Animalia	Chordata	Actinopterygii	Perciformes	Pomacentridae	Pomacentrus	Pomacentrus lepidogenys	1	0	1
Pomacentrus_microspilus	Animalia	Chordata	Actinopterygii	Perciformes	Pomacentridae	Pomacentrus	Pomacentrus microspilus	1	0	1
Pomacentrus_milleri	Animalia	Chordata	Actinopterygii	Perciformes	Pomacentridae	Pomacentrus	Pomacentrus milleri	1	0	1
Pomacentrus_moluccensis	Animalia	Chordata	Actinopterygii	Perciformes	Pomacentridae	Pomacentrus	Pomacentrus moluccensis	1	0	1
Pomacentrus_nagasakiensis	Animalia	Chordata	Actinopterygii	Perciformes	Pomacentridae	Pomacentrus	Pomacentrus nagasakiensis	1	0	1
Pomacentrus_nigromanus	Animalia	Chordata	Actinopterygii	Perciformes	Pomacentridae	Pomacentrus	Pomacentrus nigromanus	1	0	1
Pomacentrus_nigromarginatus	Animalia	Chordata	Actinopterygii	Perciformes	Pomacentridae	Pomacentrus	Pomacentrus nigromarginatus	1	0	1
Pomacentrus_opisthostigma	Animalia	Chordata	Actinopterygii	Perciformes	Pomacentridae	Pomacentrus	Pomacentrus opisthostigma	1	0	1
Pomacentrus_pavo	Animalia	Chordata	Actinopterygii	Perciformes	Pomacentridae	Pomacentrus	Pomacentrus pavo	1	0	1
Pomacentrus_philippinus	Animalia	Chordata	Actinopterygii	Perciformes	Pomacentridae	Pomacentrus	Pomacentrus philippinus	1	0	1
Pomacentrus_reidi	Animalia	Chordata	Actinopterygii	Perciformes	Pomacentridae	Pomacentrus	Pomacentrus reidi	1	0	1
Pomacentrus_simsiang	Animalia	Chordata	Actinopterygii	Perciformes	Pomacentridae	Pomacentrus	Pomacentrus simsiang	1	0	1
Pomacentrus_smithi	Animalia	Chordata	Actinopterygii	Perciformes	Pomacentridae	Pomacentrus	Pomacentrus smithi	1	0	1
Pomacentrus_spilotoceps	Animalia	Chordata	Actinopterygii	Perciformes	Pomacentridae	Pomacentrus	Pomacentrus spilotoceps	1	0	1
Pomacentrus_sulfureus	Animalia	Chordata	Actinopterygii	Perciformes	Pomacentridae	Pomacentrus	Pomacentrus sulfureus	1	0	1
Pomacentrus_trichrourus	Animalia	Chordata	Actinopterygii	Perciformes	Pomacentridae	Pomacentrus	Pomacentrus trichrourus	1	0	1
Pomacentrus_trilineatus	Animalia	Chordata	Actinopterygii	Perciformes	Pomacentridae	Pomacentrus	Pomacentrus trilineatus	1	0	1
Pomacentrus_tripunctatus	Animalia	Chordata	Actinopterygii	Perciformes	Pomacentridae	Pomacentrus	Pomacentrus tripunctatus	1	0	1
Pomacentrus_vaiuli	Animalia	Chordata	Actinopterygii	Perciformes	Pomacentridae	Pomacentrus	Pomacentrus vaiuli	1	0	1
Pomacentrus_wardi	Animalia	Chordata	Actinopterygii	Perciformes	Pomacentridae	Pomacentrus	Pomacentrus wardi	1	0	1
Pomachromis_fuscidorsalis	Animalia	Chordata	Actinopterygii	Perciformes	Pomacentridae	Pomachromis	Pomachromis fuscidorsalis	1	0	1
Pomachromis_richardsoni	Animalia	Chordata	Actinopterygii	Perciformes	Pomacentridae	Pomachromis	Pomachromis richardsoni	1	0	1
Pomadasys_incisus	Animalia	Chordata	Actinopterygii	Perciformes	Haemulidae	Pomadasys	Pomadasys incisus	1	0	1
Pomatomus_saltatrix	Animalia	Chordata	Actinopterygii	Perciformes	Pomatomidae	Pomatomus	Pomatomus saltatrix	1	0	1
Pomatoschistus_minutus	Animalia	Chordata	Actinopterygii	Perciformes	Gobiidae	Pomatoschistus	Pomatoschistus minutus	1	0	1
Pomatoschistus_pictus	Animalia	Chordata	Actinopterygii	Perciformes	Gobiidae	Pomatoschistus	Pomatoschistus pictus	1	0	1
Porichthys_notatus	Animalia	Chordata	Actinopterygii	Batrachoidiformes	Batrachoididae	Porichthys	Porichthys notatus	1	0	1
Poroderma_africanum	Animalia	Chordata	Elasmobranchii	Carcharhiniformes	Scyliorhinidae	Poroderma	Poroderma africanum	1	0	0
Praealticus_natalis	Animalia	Chordata	Actinopterygii	Perciformes	Blenniidae	Praealticus	Praealticus natalis	0	1	1
Premnas_biaculeatus	Animalia	Chordata	Actinopterygii	Perciformes	Pomacentridae	Premnas	Premnas biaculeatus	1	0	1
Priacanthus_blochii	Animalia	Chordata	Actinopterygii	Perciformes	Priacanthidae	Priacanthus	Priacanthus blochii	1	0	1
Priacanthus_hamrur	Animalia	Chordata	Actinopterygii	Perciformes	Priacanthidae	Priacanthus	Priacanthus hamrur	1	0	1
Priolepis_ascensionis	Animalia	Chordata	Actinopterygii	Perciformes	Gobiidae	Priolepis	Priolepis ascensionis	0	1	1
Prionotus_miles	Animalia	Chordata	Actinopterygii	Scorpaeniformes	Triglidae	Prionotus	Prionotus miles	0	1	1
Prionurus_laticlavius	Animalia	Chordata	Actinopterygii	Perciformes	Acanthuridae	Prionurus	Prionurus laticlavius	1	0	1
Prionurus_maculatus	Animalia	Chordata	Actinopterygii	Perciformes	Acanthuridae	Prionurus	Prionurus maculatus	1	0	1
Prionurus_microlepidotus	Animalia	Chordata	Actinopterygii	Perciformes	Acanthuridae	Prionurus	Prionurus microlepidotus	1	0	1
Prionurus_punctatus	Animalia	Chordata	Actinopterygii	Perciformes	Acanthuridae	Prionurus	Prionurus punctatus	1	0	1
Prionurus_scalprum	Animalia	Chordata	Actinopterygii	Perciformes	Acanthuridae	Prionurus	Prionurus scalprum	1	0	1
Pristiapogon_exostigma	Animalia	Chordata	Actinopterygii	Perciformes	Apogonidae	Pristiapogon	Pristiapogon exostigma	1	0	1
Pristiapogon_kallopterus	Animalia	Chordata	Actinopterygii	Perciformes	Apogonidae	Pristiapogon	Pristiapogon kallopterus	1	0	1
Pristicon_trimaculatus	Animalia	Chordata	Actinopterygii	Perciformes	Apogonidae	Pristicon	Pristicon trimaculatus	1	0	1
Pristis_pectinata	Animalia	Chordata	Elasmobranchii	Pristiformes	Pristidae	Pristis	Pristis pectinata	0	0	0
Prognathodes_aculeatus	Animalia	Chordata	Actinopterygii	Perciformes	Chaetodontidae	Prognathodes	Prognathodes aculeatus	1	0	1
Prognathodes_falcifer	Animalia	Chordata	Actinopterygii	Perciformes	Chaetodontidae	Prognathodes	Prognathodes falcifer	1	0	1
Prolatilus_jugularis	Animalia	Chordata	Actinopterygii	Perciformes	Pinguipedidae	Prolatilus	Prolatilus jugularis	1	0	1
Psammoperca_waigiensis	Animalia	Chordata	Actinopterygii	Perciformes	Latidae	Psammoperca	Psammoperca waigiensis	1	0	1
Pseudanthias_bicolor	Animalia	Chordata	Actinopterygii	Perciformes	Serranidae	Pseudanthias	Pseudanthias bicolor	1	0	1
Pseudanthias_dispar	Animalia	Chordata	Actinopterygii	Perciformes	Serranidae	Pseudanthias	Pseudanthias dispar	1	0	1
Pseudanthias_evansi	Animalia	Chordata	Actinopterygii	Perciformes	Serranidae	Pseudanthias	Pseudanthias evansi	1	0	1
Pseudanthias_hiva	Animalia	Chordata	Actinopterygii	Perciformes	Serranidae	Pseudanthias	Pseudanthias hiva	1	0	1
Pseudanthias_huchtii	Animalia	Chordata	Actinopterygii	Perciformes	Serranidae	Pseudanthias	Pseudanthias huchtii	1	0	1
Pseudanthias_hypselosoma	Animalia	Chordata	Actinopterygii	Perciformes	Serranidae	Pseudanthias	Pseudanthias hypselosoma	1	0	1
Pseudanthias_ignitus	Animalia	Chordata	Actinopterygii	Perciformes	Serranidae	Pseudanthias	Pseudanthias ignitus	1	0	1
Pseudanthias_lori	Animalia	Chordata	Actinopterygii	Perciformes	Serranidae	Pseudanthias	Pseudanthias lori	1	0	1
Pseudanthias_mooreanus	Animalia	Chordata	Actinopterygii	Perciformes	Serranidae	Pseudanthias	Pseudanthias mooreanus	1	0	1
Pseudanthias_olivaceus	Animalia	Chordata	Actinopterygii	Perciformes	Serranidae	Pseudanthias	Pseudanthias olivaceus	1	0	1
Pseudanthias_pascalus	Animalia	Chordata	Actinopterygii	Perciformes	Serranidae	Pseudanthias	Pseudanthias pascalus	1	0	1
Pseudanthias_pictilis	Animalia	Chordata	Actinopterygii	Perciformes	Serranidae	Pseudanthias	Pseudanthias pictilis	1	0	1
Pseudanthias_pleurotaenia	Animalia	Chordata	Actinopterygii	Perciformes	Serranidae	Pseudanthias	Pseudanthias pleurotaenia	1	0	1
Pseudanthias_regalis	Animalia	Chordata	Actinopterygii	Perciformes	Serranidae	Pseudanthias	Pseudanthias regalis	1	0	1
Pseudanthias_rubrizonatus	Animalia	Chordata	Actinopterygii	Perciformes	Serranidae	Pseudanthias	Pseudanthias rubrizonatus	1	0	1
Pseudanthias_squamipinnis	Animalia	Chordata	Actinopterygii	Perciformes	Serranidae	Pseudanthias	Pseudanthias squamipinnis	1	0	1
Pseudanthias_taeniatus	Animalia	Chordata	Actinopterygii	Perciformes	Serranidae	Pseudanthias	Pseudanthias taeniatus	1	0	1
Pseudanthias_tuka	Animalia	Chordata	Actinopterygii	Perciformes	Serranidae	Pseudanthias	Pseudanthias tuka	1	0	1
Pseudobalistes_flavimarginatus	Animalia	Chordata	Actinopterygii	Tetraodontiformes	Balistidae	Pseudobalistes	Pseudobalistes flavimarginatus	1	0	1
Pseudobalistes_fuscus	Animalia	Chordata	Actinopterygii	Tetraodontiformes	Balistidae	Pseudobalistes	Pseudobalistes fuscus	1	0	1
Pseudobalistes_naufragium	Animalia	Chordata	Actinopterygii	Tetraodontiformes	Balistidae	Pseudobalistes	Pseudobalistes naufragium	1	0	1
Pseudoblennius_cottoides	Animalia	Chordata	Actinopterygii	Scorpaeniformes	Cottidae	Pseudoblennius	Pseudoblennius cottoides	1	0	1
Pseudocaranx_dentex	Animalia	Chordata	Actinopterygii	Perciformes	Carangidae	Pseudocaranx	Pseudocaranx dentex	1	0	1
Pseudocaranx_georgianus	Animalia	Chordata	Actinopterygii	Perciformes	Carangidae	Pseudocaranx	Pseudocaranx georgianus	1	0	1
Pseudocaranx_wrighti	Animalia	Chordata	Actinopterygii	Perciformes	Carangidae	Pseudocaranx	Pseudocaranx wrighti	1	0	1
Pseudocheilinops_ataenia	Animalia	Chordata	Actinopterygii	Perciformes	Labridae	Pseudocheilinops	Pseudocheilinops ataenia	1	0	1
Pseudocheilinus_evanidus	Animalia	Chordata	Actinopterygii	Perciformes	Labridae	Pseudocheilinus	Pseudocheilinus evanidus	1	0	1
Pseudocheilinus_hexataenia	Animalia	Chordata	Actinopterygii	Perciformes	Labridae	Pseudocheilinus	Pseudocheilinus hexataenia	1	0	1
Pseudocheilinus_ocellatus	Animalia	Chordata	Actinopterygii	Perciformes	Labridae	Pseudocheilinus	Pseudocheilinus ocellatus	1	0	1
Pseudocheilinus_octotaenia	Animalia	Chordata	Actinopterygii	Perciformes	Labridae	Pseudocheilinus	Pseudocheilinus octotaenia	1	0	1
Pseudocheilinus_tetrataenia	Animalia	Chordata	Actinopterygii	Perciformes	Labridae	Pseudocheilinus	Pseudocheilinus tetrataenia	1	0	1
Pseudochromis_ammeri	Animalia	Chordata	Actinopterygii	Perciformes	Pseudochromidae	Pseudochromis	Pseudochromis ammeri	1	0	1
Pseudochromis_bitaeniatus	Animalia	Chordata	Actinopterygii	Perciformes	Pseudochromidae	Pseudochromis	Pseudochromis bitaeniatus	1	0	1
Pseudochromis_cyanotaenia	Animalia	Chordata	Actinopterygii	Perciformes	Pseudochromidae	Pseudochromis	Pseudochromis cyanotaenia	1	0	1
[truncated: 583 more rows]
