# Supplementary material for: The aesthetic value of reef fishes is globally mismatched to their conservation priorities
Source: PLoS Biol. 2022 Jun 7;20(6):e3001640. doi: 10.1371/journal.pbio.3001640 (PMC9173608; doi:10.1371/journal.pbio.3001640)
Supplement: S3 Data — (XLSX) [file pbio.3001640.s004.xlsx]

## Sheet: Data
S3 Data : Aesthetic values for the 2417 species of the study.
Species	Aesthetic Values	Method
Abalistes stellatus	1565	predicted
Abudefduf abdominalis	1616	predicted
Abudefduf bengalensis	1453	predicted
Abudefduf concolor	1523	predicted
Abudefduf conformis	1512	predicted
Abudefduf luridus	1628	predicted
Abudefduf notatus	1425	predicted
Abudefduf saxatilis	1539	predicted
Abudefduf septemfasciatus	1386	predicted
Abudefduf sexfasciatus	1712	predicted
Abudefduf sordidus	1363	evaluated
Abudefduf sparoides	1484	predicted
Abudefduf troschelii	1586	predicted
Abudefduf vaigiensis	1451	predicted
Abudefduf whitleyi	1423	predicted
Acanthaluteres brownii	1478	predicted
Acanthaluteres spilomelanurus	1565	predicted
Acanthaluteres vittiger	1645	predicted
Acanthemblemaria atrata	1398	predicted
Acanthemblemaria castroi	1411	predicted
Acanthemblemaria crockeri	1386	predicted
Acanthemblemaria hancocki	1438	predicted
Acanthemblemaria spinosa	1410	predicted
Acanthemblemaria stephensi	1488	predicted
Acanthistius cinctus	1695	predicted
Acanthistius ocellatus	1467	predicted
Acanthistius pardalotus	1422	predicted
Acanthistius patachonicus	1364	predicted
Acanthistius sebastoides	1302	predicted
Acanthistius serratus	1264	predicted
Acanthochromis polyacanthus	1599	predicted
Acanthopagrus australis	1265	predicted
Acanthopagrus latus	1187	evaluated
Acanthostracion polygonius	1678	predicted
Acanthostracion quadricornis	1671	predicted
Acanthurus achilles	1631	predicted
Acanthurus albipectoralis	1454	evaluated
Acanthurus auranticavus	1545	predicted
Acanthurus bahianus	1805	evaluated
Acanthurus bariene	1660	predicted
Acanthurus blochii	1682	evaluated
Acanthurus chirurgus	1600	predicted
Acanthurus chronixis	1528	predicted
Acanthurus coeruleus	1808	evaluated
Acanthurus dussumieri	1643	predicted
Acanthurus fowleri	1644	predicted
Acanthurus gahhm	1502	predicted
Acanthurus grammoptilus	1706	predicted
Acanthurus guttatus	1746	predicted
Acanthurus leucocheilus	1572	evaluated
Acanthurus leucopareius	1474	predicted
Acanthurus leucosternon	1871	evaluated
Acanthurus lineatus	1856	predicted
Acanthurus maculiceps	1665	predicted
Acanthurus mata	1683	evaluated
Acanthurus nigricans	1691	predicted
Acanthurus nigricauda	1488	predicted
Acanthurus nigrofuscus	1699	predicted
Acanthurus nigroris	1670	predicted
Acanthurus nubilus	1585	predicted
Acanthurus olivaceus	1650	evaluated
Acanthurus pyroferus	1663	predicted
Acanthurus reversus	1636	predicted
Acanthurus sohal	1708	predicted
Acanthurus tennentii	1662	evaluated
Acanthurus thompsoni	1381	predicted
Acanthurus triostegus	1602	evaluated
Acanthurus tristis	1557	predicted
Acanthurus xanthopterus	1574	predicted
Achoerodus gouldii	1569	predicted
Achoerodus viridis	1543	predicted
Aetapcus maculatus	1452	predicted
Aethaloperca rogaa	1594	predicted
Afurcagobius tamarensis	1471	predicted
Aioliops brachypterus	1556	predicted
Aioliops novaeguineae	1342	predicted
Albula glossodonta	1359	predicted
Alectis ciliaris	1443	predicted
Alloclinus holderi	1454	predicted
Allomycterus pilatus	1556	predicted
Alphestes immaculatus	1580	predicted
Altrichthys azurelineatus	1408	predicted
Altrichthys curatus	1453	predicted
Aluterus scriptus	1627	predicted
Amanses scopas	1478	predicted
Ambassis jacksoniensis	1422	predicted
Amblycirrhitus bimacula	1424	predicted
Amblycirrhitus earnshawi	1377	predicted
Amblycirrhitus pinos	1437	predicted
Amblyeleotris fasciata	1415	predicted
Amblyeleotris guttata	1555	predicted
Amblyeleotris gymnocephala	1362	predicted
Amblyeleotris japonica	1408	predicted
Amblyeleotris periophthalma	1531	predicted
Amblyeleotris steinitzi	1402	predicted
Amblyeleotris sungami	1418	predicted
Amblyeleotris wheeleri	1526	predicted
Amblyglyphidodon aureus	1659	evaluated
Amblyglyphidodon batunai	1501	predicted
Amblyglyphidodon curacao	1421	predicted
Amblyglyphidodon flavilatus	1476	predicted
Amblyglyphidodon indicus	1551	predicted
Amblyglyphidodon leucogaster	1372	evaluated
Amblyglyphidodon melanopterus	1252	predicted
Amblyglyphidodon orbicularis	1436	predicted
Amblyglyphidodon ternatensis	1610	evaluated
Amblygobius buanensis	1306	predicted
Amblygobius bynoensis	1354	predicted
Amblygobius decussatus	1525	predicted
Amblygobius nocturnus	1247	predicted
Amblygobius phalaena	1691	predicted
Amblyrhynchotes honckenii	1473	predicted
Ammodytes tobianus	1361	predicted
Amphichaetodon howensis	1740	predicted
Amphichthys cryptocentrus	1340	predicted
Amphiprion akallopisos	1568	predicted
Amphiprion akindynos	1697	predicted
Amphiprion allardi	1782	predicted
Amphiprion bicinctus	1733	predicted
Amphiprion chrysopterus	1778	evaluated
Amphiprion clarkii	1682	predicted
Amphiprion ephippium	1641	predicted
Amphiprion frenatus	1671	predicted
Amphiprion fuscocaudatus	1626	predicted
Amphiprion latezonatus	1641	predicted
Amphiprion leucokranos	1551	predicted
Amphiprion mccullochi	1621	predicted
Amphiprion melanopus	1720	predicted
Amphiprion nigripes	1502	predicted
Amphiprion ocellaris	1772	predicted
Amphiprion percula	1784	predicted
Amphiprion perideraion	1603	predicted
Amphiprion rubrocinctus	1670	predicted
Amphiprion sandaracinos	1524	predicted
Anampses caeruleopunctatus	1783	predicted
Anampses cuvier	1726	predicted
Anampses elegans	1665	predicted
Anampses femininus	1766	predicted
Anampses geographicus	1502	predicted
Anampses lennardi	1693	predicted
Anampses lineatus	1702	predicted
Anampses melanurus	1676	predicted
Anampses meleagrides	1817	predicted
Anampses neoguinaicus	1583	predicted
Anampses twistii	1637	predicted
Anarrhichthys ocellatus	1502	predicted
Anisotremus caesius	1292	predicted
Anisotremus davidsonii	1243	predicted
Anisotremus interruptus	1309	predicted
Anisotremus scapularis	1393	predicted
Anisotremus surinamensis	1395	predicted
Anisotremus taeniatus	1592	predicted
Anisotremus virginicus	1669	predicted
Anoplocapros amygdaloides	1608	predicted
Anoplocapros inermis	1705	predicted
Anoplocapros lenticularis	1720	predicted
Anyperodon leucogrammicus	1684	predicted
Aphareus furca	1238	predicted
Aphareus rutilans	1364	predicted
Aploactisoma milesii	1223	predicted
Aplodactylus arctidens	1336	predicted
Aplodactylus etheridgii	1586	predicted
Aplodactylus lophodon	1468	predicted
Aplodactylus westralis	1396	predicted
Apogon atradorsatus	1321	predicted
Apogon atricaudus	1422	predicted
Apogon binotatus	1367	predicted
Apogon dovii	1354	predicted
Apogon imberbis	1446	predicted
Apogon lachneri	1506	predicted
Apogon maculatus	1501	predicted
Apogon pacificus	1451	predicted
Apogon retrosella	1307	predicted
Apogon townsendi	1508	predicted
Apogonichthyoides timorensis	1379	predicted
Apolemichthys trimaculatus	1689	predicted
Aprion virescens	1253	predicted
Aracana aurita	1910	predicted
Aracana ornata	1885	predicted
Archamia bleekeri	1286	predicted
Arcos poecilophthalmos	1456	predicted
Arenigobius frenatus	1306	predicted
Argyrosomus hololepidotus	1196	predicted
Argyrosomus japonicus	1249	predicted
Arothron caeruleopunctatus	1518	predicted
Arothron diadematus	1468	predicted
Arothron hispidus	1603	predicted
Arothron inconditus	1457	predicted
Arothron manilensis	1494	predicted
Arothron mappa	1659	predicted
Arothron meleagris	1530	predicted
Arothron nigropunctatus	1566	predicted
Arothron stellatus	1649	predicted
Arripis georgianus	1237	predicted
Arripis trutta	1237	predicted
Arripis truttacea	1240	predicted
Arripis xylabion	1292	predicted
Artedius harringtoni	1567	predicted
Aspasmogaster tasmaniensis	1368	predicted
Aspidontus dussumieri	1417	predicted
Aspidontus taeniatus	1553	predicted
Assessor flavissimus	1579	predicted
Assessor macneilli	1696	predicted
Assessor randalli	1691	predicted
Assiculus punctatus	1566	predicted
Asterropteryx striata	1311	predicted
Atherina hepsetus	1295	predicted
Atherina presbyter	1251	predicted
Atherinomorus vaigiensis	1250	predicted
Atractoscion aequidens	1226	predicted
Atrosalarias holomelas	1243	predicted
Atule mate	1258	predicted
Atypichthys latus	1568	evaluated
Atypichthys strigatus	1548	predicted
Aulacocephalus temminckii	1694	predicted
Aulorhynchus flavidus	1415	predicted
Austrolabrus maculatus	1488	predicted
Axoclinus cocoensis	1480	predicted
Axoclinus lucillae	1496	predicted
Axoclinus multicinctus	1433	predicted
Axoclinus rubinoffi	1499	predicted
Azurina eupalama	1420	predicted
Balistapus undulatus	1890	predicted
Balistes capriscus	1737	predicted
Balistes polylepis	1636	predicted
Balistes punctatus	1738	evaluated
Balistes vetula	1833	predicted
Balistoides conspicillum	1749	predicted
Balistoides viridescens	1694	predicted
Bathygobius krefftii	1349	predicted
Bathygobius lineatus	1440	predicted
Bathystethus cultratus	1241	predicted
Batrachoides boulengeri	1296	predicted
Belone belone	1195	predicted
Belonoperca chabanaudi	1563	evaluated
Blenniella chrysospilos	1401	predicted
Bodianus albotaeniatus	1706	predicted
Bodianus anthioides	1610	evaluated
Bodianus axillaris	1579	evaluated
Bodianus bilunulatus	1598	predicted
Bodianus diana	1566	predicted
Bodianus dictynna	1533	predicted
Bodianus diplotaenia	1583	predicted
Bodianus eclancheri	1660	predicted
Bodianus frenchii	1559	predicted
Bodianus loxozonus	1655	predicted
Bodianus mesothorax	1547	evaluated
Bodianus perditio	1539	predicted
Bodianus rufus	1568	predicted
Bodianus scrofa	1640	predicted
Bodianus unimaculatus	1486	predicted
Bolbometopon muricatum	1416	evaluated
Boops boops	1233	predicted
Boopsoidea inornata	1276	predicted
Boreogadus saida	1276	predicted
Bothragonus occidentalis	1344	predicted
Bovichtus angustifrons	1394	predicted
Bovichtus argentinus	1401	predicted
Brachaluteres jacksonianus	1649	predicted
Brachionichthys hirsutus	1726	predicted
Brachyistius frenatus	1309	predicted
Bryaninops amplus	1396	predicted
Bryaninops erythrops	1415	predicted
Bryaninops natans	1365	predicted
Bryaninops nexus	1355	predicted
Bryaninops yongei	1442	predicted
Caesio caerulaurea	1404	predicted
Caesio cuning	1486	predicted
Caesio lunaris	1575	predicted
Caesio striata	1421	predicted
Caesio suevica	1411	predicted
Caesio teres	1515	predicted
Caesio varilineata	1532	predicted
Caesio xanthonota	1490	predicted
Caesioperca lepidoptera	1319	predicted
Caesioperca rasor	1368	predicted
Caesioscorpis theagenes	1250	predicted
Caffrogobius nudiceps	1380	predicted
Calamus bajonado	1414	predicted
Calamus brachysomus	1273	evaluated
Calamus calamus	1574	predicted
Calamus pennatula	1310	predicted
Calamus taurinus	1302	predicted
Callanthias australis	1595	predicted
Calliclinus geniguttatus	1564	predicted
Callionymus comptus	1328	predicted
Callionymus lyra	1594	predicted
Calloplesiops altivelis	1938	predicted
Calotomus carolinus	1674	predicted
Calotomus japonicus	1360	predicted
Calotomus spinidens	1300	predicted
Calotomus viridescens	1540	predicted
Cantherhines dumerilii	1542	predicted
Cantherhines fronticinctus	1528	predicted
Cantherhines longicaudus	1508	predicted
Cantherhines macrocerus	1618	predicted
Cantherhines pardalis	1531	predicted
Cantherhines pullus	1592	predicted
Cantherhines sandwichiensis	1402	predicted
Cantheschenia grandisquamis	1522	predicted
Canthidermis maculata	1473	evaluated
Canthidermis sufflamen	1437	predicted
Canthigaster amboinensis	1711	predicted
Canthigaster axiologus	1551	predicted
Canthigaster bennetti	1503	predicted
Canthigaster callisterna	1563	predicted
Canthigaster capistrata	1546	predicted
Canthigaster coronata	1544	predicted
Canthigaster cyanetron	1325	predicted
Canthigaster epilampra	1596	predicted
Canthigaster figueiredoi	1487	predicted
Canthigaster jactator	1690	predicted
Canthigaster janthinoptera	1666	predicted
Canthigaster marquesensis	1475	predicted
Canthigaster papua	1699	predicted
Canthigaster punctatissima	1710	predicted
Canthigaster rapaensis	1428	predicted
Canthigaster rivulata	1668	predicted
Canthigaster rostrata	1603	predicted
Canthigaster sanctaehelenae	1556	predicted
Canthigaster smithae	1574	predicted
Canthigaster valentini	1623	predicted
Caprodon longimanus	1598	predicted
Caracanthus maculatus	1376	predicted
Caracanthus typicus	1515	predicted
Caracanthus unipinna	1300	predicted
Carangoides bajad	1466	predicted
Carangoides bartholomaei	1313	predicted
Carangoides chrysophrys	1332	predicted
Carangoides ferdau	1305	predicted
Carangoides fulvoguttatus	1296	evaluated
Carangoides gymnostethus	1276	predicted
Carangoides orthogrammus	1257	predicted
Carangoides plagiotaenia	1262	predicted
Caranx caballus	1228	predicted
Caranx caninus	1252	predicted
Caranx crysos	1222	predicted
Caranx ignobilis	1344	predicted
Caranx lugubris	1282	predicted
Caranx melampygus	1346	evaluated
Caranx papuensis	1246	predicted
Caranx sexfasciatus	1288	predicted
Caulolatilus princeps	1240	predicted
Centroberyx affinis	1444	predicted
Centroberyx gerrardi	1405	predicted
Centroberyx lineatus	1483	predicted
Centrogenys vaigiensis	1498	predicted
Centrolabrus exoletus	1409	predicted
Centrolabrus melanocercus	1482	predicted
Centropogon australis	1439	predicted
Centropyge acanthops	1715	predicted
Centropyge argi	1420	predicted
Centropyge bicolor	1711	predicted
Centropyge bispinosa	1657	predicted
Centropyge eibli	1642	predicted
Centropyge ferrugata	1475	predicted
Centropyge fisheri	1690	predicted
Centropyge flavissima	1720	predicted
Centropyge heraldi	1528	predicted
Centropyge hotumatua	1796	predicted
Centropyge joculator	1586	predicted
Centropyge loriculus	1673	predicted
Centropyge multispinis	1644	predicted
Centropyge nox	1387	predicted
Centropyge tibicen	1534	predicted
Cephalopholis argus	1579	predicted
Cephalopholis boenak	1453	predicted
Cephalopholis cruentata	1507	evaluated
Cephalopholis cyanostigma	1556	predicted
Cephalopholis formosa	1762	predicted
Cephalopholis fulva	1487	predicted
Cephalopholis hemistiktos	1498	predicted
Cephalopholis leopardus	1545	predicted
Cephalopholis microprion	1482	predicted
Cephalopholis miniata	1755	predicted
Cephalopholis panamensis	1564	predicted
Cephalopholis sexmaculata	1570	predicted
Cephalopholis sonnerati	1697	evaluated
Cephalopholis spiloparaea	1337	evaluated
Cephalopholis urodeta	1512	predicted
Cetoscarus bicolor	1665	predicted
Chaenopsis schmitti	1469	predicted
Chaetodermis penicilligerus	1712	predicted
Chaetodipterus faber	1614	predicted
Chaetodipterus zonatus	1522	evaluated
Chaetodon adiergastos	1681	evaluated
Chaetodon andamanensis	1637	predicted
Chaetodon argentatus	1647	predicted
Chaetodon assarius	1575	predicted
Chaetodon aureofasciatus	1729	predicted
Chaetodon auriga	1717	predicted
Chaetodon auripes	1722	predicted
Chaetodon austriacus	1738	evaluated
Chaetodon baronessa	1763	predicted
Chaetodon bennetti	1772	predicted
Chaetodon capistratus	1736	predicted
Chaetodon citrinellus	1660	predicted
Chaetodon collare	1754	predicted
Chaetodon decussatus	1606	predicted
Chaetodon dolosus	1622	predicted
Chaetodon ephippium	1768	predicted
Chaetodon falcula	1692	predicted
Chaetodon fasciatus	1857	predicted
Chaetodon flavirostris	1736	evaluated
Chaetodon guentheri	1679	predicted
Chaetodon guttatissimus	1706	predicted
Chaetodon humeralis	1633	predicted
Chaetodon interruptus	1677	predicted
Chaetodon kleinii	1694	predicted
Chaetodon lineolatus	1661	predicted
Chaetodon litus	1645	predicted
Chaetodon lunula	1881	predicted
Chaetodon lunulatus	1800	predicted
Chaetodon madagaskariensis	1689	predicted
Chaetodon marleyi	1792	predicted
Chaetodon melannotus	1756	predicted
Chaetodon mertensii	1679	predicted
Chaetodon meyeri	1862	predicted
Chaetodon miliaris	1662	evaluated
Chaetodon multicinctus	1619	evaluated
Chaetodon ocellatus	1669	predicted
Chaetodon ocellicaudus	1842	predicted
Chaetodon octofasciatus	1699	predicted
Chaetodon ornatissimus	1854	predicted
Chaetodon oxycephalus	1600	predicted
Chaetodon paucifasciatus	1754	predicted
Chaetodon pelewensis	1770	predicted
Chaetodon plebeius	1770	predicted
Chaetodon punctatofasciatus	1728	evaluated
Chaetodon quadrimaculatus	1709	predicted
Chaetodon rafflesii	1769	evaluated
Chaetodon rainfordi	1706	predicted
Chaetodon reticulatus	1768	predicted
Chaetodon sedentarius	1557	predicted
Chaetodon semeion	1638	predicted
Chaetodon semilarvatus	1780	predicted
Chaetodon speculum	1672	predicted
Chaetodon striatus	1765	predicted
Chaetodon triangulum	1686	predicted
Chaetodon trichrous	1605	predicted
Chaetodon tricinctus	1773	predicted
Chaetodon trifascialis	1671	predicted
Chaetodon trifasciatus	1797	predicted
Chaetodon ulietensis	1703	predicted
Chaetodon unimaculatus	1626	predicted
Chaetodon vagabundus	1695	predicted
Chaetodon xanthocephalus	1697	predicted
Chaetodon xanthurus	1716	predicted
Chaetodon zanzibarensis	1702	predicted
Chaetodontoplus conspicillatus	1731	predicted
Chaetodontoplus duboulayi	1777	predicted
Chaetodontoplus meredithi	1678	predicted
Chaetodontoplus mesoleucus	1631	predicted
Chaetodontoplus personifer	1656	predicted
Chaetodontoplus septentrionalis	1930	predicted
Chaetodontoplus vanderloosi	1534	predicted
Champsocephalus esox	1393	predicted
Chanos chanos	1280	evaluated
Cheilinus abudjubbe	1568	predicted
Cheilinus chlorourus	1457	predicted
Cheilinus fasciatus	1576	predicted
Cheilinus lunulatus	1499	predicted
Cheilinus oxycephalus	1515	predicted
Cheilinus trilobatus	1494	predicted
Cheilinus undulatus	1590	predicted
Cheilio inermis	1481	predicted
Cheilodactylus ephippium	1507	predicted
Cheilodactylus fasciatus	1405	predicted
Cheilodactylus francisi	1524	predicted
Cheilodactylus fuscus	1456	predicted
Cheilodactylus gibbosus	1585	evaluated
Cheilodactylus nigripes	1544	predicted
Cheilodactylus pixi	1431	predicted
Cheilodactylus plessisi	1477	predicted
Cheilodactylus rubrolabiatus	1579	predicted
Cheilodactylus spectabilis	1589	predicted
Cheilodactylus vestitus	1595	predicted
Cheilodactylus zebra	1591	predicted
Cheilodactylus zonatus	1537	predicted
Cheilodipterus arabicus	1412	predicted
Cheilodipterus artus	1392	predicted
Cheilodipterus intermedius	1340	predicted
Cheilodipterus isostigmus	1478	predicted
Cheilodipterus lachneri	1355	evaluated
Cheilodipterus macrodon	1490	predicted
Cheilodipterus nigrotaeniatus	1467	predicted
Cheilodipterus parazonatus	1406	predicted
Cheilodipterus quinquelineatus	1477	predicted
Cheiloprion labiatus	1677	evaluated
Chelidonichthys capensis	1419	predicted
Chelmon marginalis	1790	predicted
Chelmon rostratus	1845	predicted
Chelmonops curiosus	1710	predicted
Chelmonops truncatus	1785	predicted
Chelon auratus	1238	predicted
Chelon labrosus	1250	predicted
Chelon ramada	1166	predicted
Chelon richardsonii	1306	predicted
Chelonodon pleurospilus	1471	predicted
Chilomycterus antennatus	1514	evaluated
Chilomycterus reticulatus	1470	predicted
Chirodactylus brachydactylus	1335	predicted
Chirolophis ascanii	1306	predicted
Chironemus maculosus	1471	predicted
Chironemus marmoratus	1414	predicted
Chironemus microlepis	1457	predicted
Chlorurus atrilunula	1587	predicted
Chlorurus bleekeri	1686	predicted
Chlorurus bowersi	1818	evaluated
Chlorurus capistratoides	1616	predicted
Chlorurus frontalis	1678	predicted
Chlorurus gibbus	1713	evaluated
Chlorurus japanensis	1571	predicted
Chlorurus microrhinos	1677	evaluated
Chlorurus rhakoura	1352	evaluated
Chlorurus sordidus	1751	predicted
Chlorurus spilurus	1697	predicted
Chlorurus strongylocephalus	1648	predicted
Choerodon anchorago	1501	evaluated
Choerodon azurio	1615	predicted
Choerodon cauteroma	1646	predicted
Choerodon cephalotes	1544	predicted
Choerodon cyanodus	1342	predicted
Choerodon fasciatus	1707	predicted
Choerodon graphicus	1516	predicted
Choerodon jordani	1495	predicted
Choerodon monostigma	1354	predicted
Choerodon rubescens	1336	predicted
Choerodon schoenleinii	1672	predicted
Choerodon vitta	1338	predicted
Chriolepis dialepta	1441	predicted
Chromis abrupta	1386	predicted
Chromis acares	1451	predicted
Chromis agilis	1456	predicted
Chromis alpha	1343	predicted
Chromis alta	1668	predicted
Chromis amboinensis	1430	predicted
Chromis analis	1689	predicted
Chromis atrilobata	1278	predicted
Chromis atripectoralis	1554	evaluated
Chromis atripes	1331	predicted
Chromis bami	1328	predicted
Chromis caudalis	1359	predicted
Chromis chromis	1552	predicted
Chromis chrysura	1515	predicted
Chromis cinerascens	1294	predicted
Chromis crusma	1362	predicted
Chromis cyanea	1654	predicted
Chromis dimidiata	1566	predicted
Chromis dispilus	1294	predicted
Chromis elerae	1286	predicted
Chromis flavaxilla	1301	predicted
Chromis flavipectoralis	1419	predicted
Chromis flavomaculata	1325	predicted
Chromis fumea	1465	predicted
Chromis hanui	1431	predicted
Chromis hypsilepis	1462	predicted
Chromis insolata	1527	predicted
Chromis iomelas	1532	evaluated
Chromis klunzingeri	1392	predicted
Chromis lepidolepis	1333	predicted
Chromis limbata	1555	predicted
Chromis limbaughi	1653	predicted
Chromis lineata	1489	predicted
Chromis margaritifer	1401	predicted
Chromis multilineata	1255	predicted
Chromis nigrura	1499	predicted
Chromis nitida	1577	evaluated
Chromis notata	1381	predicted
Chromis opercularis	1392	predicted
Chromis ovalis	1472	predicted
Chromis pamae	1268	predicted
Chromis pelloura	1488	predicted
Chromis pembae	1373	predicted
Chromis punctipinnis	1313	predicted
Chromis randalli	1360	predicted
Chromis retrofasciata	1550	predicted
Chromis scotochiloptera	1327	predicted
Chromis scotti	1671	predicted
Chromis ternatensis	1393	predicted
Chromis vanderbilti	1575	predicted
Chromis viridis	1578	predicted
Chromis weberi	1363	predicted
Chromis westaustralis	1224	predicted
Chromis xanthochira	1474	predicted
Chromis xanthura	1431	predicted
Chromis xutha	1265	predicted
Chrysiptera biocellata	1711	predicted
Chrysiptera bleekeri	1575	predicted
Chrysiptera brownriggii	1695	predicted
Chrysiptera caesifrons	1525	predicted
Chrysiptera cyanea	1720	predicted
Chrysiptera flavipinnis	1691	predicted
Chrysiptera galba	1507	predicted
Chrysiptera glauca	1700	predicted
Chrysiptera hemicyanea	1771	predicted
Chrysiptera notialis	1276	predicted
Chrysiptera oxycephala	1534	predicted
Chrysiptera parasema	1787	predicted
Chrysiptera rapanui	1616	predicted
Chrysiptera rex	1488	predicted
Chrysiptera rollandi	1599	predicted
Chrysiptera springeri	1780	predicted
Chrysiptera starcki	1665	predicted
Chrysiptera talboti	1419	predicted
Chrysiptera taupou	1741	predicted
Chrysiptera traceyi	1517	predicted
Chrysiptera tricincta	1529	predicted
Chrysiptera unimaculata	1602	predicted
Chrysoblephus cristiceps	1414	predicted
Chrysoblephus gibbiceps	1501	predicted
Chrysoblephus laticeps	1529	predicted
Cirrhilabrus cyanopleura	1577	predicted
Cirrhilabrus exquisitus	1719	predicted
Cirrhilabrus flavidorsalis	1484	predicted
Cirrhilabrus katherinae	1512	predicted
Cirrhilabrus laboutei	1735	predicted
Cirrhilabrus lineatus	1769	predicted
Cirrhilabrus punctatus	1610	predicted
Cirrhilabrus randalli	1551	predicted
Cirrhilabrus scottorum	1653	predicted
Cirrhilabrus solorensis	1582	predicted
Cirrhilabrus temminckii	1794	predicted
Cirrhilabrus walindi	1457	predicted
Cirrhitichthys aprinus	1647	predicted
Cirrhitichthys falco	1816	predicted
Cirrhitichthys oxycephalus	1714	predicted
Cirrhitops fasciatus	1584	predicted
Cirrhitops hubbardi	1530	predicted
Cirrhitus pinnulatus	1580	predicted
Cirrhitus rivulatus	1668	predicted
Cirripectes alboapicalis	1652	predicted
Cirripectes alleni	1295	predicted
Cirripectes auritus	1447	predicted
Cirripectes castaneus	1481	predicted
Cirripectes chelomatus	1455	predicted
Cirripectes filamentosus	1291	predicted
Cirripectes fuscoguttatus	1516	predicted
Cirripectes hutchinsi	1380	predicted
Cirripectes polyzona	1386	predicted
Cirripectes springeri	1492	predicted
Cirripectes stigmaticus	1628	predicted
Cirripectes vanderbilti	1371	predicted
Cirripectes variolosus	1394	predicted
Cleidopus gloriamaris	1748	predicted
Clepticus parrae	1524	evaluated
Clinus latipennis	1399	predicted
Clinus superciliosus	1474	predicted
Clinus venustris	1504	predicted
Cnidoglanis macrocephalus	1299	predicted
Cochleoceps bicolor	1631	predicted
Cochleoceps orientalis	1577	predicted
Conger verreauxi	1194	predicted
Congiopodus peruvianus	1274	predicted
Conniella apterygia	1654	predicted
Coradion altivelis	1730	predicted
Coradion chrysozonus	1692	predicted
Coris auricularis	1532	predicted
Coris aurilineata	1567	predicted
Coris aygula	1677	predicted
Coris batuensis	1557	evaluated
Coris bulbifrons	1588	predicted
Coris caudimacula	1500	predicted
Coris centralis	1462	predicted
Coris cuvieri	1665	predicted
Coris debueni	1493	predicted
Coris dorsomacula	1494	predicted
Coris formosa	1706	predicted
Coris gaimard	1715	predicted
Coris hewetti	1742	predicted
Coris julis	1514	predicted
Coris picta	1476	predicted
Coris pictoides	1532	predicted
Coris roseoviridis	1537	predicted
Coris sandeyeri	1577	predicted
Coris venusta	1554	predicted
Coryphopterus alloides	1246	predicted
Coryphopterus dicrus	1337	predicted
Coryphopterus eidolon	1404	predicted
Coryphopterus glaucofraenum	1399	predicted
Coryphopterus hyalinus	1373	predicted
Coryphopterus lipernes	1448	predicted
Coryphopterus personatus	1452	predicted
Coryphopterus thrix	1353	predicted
Coryphopterus tortugae	1313	predicted
Coryphopterus urospilus	1450	predicted
Cratinus agassizii	1274	predicted
Cremnochorites capensis	1347	predicted
Crenimugil crenilabis	1285	predicted
Cristiceps aurantiacus	1450	predicted
Crocodilichthys gracilis	1522	predicted
Cromileptes altivelis	1655	predicted
Crossosalarias macrospilus	1415	predicted
Cryptichthys jojettae	1517	predicted
Cryptocentrus caeruleomaculatus	1456	predicted
Cryptocentrus caeruleopunctatus	1533	predicted
Cryptocentrus cryptocentrus	1462	predicted
Cryptocentrus fasciatus	1529	predicted
Cryptocentrus strigilliceps	1438	predicted
Ctenochaetus binotatus	1680	predicted
Ctenochaetus cyanocheilus	1613	predicted
Ctenochaetus flavicauda	1580	predicted
Ctenochaetus hawaiiensis	1779	predicted
Ctenochaetus marginatus	1721	evaluated
Ctenochaetus striatus	1643	predicted
Ctenochaetus tominiensis	1591	evaluated
Ctenochaetus truncatus	1626	predicted
Ctenogobiops aurocingulus	1358	predicted
Ctenogobiops crocineus	1353	predicted
Ctenogobiops feroculus	1333	predicted
Ctenogobiops maculosus	1336	predicted
Ctenogobiops mitodes	1342	predicted
Ctenogobiops pomastictus	1292	predicted
Ctenogobiops tangaroai	1461	predicted
Ctenolabrus rupestris	1353	predicted
Cybiosarda elegans	1381	predicted
Cyclichthys orbicularis	1449	predicted
Cymatoceps nasutus	1482	predicted
Cymatogaster aggregata	1229	predicted
Cymbacephalus beauforti	1372	predicted
Cypho purpurascens	1647	predicted
Cypho zaps	1520	predicted
Cyprinocirrhites polyactis	1439	evaluated
Dactylophora nigricans	1433	predicted
Dactylopus dactylopus	1540	predicted
Daector reticulata	1333	predicted
Daector schmitti	1407	predicted
Dascyllus albisella	1578	predicted
Dascyllus aruanus	1672	evaluated
Dascyllus carneus	1700	predicted
Dascyllus flavicaudus	1758	predicted
Dascyllus marginatus	1508	predicted
Dascyllus melanurus	1650	evaluated
Dascyllus reticulatus	1600	predicted
Dascyllus strasburgi	1472	predicted
Dascyllus trimaculatus	1698	predicted
Decapterus koheru	1318	predicted
Decapterus macarellus	1191	evaluated
Decapterus muroadsi	1216	predicted
Decapterus punctatus	1282	predicted
Dellichthys morelandi	1471	predicted
Dendrochirus barberi	1718	predicted
Dendrochirus zebra	1811	predicted
Dentex dentex	1306	predicted
Dermatolepis dermatolepis	1665	predicted
Diademichthys lineatus	1503	predicted
Diagramma labiosum	1482	predicted
Diagramma melanacrum	1424	predicted
Dialommus fuscus	1469	predicted
Dicentrarchus labrax	1239	predicted
Dicentrarchus punctatus	1288	predicted
Dichistius capensis	1232	predicted
Dicotylichthys punctulatus	1419	predicted
Didogobius amicuscaridis	1384	predicted
Dinolestes lewini	1312	predicted
Diodon holocanthus	1621	predicted
Diodon hystrix	1533	predicted
Diodon liturosus	1638	predicted
Diodon nicthemerus	1592	predicted
Diplodus annularis	1384	predicted
Diplodus argenteus	1290	predicted
Diplodus capensis	1269	predicted
Diplodus cervinus	1495	predicted
Diplodus puntazzo	1257	predicted
Diplodus sargus	1304	predicted
Diplodus vulgaris	1475	predicted
Diplogrammus goramensis	1426	predicted
Diplogrammus xenicus	1472	predicted
Diploprion bifasciatum	1601	predicted
Diproctacanthus xanthurus	1435	predicted
Dipterygonotus balteatus	1299	predicted
Dischistodus chrysopoecilus	1343	predicted
Dischistodus darwiniensis	1524	predicted
Dischistodus melanotus	1496	predicted
Dischistodus perspicillatus	1562	predicted
Dischistodus prosopotaenia	1544	predicted
Dischistodus pseudochrysopoecilus	1550	predicted
Doratonotus megalepis	1475	predicted
Dotalabrus alleni	1650	predicted
Dotalabrus aurantiacus	1481	predicted
Dules auriga	1455	predicted
Echeneis naucrates	1475	evaluated
Echeneis neucratoides	1369	predicted
Echidna nebulosa	1367	predicted
Echidna nocturna	1430	predicted
Ecsenius aequalis	1308	predicted
Ecsenius alleni	1413	predicted
Ecsenius bandanus	1456	predicted
Ecsenius bathi	1494	predicted
Ecsenius bicolor	1439	evaluated
Ecsenius fijiensis	1380	predicted
Ecsenius fourmanoiri	1533	predicted
Ecsenius frontalis	1458	predicted
Ecsenius gravieri	1495	predicted
Ecsenius kurti	1415	predicted
Ecsenius lineatus	1504	predicted
Ecsenius lividanalis	1510	predicted
Ecsenius midas	1537	predicted
Ecsenius minutus	1411	predicted
Ecsenius nalolo	1501	predicted
Ecsenius namiyei	1422	predicted
Ecsenius oculatus	1430	predicted
Ecsenius prooculis	1514	predicted
Ecsenius randalli	1342	predicted
Ecsenius schroederi	1443	predicted
Ecsenius stictus	1365	predicted
Ecsenius stigmatura	1596	predicted
Ecsenius tigris	1433	predicted
Ecsenius tricolor	1498	predicted
Ecsenius trilineatus	1355	predicted
Ecsenius yaeyamaensis	1376	predicted
Ekemblemaria myersi	1428	predicted
Elacatinus atronasus	1536	predicted
Elacatinus cayman	1424	predicted
Elacatinus centralis	1381	predicted
Elacatinus evelynae	1523	predicted
Elacatinus figaro	1572	predicted
Elacatinus genie	1529	predicted
Elacatinus horsti	1375	predicted
Elacatinus jarocho	1539	predicted
Elacatinus oceanops	1609	predicted
Elacatinus prochilos	1415	predicted
Elacatinus puncticulatus	1477	predicted
Elacatinus randalli	1491	predicted
Elacatinus xanthiprora	1518	predicted
Elagatis bipinnulata	1287	predicted
Eleotrica cableae	1400	evaluated
Elops affinis	1246	predicted
Embiotoca jacksoni	1460	predicted
Embiotoca lateralis	1333	predicted
Emblemariopsis pricei	1398	predicted
Emblemariopsis signifer	1354	predicted
Enchelycore lichenosa	1487	predicted
Enchelycore ramosa	1455	predicted
Engraulis australis	1257	predicted
Enneanectes carminalis	1453	predicted
Enneanectes smithi	1436	predicted
Enneapterygius atrogulare	1500	predicted
Enneapterygius hemimelas	1465	predicted
Enneapterygius kermadecensis	1433	predicted
Enneapterygius larsonae	1544	predicted
Enneapterygius mirabilis	1416	predicted
Enneapterygius rufopileus	1489	predicted
Enneapterygius similis	1590	predicted
Enophrys diceraus	1316	predicted
Enoplosus armatus	1805	predicted
Entomacrodus chapmani	1289	predicted
Entomacrodus solus	1411	predicted
Eocallionymus papilio	1513	predicted
Epibulus brevis	1519	predicted
Epibulus insidiator	1589	predicted
Epinephelides armatus	1429	predicted
Epinephelus adscensionis	1553	predicted
Epinephelus akaara	1610	predicted
Epinephelus albomarginatus	1317	evaluated
Epinephelus analogus	1450	predicted
Epinephelus areolatus	1483	evaluated
Epinephelus bilobatus	1332	predicted
Epinephelus bleekeri	1429	predicted
Epinephelus bruneus	1184	predicted
Epinephelus coeruleopunctatus	1372	evaluated
Epinephelus coioides	1512	predicted
Epinephelus corallicola	1433	predicted
Epinephelus costae	1519	predicted
Epinephelus cyanopodus	1574	evaluated
Epinephelus daemelii	1255	predicted
Epinephelus fasciatus	1614	predicted
Epinephelus fuscoguttatus	1455	predicted
Epinephelus guttatus	1534	predicted
Epinephelus hexagonatus	1526	evaluated
Epinephelus irroratus	1485	predicted
Epinephelus itajara	1425	predicted
Epinephelus labriformis	1495	evaluated
Epinephelus lanceolatus	1432	predicted
Epinephelus longispinis	1328	predicted
Epinephelus macrospilos	1674	evaluated
Epinephelus maculatus	1588	predicted
Epinephelus malabaricus	1465	predicted
Epinephelus marginatus	1531	predicted
Epinephelus melanostigma	1489	predicted
Epinephelus merra	1629	predicted
Epinephelus morio	1435	predicted
Epinephelus multinotatus	1463	predicted
Epinephelus ongus	1838	predicted
Epinephelus polyphekadion	1525	predicted
Epinephelus quoyanus	1597	predicted
Epinephelus rivulatus	1337	predicted
Epinephelus socialis	1522	predicted
Epinephelus spilotoceps	1518	predicted
Epinephelus striatus	1474	predicted
Epinephelus tauvina	1489	predicted
Epinephelus tukula	1528	predicted
Epinephelus undulatostriatus	1523	predicted
Equetus punctatus	1621	predicted
Eubalichthys bucephalus	1438	predicted
Eubalichthys caeruleoguttatus	1467	evaluated
Eubalichthys cyanoura	1587	predicted
Eubalichthys gunnii	1671	predicted
Eubalichthys mosaicus	1864	predicted
Eucinostomus dowii	1350	predicted
Eupetrichthys angustipes	1524	predicted
Euthynnus affinis	1271	predicted
Euthynnus lineatus	1358	predicted
Eutrigla gurnardus	1347	predicted
Eviota albolineata	1456	predicted
Eviota atriventris	1563	predicted
Eviota bifasciata	1439	predicted
Eviota bimaculata	1499	predicted
Eviota fasciola	1429	predicted
Eviota guttata	1466	predicted
Eviota hoesei	1514	predicted
Eviota lachdeberei	1377	predicted
Eviota latifasciata	1435	predicted
Eviota melasma	1489	predicted
Eviota mikiae	1392	predicted
Eviota nigriventris	1481	predicted
Eviota pellucida	1535	predicted
Eviota prasites	1460	predicted
Eviota raja	1531	predicted
Eviota readerae	1466	predicted
Eviota rubriceps	1370	predicted
Eviota sebreei	1472	predicted
Eviota sigillata	1533	predicted
Eviota storthynx	1462	predicted
Eviota zebrina	1431	predicted
Evistias acutirostris	1724	predicted
Evynnis cardinalis	1477	predicted
Exallias brevis	1722	evaluated
Exyrias belissimus	1442	predicted
Favonigobius lateralis	1432	predicted
Foetorepus calauropomus	1288	predicted
Forcipiger flavissimus	1701	predicted
Forcipiger longirostris	1713	evaluated
Forsterygion capito	1363	predicted
Forsterygion flavonigrum	1498	predicted
Forsterygion gymnotum	1436	predicted
Forsterygion lapillum	1369	predicted
Forsterygion malcolmi	1443	predicted
Forsterygion maryannae	1417	predicted
Forsterygion varium	1430	predicted
Furcina osimae	1403	predicted
Fusigobius duospilus	1397	predicted
Fusigobius inframaculatus	1535	predicted
Fusigobius melacron	1389	predicted
Fusigobius neophytus	1385	predicted
Fusigobius signipinnis	1401	predicted
Gadus morhua	1345	predicted
Gasterosteus aculeatus	1384	predicted
Genicanthus caudovittatus	1569	predicted
Genicanthus lamarck	1640	predicted
Genicanthus semicinctus	1742	predicted
Genicanthus watanabei	1832	predicted
Genypterus tigerinus	1271	predicted
Gerres cinereus	1242	predicted
Gerres equulus	1173	predicted
Gerres subfasciatus	1229	evaluated
Gillellus chathamensis	1365	predicted
Girella cyanea	1593	predicted
Girella elevata	1273	predicted
Girella fimbriata	1382	predicted
Girella freminvillii	1378	predicted
Girella nigricans	1506	predicted
Girella punctata	1336	predicted
Girella simplicidens	1398	predicted
Girella tephraeops	1217	predicted
Girella tricuspidata	1337	predicted
Girella zebra	1438	predicted
Glaucosoma hebraicum	1483	predicted
Glaucosoma magnificum	1512	predicted
Glaucosoma scapulare	1224	predicted
Glyptoparus delicatulus	1320	predicted
Gnathanacanthus goetzeei	1423	predicted
Gnathanodon speciosus	1506	predicted
Gnathodentex aureolineatus	1370	evaluated
Gnatholepis anjerensis	1405	predicted
Gnatholepis cauerensis	1387	predicted
Gnatholepis thompsoni	1383	predicted
Gobiesox woodsi	1331	predicted
Gobioclinus dendriticus	1549	predicted
Gobiodon citrinus	1593	predicted
Gobiodon heterospilos	1509	predicted
Gobiodon histrio	1642	predicted
Gobiodon okinawae	1544	evaluated
Gobiodon quinquestrigatus	1399	predicted
Gobiodon spilophthalmus	1369	predicted
Gobiosoma hildebrandi	1340	predicted
Gobiosoma spilotum	1290	predicted
Gobius bucchichi	1376	predicted
Gobius cruentatus	1450	predicted
Gobius fallax	1421	predicted
Gobius niger	1477	predicted
Gobius paganellus	1436	predicted
Gobius tetrophthalmus	1356	predicted
Gobius xanthocephalus	1429	predicted
Gobiusculus flavescens	1487	predicted
Gomphosus caeruleus	1628	predicted
Gomphosus varius	1641	predicted
Gorgasia galzini	1405	predicted
Gracila albomarginata	1522	predicted
Gramma brasiliensis	1543	predicted
Gramma loreto	1595	predicted
Grammatorcynus bicarinatus	1216	predicted
Grammatorcynus bilineatus	1251	evaluated
Grammistes sexlineatus	1694	predicted
Gunnellichthys monostigma	1377	predicted
Gymnocaesio gymnoptera	1372	predicted
Gymnocanthus tricuspis	1444	predicted
Gymnoclinus cristulatus	1392	predicted
Gymnocranius audleyi	1303	predicted
Gymnocranius euanus	1490	predicted
Gymnocranius microdon	1322	predicted
Gymnocrotaphus curvidens	1507	predicted
Gymnomuraena zebra	1448	predicted
Gymnosarda unicolor	1223	predicted
Gymnothorax annasona	1425	predicted
Gymnothorax breedeni	1337	predicted
Gymnothorax castaneus	1314	predicted
Gymnothorax cribroris	1301	predicted
Gymnothorax dovii	1396	predicted
Gymnothorax eurostus	1499	predicted
Gymnothorax favagineus	1548	predicted
Gymnothorax fimbriatus	1446	predicted
Gymnothorax flavimarginatus	1362	predicted
Gymnothorax funebris	1487	predicted
Gymnothorax javanicus	1472	predicted
Gymnothorax meleagris	1482	predicted
Gymnothorax miliaris	1423	predicted
Gymnothorax moringa	1485	predicted
Gymnothorax nubilus	1345	predicted
Gymnothorax obesus	1183	predicted
Gymnothorax panamensis	1312	predicted
Gymnothorax pictus	1478	predicted
Gymnothorax porphyreus	1411	predicted
Gymnothorax prasinus	1355	predicted
Gymnothorax prionodon	1404	predicted
Gymnothorax thyrsoideus	1401	predicted
Gymnothorax undulatus	1435	predicted
Gymnothorax zonipectis	1386	predicted
Haemulon album	1182	evaluated
Haemulon aurolineatum	1361	predicted
Haemulon carbonarium	1491	predicted
Haemulon chrysargyreum	1591	predicted
Haemulon flaviguttatum	1302	predicted
Haemulon flavolineatum	1606	predicted
Haemulon macrostomum	1371	predicted
Haemulon maculicauda	1388	predicted
Haemulon melanurum	1465	predicted
Haemulon parra	1291	evaluated
Haemulon plumierii	1609	predicted
Haemulon sciurus	1594	predicted
Haemulon scudderii	1240	predicted
Haemulon sexfasciatum	1389	predicted
Haemulon steindachneri	1310	predicted
Haemulon vittatum	1539	predicted
Haletta semifasciata	1369	predicted
Halichoeres adustus	1519	predicted
Halichoeres argus	1547	predicted
Halichoeres biocellatus	1599	predicted
Halichoeres bivittatus	1549	predicted
Halichoeres brasiliensis	1550	predicted
Halichoeres brownfieldi	1493	predicted
Halichoeres burekae	1625	predicted
Halichoeres chierchiae	1560	evaluated
Halichoeres chloropterus	1531	evaluated
Halichoeres chrysus	1540	evaluated
Halichoeres cosmetus	1606	evaluated
Halichoeres dimidiatus	1510	evaluated
Halichoeres discolor	1590	predicted
Halichoeres dispilus	1640	predicted
Halichoeres erdmanni	1432	predicted
Halichoeres garnoti	1711	predicted
Halichoeres hartzfeldii	1624	predicted
Halichoeres hortulanus	1621	evaluated
Halichoeres insularis	1482	predicted
Halichoeres iridis	1536	predicted
Halichoeres leucoxanthus	1481	predicted
Halichoeres leucurus	1681	predicted
Halichoeres maculipinna	1539	predicted
Halichoeres malpelo	1363	predicted
Halichoeres margaritaceus	1509	predicted
Halichoeres marginatus	1730	evaluated
Halichoeres melanochir	1606	predicted
Halichoeres melanurus	1782	predicted
Halichoeres melasmapomus	1571	predicted
Halichoeres miniatus	1507	predicted
Halichoeres nebulosus	1458	predicted
Halichoeres nicholsi	1583	predicted
Halichoeres nigrescens	1453	predicted
Halichoeres notospilus	1459	evaluated
Halichoeres orientalis	1649	predicted
Halichoeres ornatissimus	1676	predicted
Halichoeres pictus	1611	predicted
Halichoeres poeyi	1539	predicted
Halichoeres prosopeion	1567	predicted
Halichoeres radiatus	1670	predicted
Halichoeres richmondi	1769	predicted
Halichoeres salmofasciatus	1493	predicted
Halichoeres scapularis	1629	predicted
Halichoeres semicinctus	1441	predicted
Halichoeres socialis	1566	predicted
Halichoeres solorensis	1417	predicted
Halichoeres tenuispinis	1497	predicted
Halichoeres timorensis	1507	predicted
Halichoeres trimaculatus	1431	predicted
Halichoeres trispilus	1395	predicted
Helcogramma chica	1355	predicted
Helcogramma decurrens	1441	predicted
Helcogramma maldivensis	1540	predicted
Helcogramma striata	1473	predicted
Helcogrammoides cunninghami	1419	predicted
Helicolenus percoides	1450	predicted
Helotes sexlineatus	1401	predicted
Hemiglyphidodon plagiometopon	1611	predicted
Hemigymnus fasciatus	1575	predicted
Hemigymnus melapterus	1542	predicted
Hemilepidotus jordani	1464	predicted
Hemiramphus depauperatus	1286	predicted
Hemitaurichthys multispinosus	1408	predicted
Hemitaurichthys polylepis	1622	predicted
Hemitaurichthys thompsoni	1188	evaluated
Hemitaurichthys zoster	1599	evaluated
Heniochus acuminatus	1727	evaluated
Heniochus chrysostomus	1643	predicted
Heniochus diphreutes	1692	predicted
Heniochus intermedius	1727	predicted
Heniochus monoceros	1674	predicted
Heniochus pleurotaenia	1696	predicted
Heniochus singularius	1702	predicted
Heniochus varius	1676	predicted
Heteroclinus adelaidae	1433	predicted
Heteroclinus johnstoni	1315	predicted
Heteroclinus perspicillatus	1432	predicted
Heteroclinus roseus	1664	predicted
Heteroclinus tristis	1533	predicted
Heteroconger hassi	1426	predicted
Heteropriacanthus cruentatus	1616	predicted
Heteroscarus acroptilus	1763	predicted
Heterostichus rostratus	1439	predicted
Hexagrammos agrammus	1345	predicted
Hexagrammos decagrammus	1632	predicted
Hexagrammos otakii	1352	predicted
Hexagrammos stelleri	1324	predicted
Hipposcarus harid	1610	evaluated
Hipposcarus longiceps	1419	predicted
Holacanthus bermudensis	1790	evaluated
Holacanthus ciliaris	1980	predicted
Holacanthus clarionensis	1777	predicted
Holacanthus passer	1979	predicted
Holacanthus tricolor	1662	predicted
Holocentrus adscensionis	1579	predicted
Holocentrus rufus	1662	predicted
Hologymnosus annulatus	1533	predicted
Hologymnosus doliatus	1652	evaluated
Hoplolatilus cuniculus	1444	predicted
Hoplolatilus starcki	1524	predicted
Hoplopagrus guentherii	1410	predicted
Hyperlophus vittatus	1427	predicted
Hypoatherina barnesi	1213	predicted
Hypoplectrodes annulatus	1440	predicted
Hypoplectrodes huntii	1407	predicted
Hypoplectrodes maccullochi	1428	predicted
Hypoplectrodes nigroruber	1471	predicted
Hypoplectrus aberrans	1461	predicted
Hypoplectrus castroaguirrei	1474	predicted
Hypoplectrus chlorurus	1329	predicted
Hypoplectrus gemma	1667	predicted
Hypoplectrus guttavarius	1610	predicted
Hypoplectrus indigo	1655	predicted
Hypoplectrus maya	1756	predicted
Hypoplectrus nigricans	1468	predicted
Hypoplectrus providencianus	1484	predicted
Hypoplectrus puella	1625	predicted
Hypoplectrus unicolor	1469	predicted
Hyporhamphus affinis	1467	predicted
Hyporthodus flavolimbatus	1369	predicted
Hyporthodus niveatus	1520	predicted
Hyporthodus octofasciatus	1483	predicted
Hypsoblennius proteus	1439	predicted
Hypsurus caryi	1313	predicted
Hypsypops rubicundus	1602	predicted
Iniistius celebicus	1383	predicted
Iniistius pavo	1541	predicted
Inimicus caledonicus	1342	predicted
Inimicus filamentosus	1367	predicted
Isocirrhitus sexfasciatus	1341	predicted
Istigobius campbelli	1429	predicted
Istigobius decoratus	1428	predicted
Istigobius goldmanni	1342	predicted
Istigobius hoesei	1422	predicted
Istigobius nigroocellatus	1417	predicted
Istigobius rigilius	1318	predicted
Itycirrhitus wilhelmi	1460	predicted
Jenkinsia lamprotaenia	1236	predicted
Johnrandallia nigrirostris	1762	predicted
Jordania zonope	1555	predicted
Karalepis stewarti	1491	predicted
Koumansetta hectori	1609	predicted
Koumansetta rainfordi	1633	predicted
Kuhlia mugil	1320	predicted
Kyphosus analogus	1286	predicted
Kyphosus azureus	1383	predicted
Kyphosus bigibbus	1416	predicted
Kyphosus cinerascens	1381	evaluated
Kyphosus cornelii	1251	predicted
Kyphosus elegans	1437	predicted
Kyphosus incisor	1242	predicted
Kyphosus ocyurus	1426	predicted
Kyphosus sectatrix	1382	predicted
Kyphosus sydneyanus	1267	predicted
Kyphosus vaigiensis	1580	predicted
Labracinus cyclophthalmus	1644	predicted
Labracinus lineatus	1500	predicted
Labracoglossa nitida	1472	predicted
Labrichthys unilineatus	1588	evaluated
Labrisomus cricota	1413	predicted
Labrisomus jenkinsi	1457	predicted
Labrisomus multiporosus	1404	predicted
Labrisomus nuchipinnis	1448	predicted
Labrisomus socorroensis	1345	predicted
Labroides bicolor	1489	predicted
Labroides dimidiatus	1600	predicted
Labroides pectoralis	1413	evaluated
Labroides phthirophagus	1548	evaluated
Labroides rubrolabiatus	1505	predicted
Labropsis alleni	1362	predicted
Labropsis australis	1533	predicted
Labropsis manabei	1448	evaluated
Labropsis micronesica	1580	predicted
Labropsis xanthonota	1570	predicted
Labrus bergylta	1491	predicted
Labrus merula	1431	predicted
Labrus mixtus	1610	predicted
Labrus viridis	1489	predicted
Lachnolaimus maximus	1740	predicted
Lactophrys bicaudalis	1718	predicted
Lactophrys triqueter	1701	predicted
Lactoria diaphana	1453	predicted
Lactoria fornasini	1767	predicted
Larabicus quadrilineatus	1720	predicted
Latridopsis ciliaris	1198	predicted
Latridopsis forsteri	1237	predicted
Latropiscis purpurissatus	1491	predicted
Leiocottus hirundo	1463	predicted
Lepidonectes bimaculatus	1469	predicted
Lepidonectes clarkhubbsi	1413	predicted
Lepidonectes corallicola	1435	predicted
Lepidozygus tapeinosoma	1299	predicted
Leptatherina presbyteroides	1274	predicted
Leptocottus armatus	1294	predicted
Leptojulis cyanopleura	1493	predicted
Leptoscarus vaigiensis	1483	predicted
Lesueurigobius friesii	1520	predicted
Lethrinus amboinensis	1286	predicted
Lethrinus atkinsoni	1412	predicted
Lethrinus borbonicus	1345	predicted
Lethrinus erythracanthus	1558	predicted
Lethrinus erythropterus	1434	predicted
Lethrinus genivittatus	1318	predicted
Lethrinus harak	1395	predicted
Lethrinus laticaudis	1228	predicted
Lethrinus lentjan	1316	predicted
Lethrinus microdon	1333	predicted
Lethrinus miniatus	1541	predicted
Lethrinus nebulosus	1384	predicted
Lethrinus obsoletus	1428	predicted
Lethrinus olivaceus	1311	predicted
Lethrinus ornatus	1381	predicted
Lethrinus rubrioperculatus	1228	predicted
Lethrinus variegatus	1351	predicted
Lethrinus xanthochilus	1227	predicted
Leviprora inops	1357	predicted
Limnichthys fasciatus	1345	predicted
Liparis montagui	1318	predicted
Lipophrys pholis	1458	predicted
Lithognathus lithognathus	1243	predicted
Lithognathus mormyrus	1257	predicted
Liza luciae	1286	predicted
Lotella rhacina	1467	predicted
Lotilia graciliosa	1591	predicted
Lucayablennius zingaro	1406	predicted
Lutjanus alexandrei	1417	predicted
Lutjanus analis	1334	predicted
Lutjanus apodus	1402	predicted
Lutjanus aratus	1323	predicted
Lutjanus argentimaculatus	1345	predicted
Lutjanus argentiventris	1487	evaluated
Lutjanus biguttatus	1564	predicted
Lutjanus bohar	1298	evaluated
Lutjanus boutton	1462	predicted
Lutjanus campechanus	1442	predicted
Lutjanus carponotatus	1444	predicted
Lutjanus cyanopterus	1368	predicted
Lutjanus decussatus	1440	predicted
Lutjanus ehrenbergii	1479	predicted
Lutjanus erythropterus	1410	predicted
Lutjanus fulviflamma	1531	predicted
Lutjanus fulvus	1391	predicted
Lutjanus gibbus	1434	predicted
Lutjanus griseus	1266	predicted
Lutjanus guttatus	1482	predicted
Lutjanus inermis	1321	predicted
Lutjanus jocu	1343	predicted
Lutjanus johnii	1308	predicted
Lutjanus jordani	1327	predicted
Lutjanus kasmira	1691	predicted
Lutjanus lemniscatus	1236	predicted
Lutjanus lutjanus	1501	predicted
Lutjanus mahogoni	1346	predicted
Lutjanus monostigma	1409	evaluated
Lutjanus novemfasciatus	1291	predicted
Lutjanus quinquelineatus	1567	predicted
Lutjanus rivulatus	1487	predicted
Lutjanus rufolineatus	1437	predicted
Lutjanus russellii	1331	predicted
Lutjanus sebae	1696	predicted
Lutjanus semicinctus	1355	evaluated
Lutjanus synagris	1579	predicted
Lutjanus viridis	1628	predicted
Lutjanus vitta	1404	predicted
Luzonichthys waitei	1507	predicted
Luzonichthys whitleyi	1450	predicted
Lythrypnus dalli	1592	predicted
Lythrypnus gilberti	1560	predicted
Lythrypnus insularis	1505	predicted
Macolor macularis	1669	predicted
Macolor niger	1726	evaluated
Macrodontogobius wilburi	1220	predicted
Macropharyngodon bipartitus	1747	predicted
Macropharyngodon choati	1667	predicted
Macropharyngodon geoffroy	1898	predicted
Macropharyngodon kuiteri	1662	predicted
Macropharyngodon meleagris	1800	evaluated
Macropharyngodon negrosensis	1621	predicted
Macropharyngodon ornatus	1668	predicted
Malacanthus brevirostris	1436	predicted
Malacanthus latovittatus	1491	predicted
Malacanthus plumieri	1446	predicted
Malacoctenus boehlkei	1566	predicted
Malacoctenus ebisui	1364	predicted
Malacoctenus hubbsi	1493	predicted
Malacoctenus macropus	1500	predicted
Malacoctenus margaritae	1338	predicted
Malacoctenus tetranemus	1368	predicted
Malacoctenus triangulatus	1514	predicted
Malacoctenus zonifer	1521	predicted
Malacoctenus zonogaster	1413	predicted
Manonichthys splendens	1746	predicted
Maxillicosta scabriceps	1476	predicted
Mccoskerichthys sandae	1409	predicted
Mecaenichthys immaculatus	1745	predicted
Medialuna californiensis	1205	predicted
Megalops atlanticus	1225	predicted
Meiacanthus abruptus	1510	predicted
Meiacanthus atrodorsalis	1470	predicted
Meiacanthus bundoon	1411	predicted
Meiacanthus crinitus	1453	predicted
Meiacanthus ditrema	1440	predicted
Meiacanthus grammistes	1575	predicted
Meiacanthus kamoharai	1607	predicted
Meiacanthus lineatus	1506	predicted
Meiacanthus luteus	1623	predicted
Meiacanthus mossambicus	1410	predicted
Meiacanthus naevius	1339	predicted
Meiacanthus nigrolineatus	1446	predicted
Meiacanthus oualanensis	1430	predicted
Meiacanthus phaeus	1376	predicted
Meiacanthus smithi	1362	predicted
Meiacanthus tongaensis	1510	predicted
Melanogrammus aeglefinus	1364	predicted
Melichthys indicus	1739	predicted
Melichthys niger	1700	predicted
Melichthys vidua	1573	predicted
Mendosoma lineatum	1189	predicted
Meuschenia australis	1432	predicted
Meuschenia flavolineata	1476	predicted
Meuschenia freycineti	1681	predicted
Meuschenia galii	1528	predicted
Meuschenia hippocrepis	1620	predicted
Meuschenia scaber	1549	predicted
Meuschenia trachylepis	1545	predicted
Meuschenia venusta	1603	predicted
Microcanthus strigatus	1716	predicted
Microgobius microlepis	1449	predicted
Microlepidotus brevipinnis	1180	predicted
Microspathodon bairdii	1696	predicted
Microspathodon chrysurus	1836	predicted
Microspathodon dorsalis	1566	predicted
Mimoblennius lineathorax	1322	predicted
Mola mola	1464	predicted
Molva molva	1355	predicted
Monacanthus chinensis	1679	predicted
Monacanthus tuckeri	1580	predicted
Monodactylus argenteus	1589	predicted
Monotaxis grandoculis	1464	predicted
Monotaxis heterodon	1500	predicted
Mugil cephalus	1416	predicted
Mugil curema	1281	predicted
Mugil galapagensis	1278	predicted
Mulloidichthys dentatus	1434	predicted
Mulloidichthys flavolineatus	1389	predicted
Mulloidichthys martinicus	1457	predicted
Mulloidichthys mimicus	1463	predicted
Mulloidichthys vanicolensis	1368	predicted
Mullus argentinae	1342	predicted
Mullus surmuletus	1404	predicted
Muraena argus	1331	predicted
Muraena augusti	1326	predicted
Muraena clepsydra	1307	predicted
Muraena helena	1415	predicted
Muraena lentiginosa	1342	predicted
Mycteroperca bonaci	1614	predicted
Mycteroperca fusca	1538	predicted
Mycteroperca interstitialis	1377	predicted
Mycteroperca jordani	1411	evaluated
Mycteroperca microlepis	1192	predicted
Mycteroperca olfax	1423	predicted
Mycteroperca rosacea	1396	predicted
Mycteroperca tigris	1422	predicted
Mycteroperca xenarcha	1414	predicted
Myoxocephalus scorpius	1518	predicted
Myrichthys maculosus	1449	predicted
Myrichthys tigrinus	1415	predicted
Myripristis adusta	1418	evaluated
Myripristis amaena	1439	predicted
Myripristis berndti	1303	predicted
Myripristis clarionensis	1297	predicted
Myripristis earlei	1403	predicted
Myripristis gildi	1340	predicted
Myripristis hexagona	1409	predicted
Myripristis jacobus	1378	predicted
Myripristis kochiensis	1350	predicted
Myripristis kuntee	1358	predicted
Myripristis leiognathus	1423	predicted
Myripristis murdjan	1423	predicted
Myripristis pralinia	1498	predicted
Myripristis randalli	1363	predicted
Myripristis tiki	1352	predicted
Myripristis violacea	1360	evaluated
Myripristis vittata	1406	predicted
Nannosalarias nativitatis	1363	predicted
Naso annulatus	1455	predicted
Naso brachycentron	1293	predicted
Naso brevirostris	1504	predicted
Naso caeruleacauda	1449	predicted
Naso caesius	1294	evaluated
Naso elegans	1685	predicted
Naso fageni	1369	predicted
Naso hexacanthus	1412	predicted
Naso lituratus	1615	predicted
Naso thynnoides	1355	predicted
Naso tonganus	1599	predicted
Naso unicornis	1551	predicted
Naso vlamingii	1612	predicted
Neatypus obliquus	1674	predicted
Nectamia similis	1386	predicted
Nelusetta ayraud	1458	predicted
Nemadactylus bergi	1318	predicted
Nemadactylus douglasii	1282	predicted
Nemadactylus macropterus	1207	predicted
Nemadactylus valenciennesi	1514	predicted
Nemateleotris magnifica	1634	predicted
Neocirrhites armatus	1638	predicted
Neoditrema ransonnetii	1237	predicted
Neoglyphidodon bonang	1560	predicted
Neoglyphidodon carlsoni	1374	evaluated
Neoglyphidodon crossi	1830	predicted
Neoglyphidodon melas	1550	predicted
Neoglyphidodon nigroris	1660	evaluated
Neoglyphidodon oxyodon	1818	predicted
Neoglyphidodon polyacanthus	1782	predicted
Neoglyphidodon thoracotaeniatus	1547	predicted
Neomyxus leuciscus	1206	predicted
Neoniphon argenteus	1430	predicted
Neoniphon marianus	1556	predicted
Neoniphon opercularis	1555	predicted
Neoniphon sammara	1576	predicted
Neoodax balteatus	1341	predicted
Neopomacentrus anabatoides	1272	predicted
Neopomacentrus aquadulcis	1332	predicted
Neopomacentrus azysron	1502	predicted
Neopomacentrus bankieri	1330	predicted
Neopomacentrus cyanomos	1473	predicted
Neopomacentrus filamentosus	1405	predicted
Neopomacentrus metallicus	1358	predicted
Neopomacentrus miryae	1324	predicted
Neopomacentrus nemurus	1352	predicted
Neopomacentrus violascens	1398	predicted
Neosebastes pandus	1439	predicted
Neosebastes scorpaenoides	1668	predicted
Nesogobius hinsbyi	1389	predicted
Nesogobius pulchellus	1533	predicted
Nexilosus latifrons	1538	predicted
Nicholsina denticulata	1338	predicted
Notocirrhitus splendens	1574	predicted
Notoclinops segmentatus	1529	predicted
Notoclinops yaldwyni	1386	predicted
Notoclinus fenestratus	1463	predicted
Notolabrus celidotus	1319	predicted
Notolabrus cinctus	1255	predicted
Notolabrus fucicola	1359	predicted
Notolabrus gymnogenis	1523	predicted
Notolabrus inscriptus	1522	predicted
Notolabrus parilus	1512	predicted
Notolabrus tetricus	1377	predicted
Novaculichthys taeniourus	1778	predicted
Oblada melanura	1380	predicted
Ocyurus chrysurus	1454	predicted
Odax cyanoallix	1370	predicted
Odax pullus	1416	predicted
Odontoscion dentex	1252	predicted
Odontoscion eurymesops	1369	predicted
Odontoscion xanthops	1299	predicted
Odonus niger	1806	predicted
Ogcocephalus darwini	1409	predicted
Ogilbia cocoensis	1298	predicted
Ogilbia galapagosensis	1343	predicted
Ogilbichthys ferocis	1309	predicted
Ogilbyina novaehollandiae	1504	predicted
Ogilbyina queenslandiae	1632	predicted
Olisthops cyanomelas	1519	predicted
Oman ypsilon	1344	predicted
Omegophora armilla	1430	predicted
Omegophora cyanopunctata	1500	predicted
Omobranchus aurosplendidus	1415	evaluated
Omobranchus germaini	1407	predicted
Omobranchus mekranensis	1290	predicted
Omobranchus smithi	1390	evaluated
Ophioblennius atlanticus	1393	predicted
Ophioblennius clippertonensis	1271	predicted
Ophioblennius steindachneri	1291	predicted
Ophiodon elongatus	1495	predicted
Ophthalmolepis lineolata	1612	evaluated
Opisthocentrus ocellatus	1426	predicted
Opisthocentrus tenuis	1327	predicted
Opisthocentrus zonope	1395	predicted
Opistognathus aurifrons	1522	predicted
Opistognathus darwiniensis	1403	predicted
Opistognathus randalli	1448	predicted
Oplegnathus conwayi	1190	predicted
Oplegnathus insignis	1725	predicted
Optivus agastos	1264	predicted
Orthonopias triacis	1527	predicted
Orthopristis forbesi	1184	predicted
Ostorhinchus angustatus	1415	predicted
Ostorhinchus apogonoides	1433	predicted
Ostorhinchus aureus	1517	predicted
Ostorhinchus capricornis	1501	predicted
Ostorhinchus chrysotaenia	1560	predicted
Ostorhinchus doederleini	1387	predicted
Ostorhinchus fasciatus	1332	predicted
Ostorhinchus flavus	1280	predicted
Ostorhinchus limenus	1675	predicted
Ostorhinchus luteus	1304	predicted
Ostorhinchus multilineatus	1429	predicted
Ostorhinchus nigrofasciatus	1544	predicted
Ostorhinchus norfolcensis	1371	predicted
Ostorhinchus notatus	1285	predicted
Ostorhinchus parvulus	1461	predicted
Ostorhinchus properuptus	1571	predicted
Ostorhinchus rubrimacula	1482	predicted
Ostorhinchus schlegeli	1518	predicted
Ostorhinchus sealei	1510	predicted
Ostorhinchus urostigmus	1299	predicted
Ostorhinchus victoriae	1565	predicted
Ostorhinchus wassinki	1519	predicted
Ostracion cubicus	1734	predicted
Ostracion cyanurus	1742	predicted
Ostracion immaculatus	1665	predicted
Ostracion meleagris	1844	evaluated
Ostracion solorensis	1718	predicted
Ostracion whitleyi	1762	predicted
Othos dentex	1584	predicted
Oxycercichthys veliferus	1411	predicted
Oxycheilinus bimaculatus	1577	predicted
Oxycheilinus celebicus	1584	predicted
Oxycheilinus digramma	1531	predicted
Oxycheilinus mentalis	1436	predicted
Oxycheilinus orientalis	1460	predicted
Oxycheilinus unifasciatus	1457	predicted
Oxycirrhites typus	1631	predicted
Oxyjulis californica	1431	predicted
Oxylebius pictus	1429	predicted
Oxymonacanthus longirostris	1772	evaluated
Pachymetopon aeneum	1228	predicted
Pachymetopon blochii	1207	predicted
Pachymetopon grande	1214	predicted
Pagellus acarne	1254	predicted
Pagellus erythrinus	1395	predicted
Pagrus auratus	1366	predicted
Pagrus auriga	1650	predicted
Pagrus pagrus	1241	predicted
Parablennius gattorugine	1421	predicted
Parablennius incognitus	1438	predicted
Parablennius intermedius	1462	predicted
Parablennius laticlavius	1403	predicted
Parablennius marmoreus	1464	predicted
Parablennius pilicornis	1397	predicted
Parablennius rouxi	1397	predicted
Parablennius sanguinolentus	1383	predicted
Parablennius serratolineatus	1457	predicted
Parablennius tasmanianus	1335	predicted
Parablennius zvonimiri	1423	predicted
Paracaesio xanthura	1600	predicted
Paracanthurus hepatus	1839	predicted
Paracentropyge multifasciata	1721	predicted
Parachaetodon ocellatus	1641	predicted
Paracheilinus cyaneus	1730	predicted
Paracheilinus octotaenia	1766	predicted
Paracirrhites arcatus	1565	predicted
Paracirrhites forsteri	1551	predicted
Paracirrhites hemistictus	1462	predicted
Paracirrhites nisus	1476	predicted
Paracirrhites xanthus	1537	predicted
Paradiancistrus cuyoensis	1216	evaluated
Paragobiodon echinocephalus	1440	predicted
Paragobiodon xanthosoma	1526	predicted
Parajulis poecilepterus	1566	predicted
Paralabrax albomaculatus	1413	predicted
Paralabrax auroguttatus	1432	predicted
Paralabrax clathratus	1489	predicted
Paralabrax maculatofasciatus	1302	predicted
Paralabrax nebulifer	1268	predicted
Paraluteres prionurus	1764	predicted
Paramonacanthus japonicus	1505	predicted
Paranotothenia magellanica	1378	predicted
Paranthias colonus	1516	predicted
Paranthias furcifer	1342	predicted
Parapercis australis	1381	predicted
Parapercis clathrata	1437	predicted
Parapercis colias	1411	predicted
Parapercis haackei	1359	predicted
Parapercis lineopunctata	1367	predicted
Parapercis millepunctata	1428	predicted
Parapercis multiplicata	1378	predicted
Parapercis pacifica	1477	predicted
Parapercis queenslandica	1407	predicted
Parapercis ramsayi	1343	predicted
Parapercis schauinslandii	1434	predicted
Parapercis snyderi	1369	predicted
Parapercis stricticeps	1369	predicted
Parapercis tetracantha	1473	predicted
Parapercis xanthogramma	1437	predicted
Parapercis xanthozona	1320	predicted
Paraplesiops bleekeri	1789	predicted
Paraplesiops meleagris	1664	predicted
Paraplesiops poweri	1600	predicted
Paraplotosus butleri	1461	predicted
Parapriacanthus dispar	1355	predicted
Parapriacanthus elongatus	1298	predicted
Parapriacanthus ransonneti	1398	predicted
Parapristipoma octolineatum	1519	predicted
Parapristipoma trilineatum	1423	predicted
Parascorpis typus	1229	predicted
Paratrachichthys trailli	1319	predicted
Pareques acuminatus	1642	predicted
Pareques perissa	1588	predicted
Pareques viola	1581	predicted
Parequula melbournensis	1356	predicted
Paristiopterus gallipavo	1632	predicted
Paristiopterus labiosus	1414	predicted
Parma alboscapularis	1230	predicted
Parma bicolor	1543	predicted
Parma kermadecensis	1457	predicted
Parma mccullochi	1710	predicted
Parma microlepis	1778	predicted
Parma occidentalis	1721	predicted
Parma oligolepis	1632	predicted
Parma polylepis	1521	predicted
Parma unifasciata	1749	predicted
Parma victoriae	1648	predicted
Parupeneus barberinoides	1498	predicted
Parupeneus barberinus	1400	predicted
Parupeneus chrysopleuron	1443	predicted
Parupeneus ciliatus	1463	predicted
Parupeneus crassilabris	1413	predicted
Parupeneus cyclostomus	1502	predicted
Parupeneus forsskali	1435	predicted
Parupeneus heptacanthus	1457	predicted
Parupeneus indicus	1487	predicted
Parupeneus insularis	1308	predicted
Parupeneus macronemus	1405	predicted
Parupeneus multifasciatus	1553	predicted
Parupeneus pleurostigma	1399	evaluated
Parupeneus porphyreus	1477	predicted
Parupeneus spilurus	1478	predicted
Patagonotothen cornucola	1616	predicted
Patagonotothen guntheri	1258	predicted
Patagonotothen tessellata	1351	predicted
Patagonotothen wiltoni	1220	predicted
Pelates octolineatus	1444	predicted
Pelates quadrilineatus	1337	predicted
Pelsartia humeralis	1396	predicted
Pempheris adspersa	1516	predicted
Pempheris adusta	1371	predicted
Pempheris affinis	1323	predicted
Pempheris analis	1434	predicted
Pempheris compressa	1507	predicted
Pempheris klunzingeri	1450	predicted
Pempheris mangula	1465	predicted
Pempheris molucca	1400	predicted
Pempheris multiradiata	1471	predicted
Pempheris ornata	1453	predicted
Pempheris oualensis	1410	predicted
Pempheris schomburgkii	1264	evaluated
Pempheris schwenkii	1313	predicted
Pempheris vanicolensis	1459	predicted
Pentaceropsis recurvirostris	1687	predicted
Pentapodus aureofasciatus	1621	predicted
Pentapodus caninus	1473	predicted
Pentapodus emeryii	1490	predicted
Pentapodus paradiseus	1521	predicted
Pentapodus porosus	1455	predicted
Pentapodus trivittatus	1471	predicted
Pentapodus vitta	1560	evaluated
Pervagor alternans	1497	predicted
Pervagor aspricaudus	1614	predicted
Pervagor janthinosoma	1570	predicted
Pervagor marginalis	1578	evaluated
Pervagor melanocephalus	1600	predicted
Petroscirtes breviceps	1482	predicted
Petroscirtes fallax	1478	predicted
Petroscirtes lupus	1456	predicted
Petroscirtes mitratus	1411	predicted
Phanerodon atripes	1228	predicted
Pholidapus dybowskii	1258	predicted
Pholidichthys leucotaenia	1549	predicted
Pholis crassispina	1207	predicted
Pholis gunnellus	1412	predicted
Phyllogobius platycephalops	1333	predicted
Pictichromis paccagnellae	1559	predicted
Pictichromis porphyrea	1598	predicted
Pictilabrus laticlavius	1555	predicted
Pictilabrus viridis	1546	predicted
Pinguipes brasilianus	1308	predicted
Pinguipes chilensis	1400	predicted
Plagiotremus azaleus	1523	predicted
Plagiotremus ewaensis	1611	predicted
Plagiotremus goslinei	1479	predicted
Plagiotremus laudandus	1556	predicted
Plagiotremus phenax	1420	predicted
Plagiotremus rhinorhynchos	1680	evaluated
Plagiotremus tapeinosoma	1537	predicted
Plagiotremus townsendi	1604	predicted
Platax batavianus	1878	predicted
Platax boersii	1403	predicted
Platax orbicularis	1568	predicted
Platax pinnatus	1754	predicted
Platax teira	1640	predicted
Platycephalus bassensis	1307	predicted
Platycephalus endrachtensis	1238	predicted
Platycephalus fuscus	1298	predicted
Platycephalus laevigatus	1366	predicted
Platycephalus richardsoni	1288	predicted
Platycephalus speculator	1186	predicted
Platygillellus rubellulus	1369	predicted
Plectorhinchus albovittatus	1691	predicted
Plectorhinchus caeruleonothus	1589	predicted
Plectorhinchus chaetodonoides	1753	evaluated
Plectorhinchus chrysotaenia	1581	predicted
Plectorhinchus diagrammus	1617	predicted
Plectorhinchus flavomaculatus	1505	predicted
Plectorhinchus gibbosus	1460	predicted
Plectorhinchus lessonii	1569	predicted
Plectorhinchus lineatus	1719	predicted
Plectorhinchus multivittatus	1634	predicted
Plectorhinchus picus	1491	predicted
Plectorhinchus polytaenia	1745	evaluated
Plectorhinchus vittatus	1737	predicted
Plectranthias nanus	1447	predicted
Plectroglyphidodon dickii	1513	evaluated
Plectroglyphidodon flaviventris	1364	predicted
Plectroglyphidodon imparipennis	1464	predicted
Plectroglyphidodon johnstonianus	1455	predicted
Plectroglyphidodon lacrymatus	1717	predicted
Plectroglyphidodon leucozonus	1503	predicted
Plectroglyphidodon phoenixensis	1458	predicted
Plectropomus areolatus	1348	predicted
Plectropomus laevis	1550	predicted
Plectropomus leopardus	1299	predicted
Plectropomus maculatus	1434	predicted
Plectropomus oligacanthus	1453	predicted
Plectropomus pessuliferus	1489	evaluated
Pleurosicya elongata	1450	predicted
Pleurosicya mossambica	1347	predicted
Plotosus canius	1327	predicted
Plotosus japonicus	1583	predicted
Plotosus lineatus	1497	predicted
Pollachius pollachius	1309	predicted
Pollachius virens	1327	predicted
Polysteganus praeorbitalis	1540	predicted
Polysteganus undulosus	1493	predicted
Pomacanthus arcuatus	1704	predicted
Pomacanthus imperator	1911	evaluated
Pomacanthus navarchus	1836	predicted
Pomacanthus paru	1792	evaluated
Pomacanthus semicirculatus	1935	predicted
Pomacanthus sexstriatus	1947	predicted
Pomacanthus xanthometopon	1966	predicted
Pomacanthus zonipectus	1940	predicted
Pomacentrus adelus	1319	predicted
Pomacentrus albimaculus	1429	predicted
Pomacentrus alexanderae	1290	predicted
Pomacentrus alleni	1709	predicted
Pomacentrus amboinensis	1584	predicted
Pomacentrus aurifrons	1421	predicted
Pomacentrus auriventris	1653	predicted
Pomacentrus australis	1380	predicted
Pomacentrus baenschi	1532	predicted
Pomacentrus bankanensis	1749	predicted
Pomacentrus brachialis	1438	predicted
Pomacentrus burroughi	1533	predicted
Pomacentrus caeruleus	1679	predicted
Pomacentrus callainus	1353	predicted
Pomacentrus chrysurus	1462	predicted
Pomacentrus coelestis	1737	predicted
Pomacentrus cuneatus	1569	predicted
Pomacentrus grammorhynchus	1630	predicted
Pomacentrus imitator	1393	predicted
Pomacentrus indicus	1590	predicted
Pomacentrus lepidogenys	1388	predicted
Pomacentrus microspilus	1316	predicted
Pomacentrus milleri	1553	predicted
Pomacentrus moluccensis	1664	predicted
Pomacentrus nagasakiensis	1744	predicted
Pomacentrus nigromanus	1405	predicted
Pomacentrus nigromarginatus	1485	predicted
Pomacentrus opisthostigma	1401	predicted
Pomacentrus pavo	1750	predicted
Pomacentrus philippinus	1547	predicted
Pomacentrus reidi	1432	predicted
Pomacentrus simsiang	1778	evaluated
Pomacentrus smithi	1489	predicted
Pomacentrus spilotoceps	1360	predicted
Pomacentrus sulfureus	1568	predicted
Pomacentrus trichrourus	1666	predicted
Pomacentrus trilineatus	1691	predicted
Pomacentrus tripunctatus	1515	predicted
Pomacentrus vaiuli	1699	predicted
Pomacentrus wardi	1465	predicted
Pomachromis fuscidorsalis	1554	predicted
Pomachromis richardsoni	1433	predicted
Pomadasys incisus	1297	predicted
Pomatomus saltatrix	1220	predicted
Pomatoschistus minutus	1398	predicted
Pomatoschistus pictus	1424	predicted
Porichthys notatus	1265	predicted
Praealticus natalis	1360	predicted
Premnas biaculeatus	1669	predicted
Priacanthus blochii	1275	predicted
Priacanthus hamrur	1637	predicted
Priolepis ascensionis	1482	predicted
Prionotus miles	1560	predicted
Prionurus laticlavius	1499	predicted
Prionurus maculatus	1430	predicted
Prionurus microlepidotus	1482	predicted
Prionurus punctatus	1576	predicted
Prionurus scalprum	1583	predicted
Pristiapogon exostigma	1410	predicted
Pristiapogon kallopterus	1466	predicted
Pristicon trimaculatus	1419	predicted
Prognathodes aculeatus	1649	predicted
Prognathodes falcifer	1786	predicted
Prolatilus jugularis	1250	predicted
Psammoperca waigiensis	1246	predicted
Pseudanthias bicolor	1561	predicted
Pseudanthias dispar	1565	predicted
Pseudanthias evansi	1568	predicted
Pseudanthias hiva	1444	predicted
Pseudanthias huchtii	1542	evaluated
Pseudanthias hypselosoma	1598	predicted
Pseudanthias ignitus	1619	predicted
Pseudanthias lori	1600	predicted
Pseudanthias mooreanus	1539	predicted
Pseudanthias olivaceus	1426	predicted
Pseudanthias pascalus	1606	predicted
Pseudanthias pictilis	1573	predicted
Pseudanthias pleurotaenia	1686	predicted
Pseudanthias regalis	1511	predicted
Pseudanthias rubrizonatus	1673	predicted
Pseudanthias squamipinnis	1672	predicted
Pseudanthias taeniatus	1613	predicted
Pseudanthias tuka	1544	predicted
Pseudobalistes flavimarginatus	1602	predicted
Pseudobalistes fuscus	1765	predicted
Pseudobalistes naufragium	1613	predicted
Pseudoblennius cottoides	1545	predicted
Pseudocaranx dentex	1378	predicted
Pseudocaranx georgianus	1346	predicted
Pseudocaranx wrighti	1397	predicted
Pseudocheilinops ataenia	1657	predicted
Pseudocheilinus evanidus	1445	predicted
Pseudocheilinus hexataenia	1734	evaluated
Pseudocheilinus ocellatus	1571	predicted
Pseudocheilinus octotaenia	1566	predicted
Pseudocheilinus tetrataenia	1694	predicted
Pseudochromis ammeri	1481	predicted
Pseudochromis bitaeniatus	1338	predicted
Pseudochromis cyanotaenia	1620	predicted
Pseudochromis elongatus	1384	predicted
Pseudochromis flavivertex	1658	predicted
Pseudochromis fridmani	1656	predicted
Pseudochromis fuscus	1582	evaluated
Pseudochromis marshallensis	1444	predicted
Pseudochromis olivaceus	1457	predicted
Pseudochromis pesi	1285	predicted
Pseudochromis springeri	1549	predicted
Pseudochromis wilsoni	1382	predicted
Pseudocoris aurantiofasciata	1463	predicted
Pseudocoris bleekeri	1513	predicted
Pseudocoris yamashiroi	1573	predicted
Pseudodax moluccanus	1604	predicted
Pseudojuloides atavai	1563	predicted
Pseudojuloides cerasinus	1621	predicted
Pseudojuloides elongatus	1535	predicted
Pseudolabrus biserialis	1455	predicted
Pseudolabrus fuentesi	1535	predicted
Pseudolabrus guentheri	1491	predicted
Pseudolabrus luculentus	1417	predicted
Pseudolabrus miles	1529	predicted
Pseudolabrus rubicundus	1293	predicted
Pseudolabrus semifasciatus	1638	predicted
Pseudolabrus sieboldi	1499	predicted
Pseudopercis semifasciata	1279	predicted
Pseudophycis bachus	1187	predicted
Pseudophycis barbata	1225	predicted
Pseudotolithus senegalensis	1301	predicted
Pseudupeneus grandisquamis	1392	predicted
Pseudupeneus maculatus	1401	predicted
Pseudupeneus prayensis	1414	predicted
Psilotris boehlkei	1310	predicted
Pteragogus aurigarius	1501	predicted
Pteragogus cryptus	1377	predicted
Pteragogus enneacanthus	1423	predicted
Pteragogus flagellifer	1378	predicted
Pterapogon kauderni	1745	predicted
Ptereleotris calliura	1552	predicted
Ptereleotris evides	1514	predicted
Ptereleotris hanae	1513	predicted
Ptereleotris heteroptera	1485	predicted
Ptereleotris microlepis	1559	evaluated
Ptereleotris monoptera	1431	predicted
Ptereleotris zebra	1520	predicted
Pterocaesio chrysozona	1370	predicted
Pterocaesio digramma	1376	predicted
Pterocaesio marri	1427	predicted
Pterocaesio pisang	1305	predicted
Pterocaesio randalli	1371	predicted
Pterocaesio tessellata	1389	predicted
Pterocaesio tile	1364	evaluated
Pterocaesio trilineata	1396	predicted
Pterogobius zacalles	1414	predicted
Pterogymnus laniarius	1390	predicted
Pterois antennata	1871	predicted
Pterois miles	1859	predicted
Pterois radiata	1869	predicted
Pterois volitans	1835	predicted
Pygoplites diacanthus	1908	evaluated
Quassiremus evionthas	1443	predicted
Rachycentron canadum	1390	predicted
Rastrelliger kanagurta	1304	predicted
Remora remora	1330	predicted
Repomucenus calcaratus	1388	predicted
Rhabdamia gracilis	1415	predicted
Rhabdosargus holubi	1321	predicted
Rhabdosargus sarba	1378	predicted
Rhacochilus toxotes	1263	predicted
Rhacochilus vacca	1382	predicted
Rhinecanthus aculeatus	1701	predicted
Rhinecanthus assasi	1636	predicted
Rhinecanthus lunula	1618	predicted
Rhinecanthus rectangulus	1657	predicted
Rhinecanthus verrucosus	1599	predicted
Rhinogobiops nicholsii	1324	predicted
Rhinomuraena quaesita	1853	predicted
Rhomboplites aurorubens	1320	predicted
Rhycherus filamentosus	1530	predicted
Rhynchostracion nasus	1664	predicted
Ruanoho whero	1337	predicted
Rypticus bicolor	1349	predicted
Rypticus courtenayi	1260	predicted
Rypticus nigripinnis	1384	predicted
Rypticus saponaceus	1296	predicted
Salarias alboguttatus	1393	predicted
Salarias ceramensis	1432	predicted
Salarias fasciatus	1414	predicted
Salarias guttatus	1337	predicted
Salarias segmentatus	1366	predicted
Salmo salar	1322	predicted
Sanopus astrifer	1648	predicted
Sanopus reticulatus	1397	predicted
Sanopus splendidus	1559	predicted
Sarda australis	1350	predicted
Sarda orientalis	1244	predicted
Sarda sarda	1346	predicted
Sardina pilchardus	1238	predicted
Sardinella aurita	1304	predicted
Sardinops sagax	1253	predicted
Sargocentron caudimaculatum	1529	evaluated
[truncated: 419 more rows]

## Sheet: Meta_Data
Species	Species name
Aesthetic Values	Aesthetic value
Method	How the value was obtained (evaluated : with online survey; predicted: with deep learning)
