# Supplementary material for: The aesthetic value of reef fishes is globally mismatched to their conservation priorities
Source: PLoS Biol. 2022 Jun 7;20(6):e3001640. doi: 10.1371/journal.pbio.3001640 (PMC9173608; doi:10.1371/journal.pbio.3001640)
Supplement: S4 Data — (XLSX) [file pbio.3001640.s005.xlsx]

## Sheet: Data
S4 Data: URL links for the 4881 original images used in the study.
File name	Source
Stegastes_partitus_A_5	https://reefguide.org/pix/bicolordamsel5.jpg
Dascyllus_albisella_A_2	https://reefguide.org/pix/hawaiiandascyllus7.jpg
Abudefduf_abdominalis_A_1	https://reefguide.org/pix/hawaiiansergeant2.jpg
Sargocentron_tiereoides_A_1	https://reefguide.org/pix/pinksquirrelfish1.jpg
Diodon_hystrix_A_2	https://reefguide.org/pix/porcupine12.jpg
Pseudocheilinops_ataenia_A_2	https://reefguide.org/pix/pseudocheilinopsataenia1.jpg
Lactophrys_bicaudalis_A_3	https://reefguide.org/pix/spottedtrunk3.jpg
Pterois_radiata_A_2	https://reefguide.org/watermark.php?src=pix/clearfinlionfish1.jpg
Pomacentrus_imitator_A_3	https://reefguide.org/watermark.php?src=pix/pomacentrusimitator1.jpg
Chaetodon_paucifasciatus_A_2	data:image/jpeg;base64,/9j/4AAQSkZJRgABAQAAAQABAAD/2wCEAAoHCBYVFBcVFBUXGBcaGhoaFxcbFxcaGhsXFxwbGBodGhocISwkGx0pHhcaJTYlKS4wMzMzGiI5PjkyPSwyMzABCwsLEA4QHhISHjQpJCkyMjIyMjIyMjIyMjQyMjIyNDIyMjIyMjIyMjQyMjIyNDIyMjIyMjgyMjIyMjIyMjIyMv/AABEIAL8BCAMBIgACEQEDEQH/xAAcAAABBQEBAQAAAAAAAAAAAAAEAgMFBgcAAQj/xAA+EAACAQIEBAQEAgkEAgIDAAABAhEAAwQSITEFQVFhBhMicTKBobFCkQcUI1JiwdHh8BVygvGSojPSFiRD/8QAGgEAAwEBAQEAAAAA…
Scomberomorus_regalis_A_2	https://www.floridamuseum.ufl.edu/wp-content/uploads/sites/66/2017/05/Scomberomorus-regalis-01.jpg
Thalassoma_rueppellii_A_3	http://2.bp.blogspot.com/-urm1ILd1e_E/U6wEeEiJfoI/AAAAAAAAL-w/do1SRW-I59A/s1600/thalassoma_rueppellii.jpg
Argyrosomus_hololepidotus_A_1	http://3.bp.blogspot.com/-LbA6G-EBXHc/Uu0GkSI3YjI/AAAAAAAAWGo/BrdGCX22P3A/s1600/cob+south+africa+australia+meagre+mulloy+mulloway+KOB+(Argyrosomus+hololepidotus)+big+huge+ginat+world+recod+fish+fishing+surf+beach+shore+namibia+angola.jpg
Calamus_bajonado_A_3	https://biogeodb.stri.si.edu/caribbean/resources/img/images/species/3743_7744.jpg
Hypoplectrus_castroaguirrei_A_2	http://biogeodb.stri.si.edu/caribbean/resources/img/images/species/3500_9708.jpg
Carangoides_bartholomaei_A_1	http://biogeodb.stri.si.edu/caribbean/resources/img/images/species/3637_10809.jpg
Lutjanus_analis_A_1	https://biogeodb.stri.si.edu/caribbean/resources/img/images/species/3683_334.jpg
Pseudupeneus_maculatus_A_2	https://biogeodb.stri.si.edu/caribbean/resources/img/images/species/3833_10498.jpg
Prognathodes_aculeatus_A_2	https://biogeodb.stri.si.edu/caribbean/resources/img/images/species/3846_5537.jpg
Scarus_coelestinus_A_2	https://biogeodb.stri.si.edu/caribbean/resources/img/images/species/3913_5952.jpg
Scarus_taeniopterus_J_1	https://biogeodb.stri.si.edu/caribbean/resources/img/images/species/3917_5986.jpg
Scarus_taeniopterus_F_1	https://biogeodb.stri.si.edu/caribbean/resources/img/images/species/3917_5984.jpg
Scarus_taeniopterus_M_1	https://biogeodb.stri.si.edu/caribbean/en/pages/random/5983
Sparisoma_atomarium_M_3	https://biogeodb.stri.si.edu/caribbean/en/pages/random/10848
Sparisoma_radians_M_2	https://biogeodb.stri.si.edu/caribbean/resources/img/images/species/3924_6299.jpg
Balistes_vetula_A_1	https://biogeodb.stri.si.edu/caribbean/resources/img/images/species/4366_1197.jpg
Epinephelus_itajara_A_1	https://biogeodb.stri.si.edu/caribbean/resources/img/images/species/4760_8706.jpg
Pseudobalistes_naufragium_A_1	https://biogeodb.stri.si.edu/sftep/en/pages/random/4203
Paralabrax_albomaculatus_A_1	https://biogeodb.stri.si.edu/sftep/en/pages/random/4447
Hypoplectrus_aberrans_A_1	https://biogeodb.stri.si.edu/caribbean/resources/img/images/species/3500_9322.jpg
Lutjanus_aratus_A_2	https://biogeodb.stri.si.edu/sftep/en/pages/random/4339
Halichoeres_adustus_A_2	https://biogeodb.stri.si.edu/sftep/resources/img/images/species/1655_2910.jpg
Scarus_compressus_M_2	https://biogeodb.stri.si.edu/sftep/resources/img/images/species/1689_6290.jpg
Scarus_perrico_M_1	https://biogeodb.stri.si.edu/sftep/en/pages/random/4394
Balistes_polylepis_A_3	https://biogeodb.stri.si.edu/sftep/en/pages/random/4202
Pseudobalistes_naufragium_A_2	https://biogeodb.stri.si.edu/sftep/en/pages/random/6279
Sphoeroides_annulatus_A_3	https://biogeodb.stri.si.edu/sftep/resources/img/images/species/2433_1766.jpg
Gracila_albomarginata_J_1	http://blennywatcher.com/wp-content/uploads/Masked-Grouper-juvenile2-Gracila-albomarginata.jpg
Acanthurus_leucopareius_A_2	http://bossen.ch/frank/v4/images/db/standard/acaleu2.jpg
Rhinecanthus_rectangulus_A_1	http://c8.alamy.com/comp/A0N7W8/the-picasso-triggerfish-rhinecanthus-rectangulus-was-voted-hawaiis-A0N7W8.jpg
Xenocys_jessiae_A_2	http://c8.alamy.com/comp/BJTKEK/black-striped-salima-xenocys-jessiae-large-shoal-underwater-in-the-BJTKEK.jpg
Chaetodon_andamanensis_A_1	http://c8.alamy.com/comp/BM77DX/yellow-butterflyfish-chaetodon-andamanensis-andaman-sea-thailand-BM77DX.jpg
Anisotremus_interruptus_A_1	http://c8.alamy.com/comp/BPMBFG/yellowtail-grunt-anisotremus-interruptus-off-of-wolf-island-galapagos-BPMBFG.jpg
Acanthurus_sohal_A_1	http://c8.alamy.com/comp/BXBM69/surgeon-fish-acanthurus-sohal-acanthuridae-coral-reef-in-red-sea-BXBM69.jpg
Aluterus_scriptus_A_1	http://c8.alamy.com/comp/CRAC38/scrawled-filefish-aluterus-scriptus-above-coral-reef-makadi-bay-hurghada-CRAC38.jpg
Cephalopholis_cyanostigma_A_1	http://c8.alamy.com/comp/E2911A/blue-spotted-grouper-cephalopholis-cyanostigma-adult-swimming-between-E2911A.jpg
Balistoides_viridescens_A_2	http://c8.alamy.com/comp/EJ2JR9/balistes-viridescens-balistoides-viridescens-giant-or-titan-driggerfish-EJ2JR9.jpg
Alectis_ciliaris_A_2	http://c8.alamy.com/comp/F58WAT/african-pompano-alectis-ciliaris-in-japan-F58WAT.jpg
Holacanthus_tricolor_J_1	http://c8.alamy.com/comp/F6D6PH/juvenile-king-angelfish-holacanthus-passer-la-paz-baja-california-F6D6PH.jpg
Chaetodon_unimaculatus_A_1	http://c8.alamy.com/comp/GDN0R8/teardrop-butterflyfish-chaetodon-unimaculatus-swimming-over-coral-GDN0R8.jpg
Chlorurus_gibbus_M_2	http://c8.alamy.com/comp/HEX52T/steephead-parrotfish-blunt-headed-parrotfish-or-gibbus-parrotfish-HEX52T.jpg
Scarus_oviceps_F_1	http://c8.alamy.com/comp/HMKAYX/darkcapped-parrotfish-scarus-oviceps-tepekong-dive-site-candidasa-HMKAYX.jpg
Thalassoma_bifasciatum_F_1	http://c8.alamy.com/comp/J7JH94/juvenile-bluehead-wrasse-thalassoma-bifasciatum-jardines-de-la-reina-J7JH94.jpg
Ctenochaetus_truncatus_J_2	http://c8.alamy.com/comp/KG5K0M/yelloweye-bristletooth-ctenochaetus-truncatus-christmas-island-australia-KG5K0M.jpg
Johnrandallia_nigrirostris_A_2	http://c8.alamy.com/compde/bba5pk/barberfish-johnrandallia-nigrirostris-clipperton-insel-frankreich-mexiko-bba5pk.jpg
Tylosurus_crocodilus_crocodilus_A_2	http://catchingthemall.com/wp-content/gallery/species-life-list/Belonidae%20Tylosurus%20crocodilus%20crocodilus_United%20States_Florida_20130103.JPG
Lethrinus_borbonicus_A_1	http://www.fishbiosystem.ru/PERCIFORMES/Lethrinidae/Foto/(Lethrinus%20borbonicus)%201f.jpg
Holacanthus_ciliaris_A_1	http://claycoleman.tripod.com/1a52bdd30.jpg
Gymnothorax_funebris_A_2	http://claycoleman.tripod.com/1a5abdd30.jpg
Omobranchus_aurosplendidus_A_1	http://comiya.net/fish/order/suzuki_mc/gimpo_amc/iso-gimpo_ca/nabeka_zc/nabeka_000.jpg
Ctenochaetus_binotatus_A_2	http://coralblue.es/wp-content/uploads/2017/09/ctenochaetus-binotatus.jpg
Thalassoma_grammaticum_A_2	http://discoverbajacalifornia.com/images/experiencias/diving-baja-california/Thalassoma-grammaticum.jpg
Cephalopholis_fulva_A_2	http://divepix.webdhb.com/media/k2/galleries/47/Coney%20bicolour%20var,%20Cone,%20Cephalopholis%20fulva%20Serranidae,%20off%20Carang-Corail%2007%20Jan%2008%207462.jpg
Cymatoceps_nasutus_A_3	http://doris.ffessm.fr/var/doris/storage/images/forum/poisson-caricature2/1145937-1-fre-FR/poisson-caricature1_image600.jpg
Epinephelus_striatus_A_1	http://doris.ffessm.fr/var/doris/storage/images/images/a-cuba-24827/211625-1-fre-FR/epinephelus_striatus-fp31.jpg
Dascyllus_aruanus_A_1	http://doris.ffessm.fr/var/doris/storage/images/images/a-la-reunion-32678/274433-1-fre-FR/dascyllus_aruanus-alpu9511.jpg
Ctenochaetus_truncatus_A_1	http://doris.ffessm.fr/var/doris/storage/images/images/a-mayotte-35476/296817-1-fre-FR/ctenochaetus-truncatus_jms11.jpg
Chromis_viridis_M_1	http://doris.ffessm.fr/var/doris/storage/images/images/beau-male-34290/287329-1-fre-FR/chromis_viridis_pb111_image600.jpg
Myripristis_adusta_A_2	http://doris.ffessm.fr/var/doris/storage/images/images/beau-profil-27217/230745-1-fre-FR/myripristis_adusta-slb21_image600.jpg
Chaetodon_lineolatus_A_1	http://doris.ffessm.fr/var/doris/storage/images/images/bel-animal-35165/294329-1-fre-FR/chaetodon_lineolatus-phbo2021_image1200.jpg
Chaetodipterus_faber_A_1	http://doris.ffessm.fr/var/doris/storage/images/images/belle-allure-28128/238033-1-fre-FR/chaetodipterus_faber-31.jpg
Pterois_radiata_A_1	http://doris.ffessm.fr/var/doris/storage/images/images/caractere-specifique-28562/241505-1-fre-FR/pterois_radiata-slb21.jpg
Epinephelus_marginatus_A_1	http://doris.ffessm.fr/var/doris/storage/images/images/clef-d-identification-18554/161441-1-fre-FR/epinephelus_marginatus-01CD1.jpg
Lutjanus_jocu_A_1	http://doris.ffessm.fr/var/doris/storage/images/images/couleur-gris-a-bronze-une-tache-triangulaire-sur-la-joue-sous-l-oeil-et-une-ligne-bleue-ou-une-serie-de-pointilles-bleus-du-bout-du-museau-a-l-opercule.-deux-canines-superieures-depassent-visiblement.-37050/309409-1-fre-FR/lutjanus_jocu_ap21.jpg
Gymnothorax_meleagris_A_1	http://doris.ffessm.fr/var/doris/storage/images/images/dans-le-recif-22868/195953-1-fre-FR/gymnothorax_meleagris-slb11_image1200.jpg
Chaetodon_madagaskariensis_A_1	http://doris.ffessm.fr/var/doris/storage/images/images/de-l-orange-et-des-chevrons-33396/280177-1-fre-FR/chaetodon_madagaskariensis-phbo8011_image1200.jpg
Myripristis_hexagona_A_1	http://doris.ffessm.fr/var/doris/storage/images/images/de-profil-24639/210121-1-fre-FR/myripristis_hexagona-1vl1.jpg
Plectorhinchus_picus_A_1	http://doris.ffessm.fr/var/doris/storage/images/images/de-profil-33445/280569-1-fre-FR/plectorhinchus_picus_ap11.jpg
Coris_aygula_M_3	http://doris.ffessm.fr/var/doris/storage/images/images/dentition-37694/314561-1-fre-FR/coris_aygula-fami8081_image1200.jpg
Dascyllus_trimaculatus_A_3	http://doris.ffessm.fr/var/doris/storage/images/images/dorsale-arriere-transparente-28304/239441-1-fre-FR/dascyllus_trimaculatus-fm11_image1200.jpg
Echidna_nebulosa_A_1	http://doris.ffessm.fr/var/doris/storage/images/images/en-entier-27075/229609-1-fre-FR/echidna_nebulosa-slb31_image1200.jpg
Arothron_manilensis_A_2	http://doris.ffessm.fr/var/doris/storage/images/images/en-petit-groupe-22769/195161-1-fre-FR/arothron-manilensis-slb21.jpg
Exallias_brevis_A_1	http://doris.ffessm.fr/var/doris/storage/images/images/evidence-34945/292569-1-fre-FR/exallias_brevis-slb21_image1200.jpg
Halichoeres_garnoti_F_2	http://doris.ffessm.fr/var/doris/storage/images/images/femelle-26652/226225-1-fre-FR/halichoeres-garnoti-so-2.jpg1_image1200.jpg
Scarus_scaber_F_1	http://doris.ffessm.fr/var/doris/storage/images/images/femelle-40174/334401-1-fre-FR/scarus_scaber-phbo1041.jpg
Epinephelus_tauvina_A_3	http://doris.ffessm.fr/var/doris/storage/images/images/immobile-sur-le-sable-37443/312553-1-fre-FR/epinephelus_tauvina-dv11.jpg
Heteropriacanthus_cruentatus_A_4	http://doris.ffessm.fr/var/doris/storage/images/images/individu-des-bahamas-24961/212697-1-fre-FR/heteropriacanthus_cruentatus-1ck1_image600.jpg
Labrus_viridis_A_1	http://doris.ffessm.fr/var/doris/storage/images/images/jeune-29066/245537-1-fre-FR/labrus_viridis-vl11_image1200.jpg
Platax_teira_J_1	http://doris.ffessm.fr/var/doris/storage/images/images/juvenile-23361/199897-1-fre-FR/platax_teira_vm_MR1.jpg
Halichoeres_garnoti_J_1	http://doris.ffessm.fr/var/doris/storage/images/images/juvenile-26570/225569-1-fre-FR/halichoeres_garnoti-vm-31_image1200.jpg
Dascyllus_aruanus_J_1	http://doris.ffessm.fr/var/doris/storage/images/images/juvenile-31663/266313-1-fre-FR/dascyllus_aruanus-phbo8461_image1200.jpg
Chaetodon_melannotus_J_1	http://doris.ffessm.fr/var/doris/storage/images/images/juvenile-34977/292825-1-fre-FR/chaetodon_melannotus-phbo4021_image1200.jpg
Zebrasoma_scopas_J_1	http://doris.ffessm.fr/var/doris/storage/images/images/juvenile-35257/295065-1-fre-FR/zebrasoma_scopas-phb61.jpg
Paracirrhites_forsteri_J_1	http://doris.ffessm.fr/var/doris/storage/images/images/juvenile-continental-36553/305433-1-fre-FR/paracirrhites_forsteri-bg121.jpg
Scarus_psittacus_F_1	http://doris.ffessm.fr/var/doris/storage/images/images/livree-initiale-34240/286929-1-fre-FR/scarus_psittacus-phbo1061_image1200.jpg
Halichoeres_garnoti_M_1	http://doris.ffessm.fr/var/doris/storage/images/images/male-de-la-martinique-34398/288193-1-fre-FR/halichoeres_garnoti-ap1.jpg1_image1200.jpg
Halichoeres_garnoti_M_2	http://doris.ffessm.fr/var/doris/storage/images/images/male-en-phase-terminale-26524/225201-1-fre-FR/halichoeres_garnoti-vl-11.jpg
Neoglyphidodon_melas_J_1	http://doris.ffessm.fr/var/doris/storage/images/images/neoglyphidodon-melas/5684221-1-fre-FR/Neoglyphidodon-melas_image600.jpg
Hypoplectrus_nigricans_A_1	http://doris.ffessm.fr/var/doris/storage/images/images/pas-si-noir-que-ca-!-31622/265985-1-fre-FR/hypoplectrus_nigricans-jms2001_image1200.jpg
Plectroglyphidodon_dickii_A_2	http://doris.ffessm.fr/var/doris/storage/images/images/plectroglyphidodon_dickii-jmsu28/6144409-1-fre-FR/Plectroglyphidodon_dickii-jmsu28_image1200.jpg
Plectroglyphidodon_dickii_A_3	http://doris.ffessm.fr/var/doris/storage/images/images/plectroglyphidodon_dickii-vela310/6144433-1-fre-FR/Plectroglyphidodon_dickii-vela310_image1200.jpg
Hologymnosus_annulatus_J_1	http://doris.ffessm.fr/var/doris/storage/images/images/poisson-ecureuil-36585/305689-1-fre-FR/holocentrus_rufus-jms6651.jpg
Epinephelus_fasciatus_A_3	http://doris.ffessm.fr/var/doris/storage/images/images/profil-39534/329281-1-fre-FR/epinephelus_fasciatus-jms141_image1200.jpg
Pseudobalistes_flavimarginatus_J_1	http://doris.ffessm.fr/var/doris/storage/images/images/pseudobalistes_flavimarginatus-slb2/191873-2-fre-FR/pseudobalistes_flavimarginatus-slb2.jpg
Paracirrhites_arcatus_A_4	http://doris.ffessm.fr/var/doris/storage/images/images/sans-bande-blanche-laterale-30671/258377-1-fre-FR/paracirrhites_arcatus-so11.jpg
Thalassoma_hebraicum_F_1	http://doris.ffessm.fr/var/doris/storage/images/images/sans-epaule-!-36821/307577-1-fre-FR/thalassoma_hebraicum-phbo1041_image1200.jpg
Bolbometopon_muricatum_A_2	http://doris.ffessm.fr/var/doris/storage/images/images/silhouette-massive-32815/275529-1-fre-FR/bolbometopon_muricatum_pp11_image600.jpg
Lutjanus_griseus_A_1	http://doris.ffessm.fr/var/doris/storage/images/images/specimen-representatif-35209/294681-1-fre-FR/lutjanus-griseus_jms11.jpg
Chaetodon_zanzibarensis_A_1	http://doris.ffessm.fr/var/doris/storage/images/images/toutes-nageoires-deployees-37975/316809-1-fre-FR/chaetodon-zanzibarensis_jms21_image600.jpg
Tylosurus_crocodilus_crocodilus_A_3	http://doris.ffessm.fr/var/doris/storage/images/images/tylosurus_crocodilus-phbo1/4722057-1-fre-FR/Tylosurus_crocodilus-phbo1_image600.jpg
Pomacanthus_semicirculatus_A_1	http://doris.ffessm.fr/var/doris/storage/images/images/un-peu-terne-27402/232225-1-fre-FR/pomacanthus_semicirculatus-slb11.jpg
Cephalopholis_fulva_A_1	http://doris.ffessm.fr/var/doris/storage/images/images/variante-bicolore-22996/196977-1-fre-FR/cephalopholis_fulva-jms21_image1200.jpg
Dascyllus_trimaculatus_A_2	http://doris.ffessm.fr/var/doris/storage/images/images/variante-orangee-28305/239449-1-fre-FR/dascyllus_trimaculatus-sd11_image1200.jpg
Abudefduf_sordidus_A_2	http://doris.ffessm.fr/var/doris/storage/images/media/images/abudefduf_sordidus-jms10/5684111-1-fre-FR/abudefduf_sordidus-jms10.jpg
Acanthurus_olivaceus_A_1	http://doris.ffessm.fr/var/doris/storage/images/media/images/acanthurus_olivaceus-fl2/2843770-4-fre-FR/acanthurus_olivaceus-fl2_image1200.jpg
Balistes_capriscus_A_2	http://doris.ffessm.fr/var/doris/storage/images/media/images/balistes_capriscus-jero1/3404268-4-fre-FR/balistes_capriscus-jero1_image1200.jpg
Lutjanus_guttatus_A_2	http://fishbiosystem.ru/PERCIFORMES/Lutjanidae/Foto/(Lutjanus%20guttatus)%202f.jpg
Plectroglyphidodon_lacrymatus_A_3	http://fishbiosystem.ru/PERCIFORMES/Pomacentridae/Foto/(Plectroglyphidodon%20lacrymatus)%2095f.jpg
Odontoscion_xanthops_A_2	http://fishbiosystem.ru/PERCIFORMES/Sciaenidae/Foto/(Odontoscion%20xanthops)%203f.jpg
Epinephelus_coeruleopunctatus_A_1	http://fishbiosystem.ru/PERCIFORMES/Serranidae/Foto/(Epinephelus%20coeruleopunctatus)%207f.jpg
Chrysoblephus_gibbiceps_A_2	http://fishbiosystem.ru/PERCIFORMES/Sparidae/Foto/(Chrysoblephus%20gibbiceps)%201f.jpg
Carangoides_bajad_A_2	http://fishdb.sinica.edu.tw/chi/spe_picture/dpi600/F364_Cabaj_u2.jpg
Macolor_niger_A_2	http://fran.cornu.free.fr/images/jodv/jodv000067.jpg
Gobiosoma_spilotum_A_1	http://gobiidae.com/sp_pics/GOBIOSOMA_PARADOXUM_01.jpg
Ecsenius_fijiensis_A_2	https://www.fishbase.se/images/species/Ecfij_u0.jpg
Thalassoma_bifasciatum_M_1	http://hmsc.oregonstate.edu/sites/hmsc.oregonstate.edu/files/bluehead_wrasse_thallasoma_bifasciatum_050701_belzona_barge_miami_img_0906_crop.jpg
Zebrasoma_xanthurum_J_1	http://les-z-animaux.e-monsite.com/medias/images/chirugien-a-queue-jaune-02.jpg
Coris_gaimard_J_2	http://les-z-animaux.e-monsite.com/medias/images/coris-gaimard-02.jpg
Monodactylus_argenteus_J_2	http://makemyhobby.com/image/cache/img_product/16-03A-003-425x425.jpg
Gymnothorax_dovii_A_1	http://marinelifepics.com/Fish%20Pictures/Finespotted_Moray_014.jpg
Epinephelus_lanceolatus_A_2	http://mitofish.aori.u-tokyo.ac.jp/images/fishes/Epinephelus_lanceolatus.jpg
Pseudobalistes_flavimarginatus_A_2	http://mitofish.aori.u-tokyo.ac.jp/images/fishes/Pseudobalistes_flavimarginatus.jpg
Xyrichtys_wellingtoni_A_1	http://museum.wa.gov.au/catalogues-beta/sites/default/files/styles/galleria_zoom/public/xyrichtys_wellingtoni_wam30994_001.jpg
Amblyeleotris_japonica_A_1	http://pbs.bishopmuseum.org/images/JER/large/-969807591.jpg
Lutjanus_synagris_A_3	http://pgfguyane.pagesperso-orange.fr/Images/Lutjanus_synagris.jpg
Labrus_viridis_A_2	http://souslesmers.free.fr/i/cari/cari000097.jpg
Gymnothorax_thyrsoideus_A_1	http://souslesmers.free.fr/i/cofl/cofl000002.jpg
Sphyraena_putnamae_A_1	http://souslesmers.free.fr/i/dahe/dahe000023.jpg
Gymnothorax_castaneus_A_1	http://souslesmers.free.fr/i/dano/dano000111.jpg
Scorpaena_plumieri_A_3	http://souslesmers.free.fr/i/ergu/ergu000069.jpg
Abudefduf_saxatilis_A_1	http://souslesmers.free.fr/i/frco/frco000256.jpg
Ecsenius_yaeyamaensis_A_1	http://souslesmers.free.fr/i/giru/giru000015.jpg
Pomacentrus_trilineatus_A_2	http://souslesmers.free.fr/i/jodv/jodv000009.jpg
Lotilia_graciliosa_A_2	http://souslesmers.free.fr/i/jodv/jodv000053.jpg
Iniistius_pavo_A_1	http://souslesmers.free.fr/i/jodv/jodv000083.jpg
Gobiodon_citrinus_A_1	http://souslesmers.free.fr/i/jodv/jodv000278.jpg
Caesio_lunaris_A_3	http://souslesmers.free.fr/i/jodv/jodv000318.jpg
Amanses_scopas_A_2	http://souslesmers.free.fr/i/jodv/jodv000322.jpg
Larabicus_quadrilineatus_M_2	http://souslesmers.free.fr/i/jodv/jodv000330.jpg
Chromis_weberi_A_2	http://souslesmers.free.fr/i/jodv/jodv000339.jpg
Pseudanthias_taeniatus_M_1	http://souslesmers.free.fr/i/jodv/jodv000342.jpg
Pseudanthias_taeniatus_F_1	http://souslesmers.free.fr/i/jodv/jodv000343.jpg
Ostracion_cubicus_A_3	http://souslesmers.free.fr/i/jodv/jodv000410.jpg
Balistes_punctatus_A_1	http://souslesmers.free.fr/i/pavr/pavr000057.jpg
Chromis_ternatensis_A_1	http://souslesmers.free.fr/i/roco/roco000092.jpg
Sphyraena_flavicauda_A_1	http://souslesmers.free.fr/i/wico/wico000030.jpg
Ostorhinchus_aureus_A_3	http://souslesmers.free.fr/i/wico/wico000108.jpg
Acanthurus_chirurgus_A_1	http://www.bossen.ch/frank/v4/images/db/standard/acachi0.jpg
Acanthurus_nubilus_A_2	http://www.bossen.ch/frank/v4/images/db/standard/acanub0.jpg
Caesio_caerulaurea_A_1	http://www.bossen.ch/frank/v4/images/db/standard/caecae0.jpg
Caesio_xanthonota_A_1	http://www.bossen.ch/frank/v4/images/db/standard/caexan0.jpg
Cantherhines_sandwichiensis_A_2	http://www.bossen.ch/frank/v4/images/db/standard/cansan0.jpg
Caranx_crysos_A_2	http://www.bossen.ch/frank/v4/images/db/standard/carcry0.jpg
Cephalopholis_boenak_A_1	http://www.bossen.ch/frank/v4/images/db/standard/cepboe0.jpg
Cephalopholis_fulva_A_3	http://www.bossen.ch/frank/v4/images/db/standard/cepful1.jpg
Cephalopholis_microprion_J_1	http://www.bossen.ch/frank/v4/images/db/standard/cepmic0.jpg
Chaetodon_meyeri_A_1	http://www.bossen.ch/frank/v4/images/db/standard/chamey0.jpg
Chaetodon_semeion_A_1	http://www.bossen.ch/frank/v4/images/db/standard/chasem0.jpg
Chilomycterus_antennatus_A_1	http://www.bossen.ch/frank/v4/images/db/standard/chiant0.jpg
Coryphopterus_personatus_A_1	http://www.bossen.ch/frank/v4/images/db/standard/corper0.jpg
Ecsenius_kurti_A_1	http://www.bossen.ch/frank/v4/images/db/standard/ecskur0.jpg
Ecsenius_tricolor_A_2	http://www.bossen.ch/frank/v4/images/db/standard/ecstri0.jpg
Forcipiger_flavissimus_A_2	http://www.bossen.ch/frank/v4/images/db/standard/forfla0.jpg
Halichoeres_maculipinna_M_1	http://www.bossen.ch/frank/v4/images/db/standard/halmac3.jpg
Halichoeres_ornatissimus_F_1	http://www.bossen.ch/frank/v4/images/db/standard/halorn1.jpg
Heniochus_pleurotaenia_A_2	http://www.bossen.ch/frank/v4/images/db/standard/henple0.jpg
Hologymnosus_annulatus_F_1	http://www.bossen.ch/frank/v4/images/db/standard/holads0.jpg
Lutjanus_cyanopterus_A_1	http://www.bossen.ch/frank/v4/images/db/standard/lutcya0.jpg
Lutjanus_russellii_A_2	http://www.bossen.ch/frank/v4/images/db/standard/lutrus2.jpg
Mulloidichthys_flavolineatus_A_1	http://www.bossen.ch/frank/v4/images/db/standard/mulfla0.jpg
Parapercis_snyderi_A_2	http://www.bossen.ch/frank/v4/images/db/standard/parsny0.jpg
Plagiotremus_ewaensis_A_1	http://www.bossen.ch/frank/v4/images/db/standard/plaewa0.jpg
Plagiotremus_tapeinosoma_A_3	http://www.bossen.ch/frank/v4/images/db/standard/platap0.jpg
Scarus_niger_M_2	http://www.bossen.ch/frank/v4/images/db/standard/scanig2.jpg
Cratinus_agassizii_A_2	http://www.fishwisepro.com/pics/JPG/001252F000051W000001.jpg
Pseudojuloides_atavai_M_2	http://www.fishwisepro.com/pics/JPG/005341F000112W000004.jpg
Chlorurus_bowersi_A_2	http://www.fishwisepro.com/pics/JPG/009978F000024W000002.jpg
Thalassoma_hebraicum_M_1	http://www.fishwisepro.com/pics/JPG/029034F000009W000022.jpg
Thalassoma_heiseri_F_1	http://www.fishwisepro.com/pics/JPG/029106F000024W000001.jpg
Cirrhitops_hubbardi_A_2	http://www.fishwisepro.com/pics/JPG/030411F000112W000004.jpg
Stethojulis_interrupta_F_1	http://www.fishwisepro.com/pics/JPG/032052F000009W000023.jpg
Epinephelus_longispinis_A_2	http://www.fishwisepro.com/pics/JPG/038451F000048W000002.jpg
Halichoeres_marginatus_F_2	http://www.fishwisepro.com/pics/JPG/041841F000024W000001.jpg
Pterocaesio_marri_A_1	http://www.fishwisepro.com/pics/JPG/042262F000009W000010.jpg
Acanthurus_mata_A_1	http://www.fishwisepro.com/pics/JPG/042419F000009W000015.jpg
Cephalopholis_microprion_A_1	http://www.fishwisepro.com/pics/JPG/044643F000024W000006.jpg
Centropyge_multispinis_A_2	http://www.fishwisepro.com/pics/JPG/046696F000009W000012.jpg
Abudefduf_sordidus_A_1	http://www.fishwisepro.com/pics/JPG/065433F000024W000016.jpg
Labropsis_xanthonota_F_1	http://www.fishwisepro.com/pics/JPG/074916F000387W000009.jpg
Pomacanthus_paru_A_2	http://www.malawicichlidhomepage.com/other/GJR_8278_mwtmk.jpg
Choerodon_anchorago_M_1	http://www.malawicichlidhomepage.com/other/GJR_8627_mwtmk.jpg
Abudefduf_saxatilis_J_1	http://www.malawicichlidhomepage.com/other/IM013834.JPG
Lepidonectes_corallicola_A_2	https://c8.alamy.com/comp/AAP209/galapagos-triplefin-blenny-lepidonectes-corallicola-galapagos-islands-AAP209.jpg
Sebastes_rastrelliger_A_1	https://c8.alamy.com/comp/BP4HDX/grass-rockfish-sebastes-rastrelliger-california-captive-BP4HDX.jpg
Crocodilichthys_gracilis_F_1	https://c8.alamy.com/comp/CR85GY/lizard-triplefin-crocodilichthys-gracilis-sea-of-cortez-mexico-pacific-CR85GY.jpg
Cheilodipterus_arabicus_A_2	https://c8.alamy.com/comp/CRAE22/tiger-cardinal-cheilodipterus-arabicus-under-black-coral-hashemite-CRAE22.jpg
Coryphopterus_eidolon_A_1	https://c8.alamy.com/comp/CXGTD3/pallid-goby-coryphopterus-eidolon-resting-on-bottom-of-reef-key-largo-CXGTD3.jpg
Chaetodermis_penicilligerus_A_1	https://c8.alamy.com/comp/DAGW8G/prickly-leatherjacket-chaetodermis-penicilligerus-swimming-DAGW8G.jpg
Epinephelus_akaara_A_1	https://c8.alamy.com/comp/E6GPEP/redspotted-grouper-or-hong-kong-grouper-epinephelus-akaara-in-japan-E6GPEP.jpg
Paramonacanthus_japonicus_A_3	https://c8.alamy.com/comp/EB103G/japanese-filefish-in-juvenile-form-paramonacnthus-japonicus-lembeh-EB103G.jpg
Liparis_montagui_A_3	https://c8.alamy.com/comp/EH4JX7/montagus-sea-snail-liparis-montagui-EH4JX7.jpg
Amblyeleotris_steinitzi_A_2	https://c8.alamy.com/comp/EX0Y0D/steinitz-shrimpgpby-amblyeleotris-steinitzi-anilao-batangas-philippines-EX0Y0D.jpg
Sphyraena_helleri_A_4	https://c8.alamy.com/comp/F08KCJ/shoal-of-hellers-barracuda-sphyraena-helleri-mary-island-solomon-islands-F08KCJ.jpg
Muraena_clepsydra_A_1	https://c8.alamy.com/comp/H97PD7/hourglass-moray-malpelo-island-colombia-east-pacific-ocean-H97PD7.jpg
Pristiapogon_kallopterus_A_6	https://c8.alamy.com/comp/HBHW2J/iridescent-cardinalfish-pristiapogon-kallopterus-previously-described-HBHW2J.jpg
Pomacentrus_pavo_J_1	https://c8.alamy.com/comp/X17PE1/blue-damsel-sapphire-damsel-pomacentrus-pavo-X17PE1.jpg
Symphodus_doderleini_A_3	https://c8.alamy.com/comp/X2TBW8/doderleins-wrasse-symphodus-doderleini-susac-island-adriatic-sea-croatia-X2TBW8.jpg
Gobius_xanthocephalus_A_3	https://c8.alamy.com/comp/X5CEK6/yellowheaded-goby-gobius-xanthocephalus-istrien-croatia-X5CEK6.jpg
Synanceia_horrida_A_3	https://c8.alamy.com/compes/a71x07/venenos-vinculado-pez-piedra-synanceia-horrida-nadando-en-el-acuario-de-londres-london-se1-a71x07.jpg
Symphodus_rostratus_A_4	https://c8.alamy.com/compfr/2ahmcx7/le-museau-pointu-napoleon-symphodus-rostratus-2ahmcx7.jpg
Amblygobius_phalaena_A_3	https://c8.alamy.com/compfr/akr7n9/gobie-amblygobius-phalaena-bagues-au-detroit-de-lembeh-indonesie-akr7n9.jpg
Siganus_luridus_A_2	https://c8.alamy.com/compfr/b679fm/poisson-lapin-siganus-luridus-sombre-des-kas-turquie-mer-mediterranee-b679fm.jpg
Plagiotremus_tapeinosoma_A_2	https://c8.alamy.com/compfr/be33h4/fangblenny-plagiotremus-tapeinosoma-piano-sharm-el-sheikh-sinai-red-sea-egypt-be33h4.jpg
Chromis_analis_A_3	https://c8.alamy.com/compfr/cnxt9p/chromis-chromis-analis-jaune-la-thailande-la-thailande-cnxt9p.jpg
Mycteroperca_fusca_A_2	https://c8.alamy.com/compfr/craac9/lile-de-latlantique-ou-merou-merou-peigne-mycteroperca-fusca-rocky-reef-madeira-portugal-europe-ocean-atlantique-craac9.jpg
Oxycirrhites_typus_A_3	https://c8.alamy.com/compfr/d2gbn9/le-hawkfish-oxycirrhites-typus-dans-un-soft-coral-grande-barriere-de-corail-mer-de-corail-l-ocean-pacifique-sud-queensland-australie-d2gbn9.jpg
Cirrhilabrus_laboutei_F_2	https://c8.alamy.com/compfr/dagwby/labouteis-conte-de-napoleon-cirrhilabrus-laboutei-natation-dagwby.jpg
Balistes_polylepis_A_4	https://c8.alamy.com/compfr/ddhgge/ventre-citron-balistes-balistes-polylepis-wolf-island-iles-galapagos-equateur-ddhgge.jpg
Amblygobius_phalaena_A_2	https://c8.alamy.com/compfr/e5824b/white-gobyl-amblygobius-phalaena-interdit-sur-fond-de-sable-mer-rouge-egypte-e5824b.jpg
Trachurus_trachurus_A_1	https://c8.alamy.com/compfr/eh4pt5/le-chinchard-trachurus-trachurus-scad-ou-eh4pt5.jpg
Pomacentrus_amboinensis_A_3	https://c8.alamy.com/compfr/ejr08e/ambon-damselfish-pomacentrus-amboinensis-adulte-la-natation-le-detroit-de-lembeh-sulawesi-plus-de-petites-iles-lindonesie-novembre-ejr08e.jpg
Tripterygion_melanurum_A_1	https://c8.alamy.com/compfr/j25kk1/tripterygion-melanurum-une-espece-de-poisson-dans-la-famille-tripterygiidae-le-threefin-blennies-mer-adriatique-croatie-j25kk1.jpg
Lipophrys_pholis_A_1	https://c8.alamy.com/compfr/j7ape5/lipophrys-pholis-ulvaire-deux-lignes-le-portugal-j7ape5.jpg
Gobius_niger_A_3	https://c8.alamy.com/compfr/j7apeh/gobie-gobius-niger-noir-sur-lelevage-dhommes-de-couleurs-le-portugal-j7apeh.jpg
Dicentrarchus_punctatus_A_2	https://c8.alamy.com/compfr/j7gekk/bar-tachete-dicentrarchus-punctatus-vue-laterale-sur-l-estuaire-le-portugal-j7gekk.jpg
Mycteroperca_jordani_A_1	https://c8.alamy.com/compfr/m7ex3f/le-merou-du-golfe-mycteroperca-jordani-cabo-pulmo-baja-california-sur-mexique-m7ex3f.jpg
Mola_mola_A_1	https://c8.alamy.com/compfr/pbaem1/poisson-lune-mola-mola-a-la-pointe-du-cap-afrique-du-sud-pbaem1.jpg
Ogcocephalus_darwini_A_4	https://c8.alamy.com/compfr/pef5m6/red-lipped-platax-ogcocephalus-darwini-archipel-des-galapagos-equateur-pef5m6.jpg
Synanceia_verrucosa_A_3	https://c8.alamy.com/compfr/pj9cgp/reef-poisson-pierre-synanceia-verrucosa-sur-les-fonds-marins-ari-atoll-maldives-pj9cgp.jpg
Scorpaena_scrofa_A_3	https://c8.alamy.com/compfr/ra4ehh/poisson-scorpion-rouge-scorpaena-scrofa-zante-grece-ra4ehh.jpg
Acanthostracion_quadricornis_J_1	https://c8.alamy.com/compfr/w7mgfx/griffonne-cowfish-quadricornis-acanthostracion-juvenile-parc-national-de-biscayne-floride-etats-unis-janvier-meetyourneighbors-net-project-w7mgfx.jpg
Trachurus_trachurus_A_2	https://c8.alamy.com/compfr/x20b2k/le-chinchard-trachurus-trachurus-scad-ou-x20b2k.jpg
Siganus_stellatus_A_3	https://c8.alamy.com/compfr/x25mgm/brownspotted-sigan-marbre-siganus-stellatus-royaume-hachemite-de-jordanie-jk-mer-rouge-de-l-asie-occidentale-x25mgm.jpg
Siganus_rivulatus_A_3	https://c8.alamy.com/compfr/x2rdj8/rivulated-siganus-rivulatus-poisson-lapin-nettoyees-par-bluestreak-cleaner-wrasse-labroides-dimidiatus-la-mer-d-andaman-en-thailande-x2rdj8.jpg
Gasterosteus_aculeatus_F_3	https://c8.alamy.com/compfr/x4d2be/epinoche-a-trois-epines-gasterosteus-aculeatus-homme-en-coloration-nuptiale-x4d2be.jpg
Gobius_paganellus_A_4	https://c8.alamy.com/compfr/x4y59e/gobie-gobius-paganellus-rock-x4y59e.jpg
Pholidichthys_leucotaenia_A_2	https://c8.alamy.com/compfr/x6wy5h/des-profils-rares-blennies-pholidichthys-leucotaenia-condamne-raja-ampat-papouasie-occidentale-en-indonesie-x6wy5h.jpg
Cirrhilabrus_laboutei_J_2	https://c8.alamy.com/compfr/x8jegc/de-lubbock-cirrhilabrus-laboutei-napoleon-x8jegc.jpg
Mycteroperca_fusca_A_5	https://c8.alamy.com/compfr/x929xn/le-groupeur-mycteroperca-fusca-canaries-espagne-x929xn.jpg
Lipophrys_pholis_A_3	https://c8.alamy.com/compfr/xd2kbe/lipophrys-pholis-ulvaire-deux-lignes-xd2kbe.jpg
Holocentrus_rufus_A_2	https://c8.alamy.com/compfr/xdf8kj/sebastolobe-marignans-holocentrus-rufus-xdf8kj.jpg
Anisotremus_virginicus_J_1	https://calphotos.berkeley.edu/imgs/512x768/0000_0000/0704/0798.jpeg
Melichthys_niger_A_3	https://calphotos.berkeley.edu/imgs/512x768/0000_0000/0107/0007.jpeg
Gomphosus_varius_M_2	https://calphotos.berkeley.edu/imgs/512x768/0000_0000/0107/0052.jpeg
Pseudanthias_pascalus_M_1	https://calphotos.berkeley.edu/imgs/512x768/0000_0000/0406/0016.jpeg
Calamus_calamus_A_1	https://calphotos.berkeley.edu/imgs/512x768/0000_0000/0511/1173.jpeg
Holacanthus_ciliaris_A_2	https://calphotos.berkeley.edu/imgs/512x768/0000_0000/0907/0497.jpeg
Holacanthus_bermudensis_A_1	https://calphotos.berkeley.edu/imgs/512x768/0000_0000/0908/0357.jpeg
Serranus_tabacarius_A_3	https://calphotos.berkeley.edu/imgs/512x768/0000_0000/0908/1407.jpeg
Thalassoma_lucasanum_M_1	https://calphotos.berkeley.edu/imgs/512x768/0000_0000/1005/0741.jpeg
Diodon_holocanthus_A_1	https://calphotos.berkeley.edu/imgs/512x768/0000_0000/1105/1391.jpeg
Dascyllus_melanurus_A_2	https://calphotos.berkeley.edu/imgs/512x768/0000_0000/1109/1346.jpeg
Scorpaena_plumieri_A_4	https://calphotos.berkeley.edu/imgs/512x768/0000_0000/1209/1495.jpeg
Elagatis_bipinnulata_A_2	https://calphotos.berkeley.edu/imgs/512x768/4444_4444/1106/0175.jpeg
Carangoides_ferdau_A_2	https://calphotos.berkeley.edu/imgs/512x768/4444_4444/1106/0454.jpeg
Cirrhitus_pinnulatus_A_2	https://calphotos.berkeley.edu/imgs/512x768/4444_4444/1106/0696.jpeg
Abudefduf_septemfasciatus_A_1	https://calphotos.berkeley.edu/imgs/512x768/4444_4444/1106/0959.jpeg
Aphareus_furca_A_2	https://calphotos.berkeley.edu/imgs/512x768/4444_4444/1106/1008.jpeg
Amphiprion_melanopus_A_1	https://cdn.orafarm.com/media/cinnamon.jpg
Pseudochromis_elongatus_A_3	https://cdn.orafarm.com/media/elongate.jpg
Ctenochaetus_tominiensis_A_3	https://cdn.reefs.com/blog/wp-content/uploads/2015/04/aspinall03.jpg
Hyporthodus_niveatus_A_3	https://cdn.reefs.com/blog/wp-content/uploads/2015/10/gardner05.jpg
Cypho_purpurascens_F_2	https://cdn.reefs.com/blog/wp-content/uploads/2015/12/23271951826_cb76b43cc9_z.jpg
Meiacanthus_bundoon_A_2	https://cdn.reefs.com/blog/wp-content/uploads/2015/12/bundoon-tamberav.jpg
Labroides_phthirophagus_A_1	https://cdn.reefs.com/blog/wp-content/uploads/2016/01/24627598111_f95fb3fbe1_b-1024x682.jpg
Amphiprion_clarkii_A_3	https://cdn.reefs.com/blog/wp-content/uploads/2016/06/Clarkii-Clownfish-large-1.jpg
Lactophrys_triqueter_A_1	https://doris.ffessm.fr/var/doris/storage/images/images/adulte-22207/190665-1-fre-FR/lactophrys_triqueter-jms-11.jpg
Pareques_acuminatus_A_2	https://doris.ffessm.fr/var/doris/storage/images/images/adulte-isole-20490/176929-1-fre-FR/pareques_acuminatus-51.jpg
Dicentrarchus_labrax_A_2	https://doris.ffessm.fr/var/doris/storage/images/images/bar-solitaire-18012/157105-1-fre-FR/dicentrarchus-labrax-25_LAPERE1.jpg
Parablennius_incognitus_A_3	https://doris.ffessm.fr/var/doris/storage/images/images/blennie-diabolo-male-20332/175665-1-fre-FR/parablennius-incognitus11.jpg
Centrolabrus_melanocercus_M_1	https://doris.ffessm.fr/var/doris/storage/images/images/centrolabrus_melanocercus-2/169057-1-fre-FR/centrolabrus_melanocercus-2.jpg
Centropyge_acanthops_A_2	https://doris.ffessm.fr/var/doris/storage/images/images/centropyge_acanthops-phbo001/7316948-1-fre-FR/Centropyge_acanthops-phbo001.jpg
Chelon_auratus_A_2	https://doris.ffessm.fr/var/doris/storage/images/images/chelon_auratus-rp1/249481-1-fre-FR/Chelon_auratus-rp1.jpg
Chelon_labrosus_A_1	https://doris.ffessm.fr/var/doris/storage/images/images/chelon_labrosus-fa4/189785-1-fre-FR/chelon_labrosus-fa4_image1200.jpg
Stichaeus_punctatus_punctatus_A_1	https://doris.ffessm.fr/var/doris/storage/images/images/corps-tachete-23174/198401-1-fre-FR/stichaeus_punctatus-mb311.jpg
Pagellus_erythrinus_A_4	https://doris.ffessm.fr/var/doris/storage/images/images/de-nuit-pose-sur-le-sable-33991/284937-1-fre-FR/pagellus_erythrinus-dh31.jpg
Diplodus_puntazzo_A_3	https://doris.ffessm.fr/var/doris/storage/images/images/details-nageoires-18291/159337-1-fre-FR/diplodus_puntazzo-2b1_image1200.jpg
Pareques_acuminatus_A_1	https://doris.ffessm.fr/var/doris/storage/images/images/dragonnet-adulte-20487/176905-1-fre-FR/pareques_acuminatus-31.jpg
Gymnothorax_moringa_A_1	https://doris.ffessm.fr/var/doris/storage/images/images/en-balade-39476/328817-1-fre-FR/gymnothorax_moringa-apr11.jpg
Muraena_helena_A_1	https://doris.ffessm.fr/var/doris/storage/images/images/en-deplacement-21265/183129-1-fre-FR/muraena_helena-slb11.jpg
Molva_molva_A_1	https://doris.ffessm.fr/var/doris/storage/images/images/en-norvege-35850/299809-1-fre-FR/molva_molva__vm_1111.jpg
Gasterosteus_aculeatus_M_1	https://doris.ffessm.fr/var/doris/storage/images/images/fecondation-30185/254489-1-fre-FR/gasterosteus_aculeatus-mlo-021.jpg
Symphodus_melops_F_1	https://doris.ffessm.fr/var/doris/storage/images/images/femelle-16960/148689-1-fre-FR/symphodus_melops-11.jpg
Sardina_pilchardus_A_1	https://doris.ffessm.fr/var/doris/storage/images/images/gros-plan-d-une-sardine-35145/294169-1-fre-FR/sardina_pilchardus_rp-50321.jpg
Gymnothorax_miliaris_A_1	https://doris.ffessm.fr/var/doris/storage/images/images/gymnothorax_miliaris_ap5682/3082369-1-fre-FR/gymnothorax_miliaris_ap5682.jpg
Labrus_mixtus_M_1	https://doris.ffessm.fr/var/doris/storage/images/images/hermaphrodisme-18435/160489-1-fre-FR/labrus_mixtus_slb11.jpg
Spicara_maena_A_2	https://doris.ffessm.fr/var/doris/storage/images/images/individu-de-nuit-19699/170601-1-fre-FR/spicara_maena-11.jpg
Pareques_acuminatus_J_1	https://doris.ffessm.fr/var/doris/storage/images/images/juvenile-20486/176897-1-fre-FR/pareques_acuminatus-21.jpg
Chromis_chromis_J_2	https://doris.ffessm.fr/var/doris/storage/images/images/juvenile-21227/182825-1-fre-FR/chromis_chromis-vl21.jpg
Lactophrys_triqueter_J_1	https://doris.ffessm.fr/var/doris/storage/images/images/juvenile-22293/191353-1-fre-FR/lactophrys_triqueter-jms-31.jpg
Acanthostracion_polygonius_J_1	https://doris.ffessm.fr/var/doris/storage/images/images/juvenile-26042/221345-1-fre-FR/acanthostracion_polygonia-jms151.jpg
Lipophrys_pholis_J_1	https://doris.ffessm.fr/var/doris/storage/images/images/juvenile-35267/295145-1-fre-FR/lipophrys_pholis-ta61.jpg
Xyrichtys_novacula_J_2	https://doris.ffessm.fr/var/doris/storage/images/images/juvenile-sombre-27167/230345-1-fre-FR/xyrichtys_novacula-dh111.jpg
Labrus_merula_F_2	https://doris.ffessm.fr/var/doris/storage/images/images/labrus_merula_vm_8442/3423498-1-fre-FR/labrus_merula_vm_8442.jpg
Pollachius_pollachius_A_1	https://doris.ffessm.fr/var/doris/storage/images/images/ligne-laterale-incurvee-36841/307737-1-fre-FR/pollachius_pollachius-fa51_image1200.jpg
Symphodus_doderleini_A_2	https://doris.ffessm.fr/var/doris/storage/images/images/livree-caracteristique-19147/166185-1-fre-FR/symphodus_doderleini-slb11_image600.jpg
Symphodus_tinca_M_2	https://doris.ffessm.fr/var/doris/storage/images/images/male-celibataire-18992/164945-1-fre-FR/symphodus_tinca-slb31.jpg
Lipophrys_pholis_A_2	https://doris.ffessm.fr/var/doris/storage/images/images/mordocet-vert-30112/253905-1-fre-FR/lipophrys_pholis-mt11.jpg
Mugil_cephalus_A_2	https://doris.ffessm.fr/var/doris/storage/images/images/mugil_cephalus/2201455-1-fre-FR/Mugil_cephalus.jpg
Koumansetta_hectori_A_2	https://doris.ffessm.fr/var/doris/storage/images/images/patron-de-coloration-35770/299169-1-fre-FR/koumansetta_hectori-vl21.jpg
Atherina_presbyter_A_1	https://doris.ffessm.fr/var/doris/storage/images/images/pectorales-relevees-34651/290217-1-fre-FR/atherina_presbyter_1240_vm1.jpg
Plectroglyphidodon_imparipennis_A_3	https://doris.ffessm.fr/var/doris/storage/images/images/plectroglyphidodon_imparipennis-phbo01/5790657-3-fre-FR/Plectroglyphidodon_imparipennis-phbo01.jpg
Stichaeus_punctatus_punctatus_A_3	https://doris.ffessm.fr/var/doris/storage/images/images/repli-de-la-queue-23176/198417-1-fre-FR/stichaeus_punctatus-mb331.jpg
Salmo_salar_A_2	https://doris.ffessm.fr/var/doris/storage/images/images/salmo_salar-isbl0003/202937-1-fre-FR/Salmo_salar-isbl0003_image600.jpg
Monacanthus_tuckeri_A_3	https://doris.ffessm.fr/var/doris/storage/images/images/specimen-caracteristique-20858/179873-1-fre-FR/monacanthus_tuckeri_11.jpg
Chaetodon_striatus_A_2	https://doris.ffessm.fr/var/doris/storage/images/images/specimen-representatif-31719/266761-1-fre-FR/chaetodon_striatus-jms501_image600.jpg
Symphodus_roissali_F_2	https://doris.ffessm.fr/var/doris/storage/images/images/symphodus_roissali-vl4/165393-2-fre-FR/symphodus_roissali-vl4.jpg
Symphodus_doderleini_A_1	https://doris.ffessm.fr/var/doris/storage/images/images/taches-caracteristiques-19148/166193-1-fre-FR/symphodus_doderleini-slb21_image1200.jpg
Thalassoma_pavo_J_1	https://doris.ffessm.fr/var/doris/storage/images/images/thalassoma_pavo-sega001/3077437-1-fre-FR/thalassoma_pavo-sega001.jpg
Pagellus_acarne_A_2	https://doris.ffessm.fr/var/doris/storage/images/images/toujours-pres-du-fond-33926/284417-1-fre-FR/pagellus_acarne-dh11.jpg
Gobius_fallax_A_1	https://doris.ffessm.fr/var/doris/storage/images/images/toutes-nageoires-deployees-36332/303665-1-fre-FR/gobius_fallax-rp11.jpg
Pareques_acuminatus_J_2	https://doris.ffessm.fr/var/doris/storage/images/images/tres-jeune-individu-20485/176889-1-fre-FR/pareques_acuminatus-11.jpg
Thorogobius_ephippiatus_A_2	https://doris.ffessm.fr/var/doris/storage/images/images/un-gobie-aisement-identifiable-22751/195017-1-fre-FR/thorogobius_ephippiatus-vm11.jpg
Parablennius_sanguinolentus_A_2	https://doris.ffessm.fr/var/doris/storage/images/images/une-coloration-caracteristique-28881/244057-1-fre-FR/parablennius_sanguinolentus-ot11.jpg
Tautogolabrus_adspersus_A_1	https://doris.ffessm.fr/var/doris/storage/images/images/une-presence-familiere-31105/261849-1-fre-FR/tautogalabrus_adspersus_pm000091.jpg
Labrisomus_nuchipinnis_M_2	https://doris.ffessm.fr/var/doris/storage/images/media/images/labrisomus_nuchipinnis_gm_12/8974673-5-fre-FR/Labrisomus_nuchipinnis_gm_12.jpg
Tripterygion_melanurum_A_2	https://doris.ffessm.fr/var/doris/storage/images/media/images/tripterygion_melanurum-frlo201806/5899200-8-fre-FR/Tripterygion_melanurum-frlo201806.jpg
Neoglyphidodon_bonang_J_1	https://editorial01.shutterstock.com/wm-preview-1500/5774204a/2eefda0d/various-shutterstock-editorial-5774204a.jpg
Clinus_latipennis_A_1	https://farm1.static.flickr.com/52/131241772_33b2ae217c_b.jpg
Epinephelus_guttatus_A_2	https://farm4.staticflickr.com/3183/2948850589_839a8e4bf9_b.jpg
Prionurus_laticlavius_A_3	https://farm4.staticflickr.com/3399/4646940852_f5355472d7_b.jpg
Helcogramma_striata_A_3	https://farm5.staticflickr.com/4411/37267953705_e4279f77df_b.jpg
Assessor_randalli_A_1	https://i0.wp.com/okinawanaturephotography.com/wp-content/uploads/2019/10/DSC_7193.jpg?ssl=1
Apogon_townsendi_A_2	https://i1.wp.com/www.bossen.ch/frank/v4/images/db/standard/apotow0.jpg
Halichoeres_maculipinna_F_1	https://i1.wp.com/www.bossen.ch/frank/v4/images/db/standard/halmac2.jpg
Alectis_ciliaris_A_1	https://i1.wp.com/www.mexican-fish.com/wp-content/uploads/F210-Threadfin-Jack-1.jpg?ssl=1
Acanthurus_triostegus_A_1	https://i1.wp.com/www.mexican-fish.com/wp-content/uploads/F565-Convict-Surgeonfish-2.jpg?resize=570%2C428&ssl=1
Scorpaena_mystes_A_2	https://i1.wp.com/www.ryanphotographic.com/images/JPEGS/Scorpaena%20mystes,%20stone%20scorpionfish,%20Sea%20of%20Cortez-4644.jpg
Odontoscion_dentex_A_2	https://i2.wp.com/www.bossen.ch/frank/v4/images/db/standard/ododen0.jpg
Amblyeleotris_steinitzi_A_1	https://i2.wp.com/www.ryanphotographic.com/images/JPEGS/Amblyeleotris%20steinitzi,%20Steinitz%27%20shrimp%20goby%20%28Gobiidae%29,%20Kadavu,%20Fiji.jpg
Sphyraena_idiastes_A_2	https://image.shutterstock.com/z/stock-photo-school-of-pelican-barracudas-sphyraena-idiastes-swimming-in-unison-in-a-shallow-coral-reef-1514856641.jpg
Paraluteres_prionurus_J_2	https://image.shutterstock.com/z/stock-photo-the-blacksaddle-filefish-paraluteres-prionurus-423605878.jpg
Chromis_hanui_A_1	https://img.point.pet/images/keokichocolatedipchromis_640-581b89f95f9b581c0b007f91.jpg
Hemitaurichthys_polylepis_A_1	https://img00.deviantart.net/e6f7/i/2015/213/e/b/yellow_pyramid_butterflyfish__by_bariskink-d93q1mj.jpg
Hyporhamphus_affinis_A_2	https://img1.whatsthatfish.com/unsafe/810x540/image.whatsthatfish.com/original/112017/ZWljTWzYJi.jpg
Chelon_ramada_A_1	https://inpn.mnhn.fr/photos/uploads/webtofs/inpn/4/173054.jpg
Atractoscion_aequidens_A_2	https://www.fishwisepro.com/pics/JPG/000847F000009W000003.jpg
Hyporhamphus_affinis_A_1	https://www.fishwisepro.com/pics/JPG/001046F000112W000005.jpg
Eviota_albolineata_A_1	https://www.fishwisepro.com/pics/JPG/001715F000128W000003.jpg
Neopomacentrus_anabatoides_A_1	https://www.fishwisepro.com/pics/JPG/002886F000024W000003.jpg
Cirripectes_castaneus_M_2	https://www.fishwisepro.com/pics/JPG/013206F000387W000023.jpg
Plectroglyphidodon_dickii_J_2	https://www.fishwisepro.com/pics/JPG/019253F000387W000019.jpg
Sparodon_durbanensis_A_2	https://www.fishwisepro.com/pics/JPG/020287F000009W000004.jpg
Spondyliosoma_emarginatum_A_1	https://www.fishwisepro.com/pics/JPG/021314F000042W000004.jpg
Ecsenius_frontalis_A_4	https://www.fishwisepro.com/pics/JPG/024753F000024W000006.jpg
Spratelloides_gracilis_A_1	https://www.fishwisepro.com/pics/JPG/027145F000112W000003.jpg
Arothron_inconditus_A_2	https://www.fishwisepro.com/pics/JPG/031315F000004W000002.jpg
Pristiapogon_kallopterus_A_3	https://www.fishwisepro.com/pics/JPG/033622F000009W000019.jpg
Chromis_lepidolepis_A_1	https://www.fishwisepro.com/pics/JPG/036470F000009W000008.jpg
Plectroglyphidodon_leucozonus_J_2	https://www.fishwisepro.com/pics/JPG/036920F000387W000013.jpg
Ecsenius_nalolo_A_2	https://www.fishwisepro.com/pics/JPG/047192F000042W000007.jpg
Fusigobius_neophytus_A_2	https://www.fishwisepro.com/pics/JPG/047918F000144W000002.jpg
Chelonodon_pleurospilus_A_2	https://www.fishwisepro.com/pics/JPG/055902F000004W000002.jpg
Polysteganus_praeorbitalis_A_1	https://www.fishwisepro.com/pics/JPG/056831F000167W000002.jpg
Koumansetta_rainfordi_A_1	https://www.fishwisepro.com/pics/JPG/058832F000387W000010.jpg
Cirripectes_stigmaticus_A_2	https://www.fishwisepro.com/pics/JPG/066812F000387W000013.jpg
Lepidozygus_tapeinosoma_A_2	https://www.fishwisepro.com/pics/JPG/068482F000009W000034.jpg
Pterogobius_zacalles_A_1	https://www.fishwisepro.com/pics/JPG/075324F000133W000001.jpg
Ostorhinchus_aureus_A_1	https://www.fishwisepro.com/pics/JPG/122687F000423W000012.jpg
Diagramma_melanacrum_A_3	https://www.fishwisepro.com/pics/JPG/125168F000009W000001.jpg
Pholidichthys_leucotaenia_A_4	https://www.saltcorner.com/Books/BookPics/Pholidichthys_leucotaenia%20(BG).jpg
Acanthurus_chronixis_A_2	https://www.seascapestudio.net/reference/fishes/acanthurus_chronixis.jpg
Assessor_macneilli_A_2	https://www.seascapestudio.net/reference/fishes/assessor_macneilli.jpg
Holacanthus_bermudensis_J_1	https://www.seascapestudio.net/reference/fishes/holacanthus_bermudensis.jpg
Thalassoma_duperrey_F_1	https://www.seascapestudio.net/reference/fishes/thalassoma_duperrey.jpg
Parupeneus_pleurostigma_A_1	https://www.surg.org.au/sites/surg/files/photographs/Parupeneus_pleurostigma_Nth_Solitary_Is_270713_IVS.jpg
Parupeneus_spilurus_A_1	https://www.surg.org.au/sites/surg/files/photographs/Parupeneus_spilurus_Nth_Solitary_Is_270713_IVS-3_0.jpg
Plectroglyphidodon_johnstonianus_A_2	https://www.surg.org.au/sites/surg/files/photographs/Plectroglyphidodon_johnstonianus_NW_Solitary_Is_010113_IVS-2.jpg
Helotes_sexlineatus_A_1	https://www.surg.org.au/sites/surg/files/styles/custom-watermarked-large/public/photographs/Pelates%20sexlineatus%20Red%20Rock%20Estuary%20020317%20IVS-2.jpg?itok=7n0l9Pg1
Torquigener_squamicauda_A_3	https://www.sydneydives.com/uploads/1/2/7/2/12728650/brush-tail-toadfish-torquigener-squamicauda-5_orig.jpg
Decapterus_macarellus_A_1	https://www.vetofish.com/sites/vetofish.com/files/imagecache/external/004f0e4bc4aca5446650805811e4abeb.jpg
Chromis_limbata_M_1	https://www.vetofish.com/sites/vetofish.com/files/imagecache/external/03f4884b89851a5e566a4b2ba9d6ad0f.jpg
Cryptichthys_jojettae_A_2	https://www.vetofish.com/sites/vetofish.com/files/imagecache/external/1ca56e43cc0b3be775bc19d6e1f4d8d4.jpg
Apogon_atradorsatus_A_1	https://www.vetofish.com/sites/vetofish.com/files/imagecache/external/2e88bd20a3b1a58c02e3e9e9515909b1.jpg
Pomacentrus_tripunctatus_J_1	https://www.vetofish.com/sites/vetofish.com/files/imagecache/external/3254ce128156dbc5677a77e17dd0ce03.jpg
Pseudupeneus_prayensis_A_2	https://www.vetofish.com/sites/vetofish.com/files/imagecache/external/3f25977f2992ea68ec10c5c4e4e78088.jpg
Pseudupeneus_prayensis_A_1	https://www.vetofish.com/sites/vetofish.com/files/imagecache/external/508b1911c96cc054bf736d3b9a95c50f.jpg
Abudefduf_whitleyi_A_2	https://www.vetofish.com/sites/vetofish.com/files/imagecache/external/62e4d79d37b4280223efd12641e1c52e.jpg
Ostorhinchus_angustatus_A_5	https://www.vetofish.com/sites/vetofish.com/files/imagecache/external/652fbf2580c99224c4cfe4485f6c49fa.jpg
Amblyglyphidodon_orbicularis_A_2	https://www.vetofish.com/sites/vetofish.com/files/imagecache/external/6920217a01770845ba84da2922b5743b.jpg
Amphiprion_leucokranos_A_1	https://www.vetofish.com/sites/vetofish.com/files/imagecache/external/86dfc4e3cd5b201793ca34089da5853f.jpg
Ecsenius_tricolor_A_1	https://www.vetofish.com/sites/vetofish.com/files/imagecache/external/8bf1c6e790e5c33fa52536d3d946bf91.jpg
Enchelycore_lichenosa_A_2	https://www.vetofish.com/sites/vetofish.com/files/imagecache/external/8c3bc06a9daf4df22af1121fa54ced63.jpg
Siganus_trispilos_A_3	https://www.vetofish.com/sites/vetofish.com/files/imagecache/external/8db6d9ce0ea6fb7107a56ed18cf0e336.jpg
Caracanthus_typicus_A_1	https://www.vetofish.com/sites/vetofish.com/files/imagecache/external/8fcf8b9d8076636f99c56101ed33dd23.jpg
Ostorhinchus_aureus_A_4	https://www.vetofish.com/sites/vetofish.com/files/imagecache/external/a855fda8cc6f86029602dc7ee64ddaa0.jpg
Albula_glossodonta_A_2	https://www.vetofish.com/sites/vetofish.com/files/imagecache/external/b47f2f932182a3e024d28bc2ad5b09a5.jpg
Calotomus_spinidens_F_2	https://www.vetofish.com/sites/vetofish.com/files/imagecache/external/bedd1517d97aa4d679fb65c9a33932b3.jpg
Batrachoides_boulengeri_A_1	https://www.vetofish.com/sites/vetofish.com/files/imagecache/external/c32ef90dd667878bf1c6359f4284b1da.jpg
Calotomus_japonicus_M_1	https://www.vetofish.com/sites/vetofish.com/files/imagecache/external/d32a25dae5928ddf50a6d5cb02da4c36.jpg
Scarus_falcipinnis_M_2	https://www.vetofish.com/sites/vetofish.com/files/imagecache/external/ee584cf78369e0de4838ec304467db89.jpg
Chlorurus_capistratoides_F_2	https://www.vetofish.com/sites/vetofish.com/files/imagecache/external/f2364bf4b33e0ecdf8034f3dabb5166e.jpg
Balistes_punctatus_A_2	https://www.vetofish.com/sites/vetofish.com/files/styles/large/public/imagecache/external/21f86c9c643f0801c1d1375d304a90d8.jpg
Apogon_atricaudus_A_1	https://www.vetofish.com/sites/vetofish.com/files/styles/large/public/imagecache/external/4a4c8e93524f0de3a068b30a80d8807e.jpg
Scolopsis_vosmeri_A_4	https://www.vetofish.com/sites/vetofish.com/files/styles/large/public/imagecache/external/626a844bc45f900677fe7e5446066b9a.jpg
Plectorhinchus_diagrammus_A_1	https://www.vetofish.com/sites/vetofish.com/files/styles/large/public/imagecache/external/6f31813ea7a9e72428dc4e6f6abfd699.jpg
Thalassoma_quinquevittatum_M_2	https://www.vetofish.com/sites/vetofish.com/files/styles/large/public/imagecache/external/73e84d37c33d0306ea58f4c1f7da7c8c.jpg
Daector_reticulata_A_2	https://www.vetofish.com/sites/vetofish.com/files/styles/large/public/imagecache/external/9df51cc61985ac8755bb7c3796d7266b.jpg
Cromileptes_altivelis_A_1	https://www.vetofish.com/sites/vetofish.com/files/styles/large/public/imagecache/external/bd2a09e94e3ef98ba5f908186d080a18.jpg
Mycteroperca_fusca_A_3	https://www.vetofish.com/sites/vetofish.com/files/styles/large/public/imagecache/external/d3f1a0ce1b012af2ef8c1904174f832d.jpg
Chrysiptera_parasema_A_2	https://www.vetofish.com/sites/vetofish.com/files/styles/large/public/imagecache/external/d49dd1be5ebc9cf06dff4d45e3d170e0.jpg
Caranx_lugubris_A_2	https://www.vetofish.com/sites/vetofish.com/files/styles/large/public/imagecache/external/dcd0d9bf7dfb886f8fd5add65d8a1a31.jpg
Ostorhinchus_angustatus_A_4	https://www.vetofish.com/sites/vetofish.com/files/styles/large/public/imagecache/external/dcdbf655eb17a1f08ceefe88bb5ae0dc.jpg
Oplegnathus_insignis_J_1	https://www.vetofish.com/sites/vetofish.com/files/styles/large/public/imagecache/external/ddab6b3ef0937411fe776abb98b99ec6.jpg
Gymnothorax_flavimarginatus_A_2	https://www.vetofish.com/sites/vetofish.com/files/styles/large/public/imagecache/external/e2ef8c3eabeb23c5376f70ca6d026be2.jpg
Abalistes_stellatus_A_1	https://www.vetofish.com/sites/vetofish.com/files/styles/large/public/imagecache/external/e49a6aa08a3f0fbfcd56fd19eac1fadf.jpg
Sphoeroides_marmoratus_A_2	https://www.vetofish.com/sites/vetofish.com/files/styles/large/public/imagecache/external/edb146e2b7e7f6b9c0d7c12573633621.jpg
Amblygobius_bynoensis_A_1	https://www.vetofish.com/sites/vetofish.com/files/styles/large/public/imagecache/external/f10029c526e411c68ce16f348c74d55c.jpg
Sarda_australis_A_2	http://2.bp.blogspot.com/-CEkkm1LI5Yg/TqaFeeAoc5I/AAAAAAAAAjA/tpbQmO0uSxk/s1600/Australian+Bonito+2.jpg
Thalassoma_bifasciatum_M_2	http://3.bp.blogspot.com/-I_La2f1L4rU/VSmUfSu4pbI/AAAAAAAAGSo/FLsz-CkRESk/s1600/IMG_3823_post.jpg
Zebrasoma_xanthurum_A_1	http://4.bp.blogspot.com/-k1_9cWMBfqk/UiJU5jxhw9I/AAAAAAAAAkE/m0XcsJsX_Es/s1600/IMG_6583.JPG
Lutjanus_lutjanus_A_2	http://4.bp.blogspot.com/-Kpk58pvK2p0/UOLt3MH3SnI/AAAAAAAADas/ebX6OH3zQSk/s1600/170920111744.jpg
Scarus_guacamaia_A_1	http://78.media.tumblr.com/ab70660445f34c68c5c5e665b4d96a03/tumblr_miosxstulv1rxyvj1o1_1280.jpg
Echidna_nebulosa_A_2	http://a141.idata.over-blog.com/0/51/76/70/jardin-2010-4/P1300372.JPG
Chaetodon_paucifasciatus_A_1	http://akvariumugamyba.lt/sites/default/files/images/gallery/chaetodon_paucifasciatus.jpg
Melichthys_niger_A_2	http://aquafind.com/imagesalt/Melichthys_niger.jpg
Caesio_cuning_A_2	http://australianmuseum.net.au/Uploads/Images/22670/ccuning_big.jpg
Chlorurus_spilurus_F_2	http://endemia.nc/media/cache/big_thumb/rc/Pd1ojmhS//ressources/images/faune/media/photo/4/4f8f926cf32b8e72df000c918faa2af4.jpeg
Chlorurus_spilurus_M_2	http://endemia.nc/media/cache/big_thumb/rc/VNepC9y4//ressources/images/faune/media/photo/4/4f8916e51262a8ba4c37ebca29e65198.jpeg
Abudefduf_abdominalis_J_1	http://i0.wp.com/amoc.co.ke/catalog/wp-content/uploads/Banded-damselfish-Abudefduf-Abdominalis.jpg?resize=600%2C600
Chlorurus_bowersi_A_1	http://knowledge.taibif.tw/sites/default/files/imagecache/node-gallery-display/ASIZP0061579.jpg
Scomberoides_lysan_A_2	http://knowledge.taibif.tw/sites/default/files/imagecache/node-gallery-display/ASIZP0064658.jpg
Parapristipoma_trilineatum_A_1	http://knowledge.taibif.tw/sites/default/files/imagecache/node-gallery-display/fp00975.jpg
Chromis_notata_A_1	http://shiny-ace.com/photo1/suzumedaika/suzumedai/suzumedai5.jpg
Pygoplites_diacanthus_J_3	http://shop.coralbaysrl.it/wp-content/uploads/2016/03/09690029-Pygoplites-diacanthus-juv-Koala-Batangas-Philippines-Apr-26-2003-e1457440860739.jpg
Acanthurus_reversus_J_1	http://v3.boldsystems.org/pics/MARQ/USNM_409209_45mmSL_photograph_MARQ_209_MARQ_2011_11%2B1507759118.JPG
Pholidapus_dybowskii_A_1	http://v3.boldsystems.org/pics/YURIK/Pholidapus_dybowskii_1%2B1192813206.JPG
Amphiprion_chrysopterus_A_2	http://verslun.tjorvar.is/images/Bluestripe%20clown.jpg
Stegastes_leucorus_A_3	http://week.divebums.com/2015/Aug03-2015/whitetail-gregory_Bill-Bushing.jpg
Cheilinus_abudjubbe_A_1	http://www.allfishes.net/eau%20de%20mer/tropical/Cheilinus%20abudjubbe%202.jpg
Malacanthus_brevirostris_A_2	http://www.allfishes.net/eau%20de%20mer/tropical/Malacanthus-brevirostris.jpg
Pseudochromis_springeri_A_1	http://www.allfishes.net/fond%20ecran/pseudochromis%20springeri.jpg
Opisthocentrus_ocellatus_A_1	http://www.anekrasov.com/sites/default/files/gallery/5nek_1398.jpg
Meiacanthus_bundoon_A_1	http://www.animal-image.com/MarineFish/Blenny/Bundoon%20Blenny/slides/BundoonBlenny_MeiacanthusBundoonTMBl_Ap8SBl.jpg
Plectropomus_laevis_A_1	http://www.aqualogo-engineering.ru/upload/medialibrary/9b5/1920-4.jpg
Acanthurus_nigrofuscus_A_1	http://www.aquaportail.com/aquabdd/photos/acanthurus-nigrofuscus.jpg
Chaetodon_aureofasciatus_A_1	http://www.aquaportail.com/aquabdd/photos/chaetodon-aureofasciatus.jpg
Acanthurus_leucosternon_A_2	http://www.auxbulles.com/img/poisson-chirurgien-a-poitrine-blanche-acanthurus-leucosternon-03.jpg
Gobiodon_citrinus_A_2	http://www.auxbulles.com/img/poisson-gobie-corail-citron-gobiodon-citrinus-03.jpg
Chaetodon_rafflesii_A_1	http://www.auxbulles.com/img/poisson-papillon-quadrille-chaetodon-rafflesii-02.jpg
Parupeneus_insularis_A_2	http://www.botany.hawaii.edu/basch/uhnpscesu/htms/kalafish/images/Mulli/han8apr15x7.jpg
Amblyeleotris_guttata_A_2	http://www.botany.hawaii.edu/basch/uhnpscesu/htms/NPSAfish/images/Gobi/amblgut2.jpg
Amblyeleotris_periophthalma_A_1	http://www.botany.hawaii.edu/basch/uhnpscesu/htms/NPSAfish/images/Gobi/amblperi.jpg
Chlorurus_japanensis_F_2	http://www.botany.hawaii.edu/basch/uhnpscesu/htms/NPSAfish/images/Scar/scarjapf.jpg
Cephalopholis_leopardus_A_2	http://www.botany.hawaii.edu/basch/uhnpscesu/htms/NPSAfish/images/Serran/cephleo1.jpg
Pseudanthias_pleurotaenia_F_2	http://www.botany.hawaii.edu/basch/uhnpscesu/htms/NPSAfish/images/Serran/IMG8537x7.jpg
Amblyeleotris_guttata_A_1	http://www.botany.hawaii.edu/basch/uhnpscesu/htms/wapafish/images/Gobi/amblgut1.jpg
Chaetodon_assarius_A_2	http://www.brasilreef.com/matias/Chaetodon_assarius02.jpg
Chromis_viridis_F_1	http://www.cap-recifal.com/uploads/gallery/album_3/gallery_4_3_107070.jpg
Chromis_vanderbilti_A_2	http://www.cap-recifal.com/uploads/monthly_10_2016/post-224-0-69134600-1475710020.jpg
Hemiglyphidodon_plagiometopon_J_2	http://www.chaloklum-diving.com/wp-content/blogs.dir/5/files/millers-damsel-pomacentrus-milleri/millers-damsel-2.jpg
Diademichthys_lineatus_A_1	http://www.chaloklum-diving.com/wp-content/blogs.dir/5/files/urchin-clingfish-diademichthys-lineatus/urchin-clingfish-diademichthys-lineatus.jpg
Psilotris_boehlkei_A_1	http://www.coralreeffish.com/larvae/gobiidae5/zpsilotrisboehlkeism.jpg
Ctenochaetus_flavicauda_A_1	http://www.crazy-corals.ch/shop/images/product_images/original_images/ctenochaetusflavicauda.jpg
Zebrasoma_rostratum_A_2	http://www.crazy-corals.ch/shop/images/product_images/original_images/zebrasomarostratum-schwarzersegelflossendoktor.jpg
Semicossyphus_pulcher_A_1	http://www.danapointfishcompany.com/wp-content/uploads/2014/01/sheephead.jpg
Thunnus_albacares_A_2	http://www.danapointfishcompany.com/wp-content/uploads/2014/12/yellowfin-tuna.jpg
Pomacanthus_zonipectus_J_2	http://www.dejongmarinelife.nl/sys_files/websites/DEJONGMARINELIFE/images/stock/fish/algemeen_vis_/pomacanthus-zonipectus-j-_product_zoom_thumb.jpg
Sarda_orientalis_A_2	http://www.digitalfishlibrary.org/cached/0x0_175308-65%20Sarda%20orientalis%20-%20MRI%20497mmFL.jpg
Lutjanus_argentiventris_A_1	http://www.elasmodiver.com/Fish%20Pictures/Amarillo_Snapper_005.jpg
Johnrandallia_nigrirostris_J_1	http://www.elasmodiver.com/Fish%20Pictures/Barberfish_010.jpg
Cephalopholis_panamensis_A_1	http://www.elasmodiver.com/Fish%20Pictures/Pacific_Graysby_003.JPG
Halichoeres_nicholsi_F_1	http://www.elasmodiver.com/Fish%20Pictures/Spinster_Wrasse_004.jpg
Achoerodus_gouldii_A_1	http://www.elasmodiver.com/Fish%20Pictures/Western_Blue_Groper_001.jpg
Lutjanus_jordani_A_1	http://www.elasmodiver.com/Fish%20Pictures/Whipper_Snapper_001.jpg
Synodus_intermedius_A_2	http://www.fishbiosystem.ru/AULOPIFORMES/Synodontidae/Foto/(Synodus%20intermedius)%201f.jpg
Myripristis_vittata_A_2	http://www.fishbiosystem.ru/BERYCIFORMES/Holocentridae/Foto/(Myripristis%20vittata)%204f.jpg
Dellichthys_morelandi_A_1	http://www.fishbiosystem.ru/GOBIESOCIFORMES/Gobiesocidae/Foto/(Dellichthys%20morelandi)%202f.jpg
Mugil_curema_A_1	http://www.fishbiosystem.ru/MUGILIFORMES/Mugilidae/Foto/(Mugil%20curema)%206f.jpg
Pristiapogon_exostigma_A_4	http://www.fishbiosystem.ru/PERCIFORMES/Apogonidae/Foto/(Apogon%20exostigma)%204f.jpg
Apogon_retrosella_A_1	http://www.fishbiosystem.ru/PERCIFORMES/Apogonidae/Foto/(Apogon%20retrosella)%201f.jpg
Acanthemblemaria_spinosa_A_1	http://www.fishbiosystem.ru/PERCIFORMES/Chaenopsidae/Foto/(Acanthemblemaria%20spinosa)%208f.jpg
Embiotoca_jacksoni_A_2	http://www.fishbiosystem.ru/PERCIFORMES/Embiotocidae/Foto/(Embiotoca%20jacksoni)%2090f.jpg
Medialuna_californiensis_A_1	http://www.fishbiosystem.ru/PERCIFORMES/Kyphosidae/Foto/(Medialuna%20californiensis)%201f.jpg
Holacanthus_clarionensis_A_3	http://www.fishbiosystem.ru/PERCIFORMES/Pomacanthidae/Foto/(Holacanthus%20clarionensis)%202f.jpg
Chromis_chrysura_A_2	http://www.fishbiosystem.ru/PERCIFORMES/Pomacentridae/Foto/(Chromis%20chrysura)%208f.jpg
Chromis_fumea_A_1	http://www.fishbiosystem.ru/PERCIFORMES/Pomacentridae/Foto/(Chromis%20fumea)%206f.jpg
Neopomacentrus_cyanomos_A_3	http://www.fishbiosystem.ru/PERCIFORMES/Pomacentridae/Foto/(Neopomacentrus%20cyanomos)%203f.jpg
Hyporthodus_flavolimbatus_A_1	http://www.fishbiosystem.ru/PERCIFORMES/Serranidae/Foto/(Hyporthodus%20flavolimbatus)%203f.jpg
Hyporthodus_flavolimbatus_A_2	http://www.fishbiosystem.ru/PERCIFORMES/Serranidae/Foto/(Hyporthodus%20flavolimbatus)%205f.jpg
Canthigaster_rivulata_A_2	http://www.fishbiosystem.ru/TETRAODONTIFORMES/Tetraodontidae/Foto/(Canthigaster%20rivulata)%206f.jpg
Valenciennea_sexguttata_A_2	http://www.fishtanksandponds.co.uk/galleries/images/fish/perciformes/Picture-999.jpg
Pseudocheilinus_tetrataenia_A_1	http://www.fishtanksandponds.co.uk/galleries/images/fish/perciformes/pseudo1.jpg
Pterois_volitans_A_2	http://www.fishtanksandponds.co.uk/galleries/images/fish/scorpaeniformes/AG_10186.jpg
Mulloidichthys_mimicus_A_2	http://www.hawaiisfishes.com/fishes/neatfish/Mulloidichthys_mimicus4.jpg
Saurida_nebulosa_A_1	http://www.hawaiisfishes.com/fishes/neatfish/Saurida_nebulosa_600.jpg
Cirrhitops_fasciatus_A_1	http://www.marinelifephotography.com/fishes/hawkfishes/cirrhitops-fasciatus.jpg
Thalassoma_trilobatum_F_1	http://www.marinelifephotography.com/fishes/wrasses/thalassoma-trilobatum-f-8.jpg
Elagatis_bipinnulata_A_1	http://www.ncfishes.com/wp-content/uploads/2014/06/Rainbow-Runner.png
Canthidermis_sufflamen_A_2	http://www.ncfishes.com/wp-content/uploads/2014/07/oceanictriggerfish.png
Tylosurus_crocodilus_crocodilus_A_1	http://www.ncfishes.com/wp-content/uploads/2015/03/Tylosurus-crocodilus.png
Scomberomorus_maculatus_A_2	http://www.ncfishes.com/wp-content/uploads/2015/09/Scomberomorus-maculatus.png
Diodon_liturosus_A_1	http://www.photomazza.com/IMG/jpg_Caccia_infatti_nel_buio_ricci_crostacei_e_molluschi_che_frantuma_con_due_grandi_denti_c_Giuseppe_Mazza.jpg
Apolemichthys_trimaculatus_A_1	http://www.photomazza.com/IMG/jpg_E_territoriale_e_specie_in_acquari_angusti_diventa_rapidamente_aggressivo_c_Giuseppe_Mazza.jpg
Balistes_vetula_A_2	http://www.photomazza.com/IMG/jpg_Il_Balistes_vetula_raggiunge_i_60_cm_ed_e_di_casa_sulle_due_sponde_dell_Atlantico_c_Giuseppe_Mazza.jpg
Forcipiger_flavissimus_A_1	http://www.photomazza.com/IMG/jpg_Il_Forcipiger_flavissimus_e_il_pesce_farfalla_con_la_distribuzione_piu_vasta_nell_Indo-Pacifico_c_Giuseppe_Mazza.jpg
Chaetodon_semilarvatus_A_1	http://www.photomazza.com/IMG/jpg_Il_Pesce_farfalla_mascherato_Chaetodon_semilarvatus_deve_il_nome_alla_macchia_blu_sul_capo.jpg
Gymnothorax_javanicus_A_1	http://www.photomazza.com/IMG/jpg_La_murena_gigante_Gymnothorax_javanicus_puo_superare_i_3_m_ed_i_24_kg_con_un_record_di_70_kg_c_Giuseppe_Mazza.jpg
Acanthurus_fowleri_A_1	http://www.photomazza.com/IMG/jpg/5-11.jpg
Valenciennea_helsdingenii_A_2	http://www.estalens.fr/media/catalog/product/cache/1/image/9df78eab33525d08d6e5fb8d27136e95/v/a/valenciennea_helsdingenii1.jpg
Amblyglyphidodon_aureus_A_2	http://www.ryanphotographic.com/images/JPEGS/Amblyglyphidodon%20aureus%20Golden%20damsel%202,%20Fiji,%202005%20copy.jpg
Pristiapogon_kallopterus_A_5	http://www.ryanphotographic.com/images/JPEGS/Apogon%20kallopterus,%20Iridescent%20cardinalfish,%20EPV0033,%20Kadavu,%20Fiji,%202006.jpg
Bodianus_diplotaenia_F_1	http://www.ryanphotographic.com/images/JPEGS/Bodianus%20diplotaenia,%20Mexican%20hogfish,%20Loreto,%20Sea%20of%20Cortez%20IMG_5438.jpg
Caesio_teres_A_2	http://www.ryanphotographic.com/images/JPEGS/Caesio%20teres,%20Blue%20and%20yellow%20fusilier%20IMG_8223.jpg
Canthigaster_punctatissima_A_2	http://www.ryanphotographic.com/images/JPEGS/Canthigaster%20punctatissima,%20Spotted%20sharpnose%20puffer,%20Sea%20of%20Cortez%20-5067.jpg
Chaetodon_baronessa_A_1	http://www.ryanphotographic.com/images/JPEGS/Chaetodon%20baronessa%20Eastern%20triangular%20butterflyfish,%20Kadavu,%20Fiji.jpg
Chaetodon_ocellatus_J_1	http://www.ryanphotographic.com/images/JPEGS/Chaetodon%20ocellatus%20Spotfin%20Butterflyfish,%20Roatan%20IMG_0583.jpg
Chaetodon_octofasciatus_A_1	http://www.ryanphotographic.com/images/JPEGS/Chaetodon%20octofasciatus%20Eight-banded%20butterflyfish,%20Raja%20Ampat%20IMG_0056.jpg
Chaetodon_xanthocephalus_A_2	http://www.ryanphotographic.com/images/JPEGS/Chaetodon%20xanthocephalus%20Yellowhead%20butterflyfish,%20captive%2020171207_160525.jpg
Cheilinus_fasciatus_A_2	http://www.ryanphotographic.com/images/JPEGS/Cheilinus%20fasciatus%20Redbreasted%20wrasse%20Raja%20Ampat%20IMG_9919.jpg
Cheilodipterus_artus_A_3	http://www.ryanphotographic.com/images/JPEGS/Cheilopdipterus%20artus%20Wolf%20cardinalfish%20(maybe)%20%20(Apogonidae),%20Taveuni,%20Fiji%204208.jpg
Epinephelus_labriformis_A_1	http://www.ryanphotographic.com/images/JPEGS/Epinephelus%20labriformis%20Flag%20cabrilla%20Sea%20of%20Cortez%20IMG_6161.jpg
Epinephelus_maculatus_A_1	http://www.ryanphotographic.com/images/JPEGS/Epinephelus%20maculatus%20Highfin%20grouper%20Puerto%20Galera,%20Philippines%20IMG_8158.jpg
Halichoeres_leucurus_F_1	http://www.ryanphotographic.com/images/JPEGS/Halichoeres%20%20leucurus%20Chain-lined%20wrasse%20intermediate%20phase%20Kri%20Eco%20Raja%20Ampat%20IMG_8933.jpg
Holacanthus_passer_J_2	http://www.ryanphotographic.com/images/JPEGS/Holacanthus%20passer,%20King%20angelfish,%20Sea%20of%20Cortez-5062.jpg
Platax_batavianus_A_1	http://www.ryanphotographic.com/images/JPEGS/Platax%20batavianus%20Batavia%20spadefish,%20Raja%20Ampat,%20West%20Papua%20IMG_3009%20thumb.jpg
Plectorhinchus_chaetodonoides_J_1	http://www.ryanphotographic.com/images/JPEGS/Plecorhinchus%20chaetodonoides%20Many-spotted%20sweetlips%20juvenile%20Puerto%20Galera,%20Philippines%20IMG_5867.jpg
Sargocentron_suborbitale_A_1	http://www.ryanphotographic.com/images/JPEGS/Sargocentron%20suborbitalis,%20Tinsel%20squirrelfish%20(Holocentridae),%20Sea%20of%20Cortez%20-6053.jpg
Scolopsis_temporalis_A_1	http://www.ryanphotographic.com/images/JPEGS/Scolopsis%20temporalis%20Rainbow%20monocle%20bream%20Kri%20Eco,%20Raja%20Ampat%20IMG_8343.jpg
Synodus_lacertinus_A_1	http://www.ryanphotographic.com/images/JPEGS/Synodus%20lacertinus,%20Calico%20lizardfish,%20Loreto,%20Sea%20of%20Cortez%20IMG_5274.jpg
Xanthichthys_mento_A_4	http://www.ryanphotographic.com/images/JPEGS/Xanthichthys%20mento%20Cross%20hatch%20triggerfish,%20Isla%20Benedicto,%20Mexico%20IMG_9076.jpg
Genicanthus_semicinctus_M_2	http://www.saltcorner.com/AquariumLibrary/critterPics/Genicanthus%20semifasciatus%20Male%20(JR).jpg
Chelmon_rostratus_A_1	http://www.schoepfung.eu/fileadmin/naturfotos/5/wasser/kupferstreifen_pinzettfisch.jpg
Argyrosomus_hololepidotus_A_2	http://www.sea-ex.com/fishphotos/images/mulloway-jewfish.jpg
Melanogrammus_aeglefinus_A_2	http://www.seawater.no/fauna/chordata/images/DSC00138.jpg
Centropyge_nox_A_2	http://www.segrestfarms.com/images/products/30300245.jpg
Pseudochromis_fuscus_A_1	http://www.segrestfarms.com/images/products/30900353.jpg
Rypticus_bicolor_J_1	http://www.segrestfarms.com/images/products/33600293.jpg
Melichthys_indicus_A_2	http://www.segrestfarms.com/images/products/35400153.jpg
Thalassoma_lucasanum_F_1	http://www.segrestfarms.com/images/products/35700483.jpg
Cheilinus_oxycephalus_A_2	http://www.segrestfarms.com/images/products/35702003.jpg
Chaetodon_punctatofasciatus_J_1	http://www.underwaterkwaj.com/uw-misc/butterfly/Chaetodon-punctatofasciatus-1.jpg
Pterocaesio_trilineata_A_2	http://www.underwaterkwaj.com/uw-misc/caesio/Pterocaesio-trilineata-jj-5372-020512.jpg
Dascyllus_trimaculatus_J_1	http://www.underwaterkwaj.com/uw-misc/clowns/Dascyllus-trimaculatus-jj-0271-110209.jpg
Dascyllus_aruanus_J_2	http://www.underwaterkwaj.com/uw-misc/damsel/Dascyllus-aruanus-jj-0135-050211.jpg
Ptereleotris_heteroptera_A_2	http://www.underwaterkwaj.com/uw-misc/dartfish/Ptereleotris-heteroptera-SJaz.jpg
Ptereleotris_microlepis_A_2	http://www.underwaterkwaj.com/uw-misc/dartfish/Ptereleotris-microlepis-jj-0446-030909.jpg
Ctenogobiops_feroculus_A_1	http://www.underwaterkwaj.com/uw-misc/goby/Ctenogobiops-feroculus-jj-0179-122108.jpg
Ctenogobiops_feroculus_A_2	http://www.underwaterkwaj.com/uw-misc/goby/Ctenogobiops-feroculus-jj-4225-021813.jpg
Paracirrhites_hemistictus_A_2	http://www.underwaterkwaj.com/uw-misc/hawkfish/Paracirrhites-hemistictus-jj-6610-031812.jpg
Paracirrhites_hemistictus_A_1	http://www.underwaterkwaj.com/uw-misc/hawkfish/Paracirrhites-hemistictus-k03-130421.jpg
Chlorurus_bleekeri_A_1	http://www.underwaterkwaj.com/uw-misc/parrot/Chlorurus-bleekeri-jj-0349-123110.jpg
Chlorurus_frontalis_A_1	http://www.underwaterkwaj.com/uw-misc/parrot/Chlorurus-frontalis-jj-5429-080314.jpg
Scarus_festivus_M_2	http://www.underwaterkwaj.com/uw-misc/parrot/Scarus-festivus-k01-101115.jpg
Scarus_oviceps_M_2	http://www.underwaterkwaj.com/uw-misc/parrot/Scarus-oviceps-jj-0724-041815.jpg
Scarus_psittacus_M_1	http://www.underwaterkwaj.com/uw-misc/parrot/Scarus-psittacus-jj-0077-120213.jpg
Scarus_psittacus_M_2	http://www.underwaterkwaj.com/uw-misc/parrot/Scarus-psittacus-jj-8772-040212.jpg
Scarus_schlegeli_M_2	http://www.underwaterkwaj.com/uw-misc/parrot/Scarus-schlegeli-jj-0157-081810.jpg
Scarus_schlegeli_M_1	http://www.underwaterkwaj.com/uw-misc/parrot/Scarus-schlegeli-jj-8284-060114.jpg
Gymnocranius_microdon_A_3	http://www.underwaterkwaj.com/uw-misc/snapper/Gymnocranius-microdon-k06-161124.jpg
Cirrhilabrus_katherinae_A_2	http://www.underwaterkwaj.com/uw-misc/wrasse/Cirrhilabrus-katherinae-jj-8184-091414.jpg
Labropsis_micronesica_A_1	http://www.underwaterkwaj.com/uw-misc/wrasse/Labropsis-micronesica-jj-3832-021713.jpg
Oxycheilinus_bimaculatus_M_2	http://www.underwaterkwaj.com/uw-misc/wrasse/Oxycheilinus-bimaculatus-jj-0077-122908.jpg
Thalassoma_lunare_M_2	http://www.underwaterkwaj.com/uw-misc/wrasse/Thalassoma-lunare-term-jj-2044-010912.jpg
Thalassoma_quinquevittatum_M_3	http://zoogalaktika.ru/assets/images/pisces/perciformes/labridae/thalassoma-quinquevittatum/thalassoma-quinquevittatum_01.jpg
Scomber_colias_A_1	https://biogeodb.stri.si.edu/caribbean//resources/img/images/species/4259_6037.jpg
Amphichthys_cryptocentrus_A_1	https://biogeodb.stri.si.edu/caribbean/resources/img/images/species/3147_803.jpg
Parapercis_multiplicata_A_1	https://storage.googleapis.com/poppeimages-images/910000/web/915741.jpg
Pseudocoris_bleekeri_F_1	https://storage.googleapis.com/poppeimages-images/910000/web/917922.jpg
Pomacentrus_simsiang_J_1	https://storage.googleapis.com/poppeimages-images/920000/web/921144.jpg
Valenciennea_muralis_A_2	https://storage.googleapis.com/poppeimages-images/920000/web/925706.jpg
Chrysiptera_rex_A_3	https://storage.googleapis.com/poppeimages-images/920000/web/925858.jpg
Cirrhilabrus_flavidorsalis_F_1	https://storage.googleapis.com/poppeimages-images/920000/web/927952.jpg
Pomacentrus_burroughi_J_1	https://storage.googleapis.com/poppeimages-images/930000/web/935523.jpg
Plectorhinchus_lessonii_A_1	https://storage.googleapis.com/poppeimages-images/930000/web/938760.jpg
Ostorhinchus_nigrofasciatus_A_4	https://storage.googleapis.com/poppeimages-images/930000/web/939240.jpg
Halichoeres_nebulosus_F_2	https://storage.googleapis.com/poppeimages-images/940000/web/943740.jpg
Eviota_nigriventris_A_2	https://storage.googleapis.com/poppeimages-images/940000/web/948785.jpg
Zoramia_fragilis_A_4	https://storage.googleapis.com/poppeimages-images/940000/web/949405.jpg
Zoramia_fragilis_A_3	https://storage.googleapis.com/poppeimages-images/940000/web/949408.jpg
Pomacentrus_grammorhynchus_J_1	https://storage.googleapis.com/poppeimages-images/950000/web/950713.jpg
Chromis_amboinensis_A_3	https://storage.googleapis.com/poppeimages-images/950000/web/951592.jpg
Abalistes_stellatus_A_2	https://storage.googleapis.com/poppeimages-images/950000/web/954032.jpg
Myripristis_pralinia_A_3	https://storage.googleapis.com/poppeimages-images/950000/web/957079.jpg
Pristiapogon_exostigma_A_3	https://storage.googleapis.com/poppeimages-images/950000/web/958543.jpg
Pomacentrus_lepidogenys_A_2	https://storage.googleapis.com/poppeimages-images/950000/web/958660.jpg
Pomacentrus_simsiang_J_2	https://storage.googleapis.com/poppeimages-images/950000/web/959216.jpg
Amblyglyphidodon_orbicularis_J_1	https://storage.googleapis.com/poppeimages-images/960000/web/960029.jpg
Pomacentrus_philippinus_A_2	https://storage.googleapis.com/poppeimages-images/960000/web/960049.jpg
Parupeneus_crassilabris_A_1	https://storage.googleapis.com/poppeimages-images/960000/web/960329.jpg
Cheilodipterus_lachneri_A_1	https://storage.googleapis.com/poppeimages-images/960000/web/963811.jpg
Stethojulis_interrupta_M_1	https://storage.googleapis.com/poppeimages-images/970000/web/970189.jpg
Acanthurus_reversus_A_1	https://www.aquaportail.com/aquabdd/photos/acanthurus-reversus.jpg
Amblygobius_phalaena_J_1	https://www.aquaportail.com/aquabdd/photos/amblygobius-phalaena.jpg
Bodianus_eclancheri_A_2	https://www.aquaportail.com/aquabdd/photos/bodianus-eclancheri.jpg
Centropyge_hotumatua_A_1	https://www.aquaportail.com/aquabdd/photos/centropyge-hotumatua.jpg
Centropyge_hotumatua_A_2	https://www.aquaportail.com/aquabdd/photos/centropyge-loricula.jpg
Centropyge_loriculus_A_1	https://www.aquaportail.com/aquabdd/photos/centropyge-loriculus.jpg
Centropyge_nox_A_1	https://www.aquaportail.com/aquabdd/photos/centropyge-nox.jpg
Chaetodon_collare_A_1	https://www.aquaportail.com/aquabdd/photos/chaetodon-collare.jpg
Chaetodon_fasciatus_A_2	https://www.aquaportail.com/aquabdd/photos/chaetodon-fasciatus.jpg
Chaetodontoplus_personifer_A_2	https://www.aquaportail.com/aquabdd/photos/chaetodontoplus-personifer.jpg
Chaetodontoplus_vanderloosi_A_2	https://www.aquaportail.com/aquabdd/photos/chaetodontoplus-vanderloosi.jpg
Chromis_retrofasciata_A_2	https://www.aquaportail.com/aquabdd/photos/chromis-retrofasciata.jpg
Chrysiptera_rollandi_A_2	https://www.aquaportail.com/aquabdd/photos/chrysiptera-rollandi.jpg
Chrysiptera_taupou_A_1	https://www.aquaportail.com/aquabdd/photos/chrysiptera-taupou.jpg
Cirrhilabrus_exquisitus_M_1	https://www.aquaportail.com/aquabdd/photos/cirrhilabrus-exquisitus.jpg
Coradion_altivelis_M_1	https://www.aquaportail.com/aquabdd/photos/coradion-altivelis.jpg
Ctenochaetus_hawaiiensis_A_1	https://www.aquaportail.com/aquabdd/photos/ctenochaetus-hawaiiensis.jpg
Cymatoceps_nasutus_A_2	https://www.aquaportail.com/aquabdd/photos/cymatoceps-nasutus.jpg
Eviota_bifasciata_A_1	https://www.aquaportail.com/aquabdd/photos/eviota-bifasciata.jpg
Eviota_nigriventris_A_1	https://www.aquaportail.com/aquabdd/photos/eviota-nigriventris.jpg
Eviota_raja_A_3	https://www.aquaportail.com/aquabdd/photos/eviota-raja.jpg
Halichoeres_chrysus_F_2	https://www.aquaportail.com/aquabdd/photos/halichoeres-chrysus.jpg
Hypoplectrus_chlorurus_A_1	https://www.aquaportail.com/aquabdd/photos/hypoplectrus-castroaguirrei.jpg
Labracinus_cyclophthalmus_A_1	https://www.aquaportail.com/aquabdd/photos/labracinus-cyclophthalmus.jpg
Labroides_dimidiatus_A_2	https://www.aquaportail.com/aquabdd/photos/labroides-dimidiatus.jpg
Pomacentrus_alleni_A_2	https://www.aquaportail.com/aquabdd/photos/pomacentrus-alleni.jpg
Pseudanthias_ignitus_A_3	https://www.aquaportail.com/aquabdd/photos/pseudanthias-ignitus.jpg
Pterois_antennata_A_1	https://www.aquaportail.com/aquabdd/photos/pterois-antennata.jpg
Siganus_niger_A_1	https://www.aquaportail.com/aquabdd/photos/siganus-niger.jpg
Siganus_vulpinus_A_1	https://www.aquaportail.com/aquabdd/photos/siganus-vulpinus.jpg
Thalassoma_rueppellii_A_2	https://www.aquaportail.com/aquabdd/photos/thalassoma-rueppellii.jpg
Valenciennea_strigata_A_1	https://www.aquaportail.com/aquabdd/photos/valenciennea-strigata.jpg
Zoramia_leptacantha_A_4	https://www.aquaportail.com/aquabdd/photos/zoramia-leptacantha.jpg
Ctenochaetus_cyanocheilus_J_1	https://www.aquaportail.com/pictures1201/bedotia_1327310652-ctenochaetus-cyanocheilus-juvenile.jpg
Coris_formosa_J_1	https://www.aquaportail.com/pictures1205/coris-formosa-juvenile.jpg
Nemateleotris_magnifica_A_2	https://www.aquaportail.com/pictures1210/nemateleotris-magnifica-gobie-de-feu.jpg
Monodactylus_argenteus_J_1	https://www.aquaportail.com/pictures1301/monodactylus-argenteus-juvenile.jpg
Labroides_dimidiatus_A_3	https://www.aquaportail.com/pictures1310/labre-nettoyeur-labroides-dimidiatus.jpg
Labroides_dimidiatus_A_1	https://www.aquaportail.com/pictures1310/labre-nettoyeur-labroides-dimidiatus.jpg
Acanthurus_leucosternon_A_1	https://www.aquaportail.com/pictures1402/leuco-acanthurus-leucosternon.jpg
Epinephelus_costae_A_3	https://www.aquaportail.com/pictures1502/badeche-epinephelus.jpg
Thunnus_albacares_A_3	https://www.aquaportail.com/pictures1708/yellowfin-thunnus-albacares-thon-albacore.jpg
Haemulon_sciurus_A_2	https://www.aquaportail.com/pictures2002/haemulidae-haemulon-sciurus.jpg
Coris_formosa_M_2	https://www.biolib.cz/IMG/GAL/107903.jpg
Chaetodon_auripes_A_1	https://www.biolib.cz/IMG/GAL/116418.jpg
Chlorurus_gibbus_F_2	https://www.biolib.cz/IMG/GAL/144243.jpg
Cetoscarus_bicolor_F_1	https://www.biolib.cz/IMG/GAL/158261.jpg
Gomphosus_caeruleus_M_2	https://www.biolib.cz/IMG/GAL/161503.jpg
Cymatogaster_aggregata_A_1	https://www.biolib.cz/IMG/GAL/178111.jpg
Calotomus_viridescens_A_2	https://www.biolib.cz/IMG/GAL/181863.jpg
Parupeneus_macronemus_A_1	https://www.biolib.cz/IMG/GAL/189097.jpg
Salarias_fasciatus_A_1	https://www.biolib.cz/IMG/GAL/192131.jpg
Ctenochaetus_binotatus_A_1	https://www.biolib.cz/IMG/GAL/197911.jpg
Plectorhinchus_diagrammus_A_3	https://www.biolib.cz/IMG/GAL/310316.jpg
Gymnocrotaphus_curvidens_A_2	https://www.biolib.cz/IMG/GAL/325736.jpg
Lithognathus_lithognathus_A_2	https://www.biolib.cz/IMG/GAL/331197.jpg
Albula_glossodonta_A_1	https://www.biolib.cz/IMG/GAL/71896.jpg
Plectorhinchus_albovittatus_J_2	https://www.biolib.cz/IMG/GAL/BIG/194363.jpg
Zoramia_leptacantha_A_3	https://www.biolib.cz/IMG/GAL/BIG/241961.jpg
Gymnothorax_panamensis_A_1	https://www.elasmodiver.com/Fish%20Pictures/Masked_Moray_001.jpg
Anarrhichthys_ocellatus_A_2	https://www.elasmodiver.com/Fish%20Pictures/Wolf_Eel_029.jpg
Sebastes_flavidus_A_2	https://www.elasmodiver.com/Fish%20Pictures/YellowtailRockfish001.jpg
Omobranchus_smithi_A_1	https://www.fishipedia.fr/wp-content/uploads/2015/02/Omobranchus-smithi.jpg
Paracanthurus_hepatus_A_3	https://www.fishipedia.fr/wp-content/uploads/2016/06/Yellow-Belly-Regal-Blue-Tang-Paracanthurus-Hepatus-Var..jpg
Arothron_diadematus_A_2	https://www.fishipedia.fr/wp-content/uploads/2018/10/Arothron-diadematus-Reunion-Island-725x483.jpg
Chrysiptera_glauca_A_1	https://www.fishipedia.fr/wp-content/uploads/2018/10/Chrysiptera-glauca-Reunion-Island.jpg
Ostracion_solorensis_M_1	https://www.fishipedia.fr/wp-content/uploads/2018/10/Ostracion-solorensis-male-Bohol-Philippines-725x483.jpg
Balistes_capriscus_A_3	https://www.fishipedia.fr/wp-content/uploads/2019/08/Balistes-capriscus-2-725x483.jpg
Genicanthus_semicinctus_F_1	https://www.flickr.com/photos/67861944@N00/30976480204/sizes/l
Chromis_agilis_J_1	http://www.marinecompatibilityguide.com/media/chromis/chromisagilis.jpg
Halichoeres_burekae_M_1	https://biogeodb.stri.si.edu/caribbean/resources/img/images/species/4707_13012.jpg
Paradiancistrus_cuyoensis_A_1	https://www.estalens.fr/media/catalog/product/cache/1/image/9df78eab33525d08d6e5fb8d27136e95/d/i/diancistrus_fuscus1.jpg
Paragobiodon_echinocephalus_A_1	https://www.masterfisch.ch/de/meerwasser-schleimfische-grundeln/931-paragobiodon-echinocephalus-grundel.html
Pomacentrus_pavo_A_1	https://doris.ffessm.fr/var/doris/storage/images/images/couleur-d-un-bleu-variable-petit-point-bleu-pres-de-l-oreille-caudale-jaunatre-surtout-chez-les-juveniles-35737/298905-1-fre-FR/pomacentrus_pavo-vl11_image1200.jpg
Elacatinus_prochilos_A_1	https://www.qualitymarine.com/Products/Fish/Wild/Gobies/Elacatinus-prochilos/Broadstripe-Neon-Cleaner
Pomacentrus_coelestis_A_2	https://www.universoacquari.it/WebRoot/ce_it/Shops/990245004/5745/B4B7/1E63/E0E2/864B/C0A8/190D/5768/pomacentrus-coelestis_ml.jpg
Gymnomuraena_zebra_A_3	https://www.alamy.com/zebra-moray-gymnomuraena-zebra-la-paz-baja-california-sur-mexico-image218679481.html
Choerodon_fasciatus_M_1	https://zoogalaxy.net/assets/images/pisces/perciformes/labridae/choerodon-fasciatus/choerodon-fasciatus_01_zoogalaxy.jpg
Scorpaenichthys_marmoratus_A_1	https://www.joelsartore.com/assets/stock/FIS027/FIS027-00070-1920x1278.jpg
Hexagrammos_stelleri_A_1	https://www.joelsartore.com/assets/stock/FIS027/FIS027-00089-1920x1278.jpg
Ctenogobiops_maculosus_A_1	https://www.lembehresort.com/images/ctenogobiops_maculosus.jpg
Eviota_melasma_A_3	https://www.lembehresort.com/images/eviota_guttata.jpg
Istigobius_decoratus_A_3	https://www.lembehresort.com/images/istigobius_decoratus.jpg
Patagonotothen_guntheri_A_1	https://www.leszoosdanslemonde.com/gal2data/albums/poissons/actinopterygii/perciformes/nototheniidae/patagonotothen_guntheri/wilhelmshaven_patagonotothen_guntheri_2007_2.jpg
Caracanthus_unipinna_A_1	https://www.liveaquaria.com/images/categories/product/lg_Unipinna.jpg
Lutjanus_argentiventris_A_2	https://www.mexican-fish.com/wp-content/uploads/F072-Amarillo-Snapper-1.jpg
Thalassoma_virens_A_2	https://www.mexican-fish.com/wp-content/uploads/F110-Emerald-Wrasse-1.jpg
Xyrichtys_novacula_M_2	https://www.monaconatureencyclopedia.com/wp-content/uploads/2008/08/jpg_Il_Pesce_pettine_o_Pesce_rasoio_Xyrichthys_novacula_e_freddoloso_e_cambia_sesso_c_Giuseppe_Mazza.jpg
Pterois_volitans_A_1	https://www.monaconatureencyclopedia.com/wp-content/uploads/2008/08/jpg_Il_Pesce_scorpione_o_pesce_cobra_Pterois_volitans_ha_numerose_spine_collegate_a_ghiandole_velenifere_c_Giuseppe_Mazza.jpg
Serranus_cabrilla_A_3	https://www.monaconatureencyclopedia.com/wp-content/uploads/2008/08/jpg_La_Perchia_Serranus_cabrilla_comune_nel_Mediterraneo_e_nell_Atlantico_orientale_e_una_specie_ermafrodita_c_Giuseppe_Mazza.jpg
Calloplesiops_altivelis_A_2	https://www.monaconatureencyclopedia.com/wp-content/uploads/2008/08/jpg_Lontano_parente_delle_cernie_il_Calloplesiops_altivelis_e_un_pesce_timido_e_tranquillo_attivo_di_notte_c_Giuseppe_Mazza.jpg
Symphodus_tinca_M_3	https://www.monaconatureencyclopedia.com/wp-content/uploads/2008/08/jpg_Maschio_in_livrea_nuziale_del_Tordo_pavone_Symphodus_tinca_c_Giuseppe_Mazza.jpg
Synanceia_verrucosa_A_2	https://www.monaconatureencyclopedia.com/wp-content/uploads/2008/08/jpg_Mortale_per_l_uomo_la_Synanceia_verrucosa_e_il_pesce_piu_velenoso_del_mondo-_Lunghe_spine_scanalate_e_il_veleno_del_cobra_c_Giuseppe_Mazza.jpg
Balistapus_undulatus_A_2	https://www.monaconatureencyclopedia.com/wp-content/uploads/2008/08/jpg_Nel_Balistapus_undulatus_qui_in_atteggiamento_orrifico_le_pinne_ventrali_si_sono_fuse_in_una_spina_c_Giuseppe_Mazza.jpg
Oblada_melanura_A_1	https://www.monaconatureencyclopedia.com/wp-content/uploads/2008/08/jpg_Sui_fianchi_si_notano_14-18_linee_sottili_scure_appena_accennate_c_Giuseppe_Mazza.jpg
Thalassoma_pavo_M_2	https://www.monaconatureencyclopedia.com/wp-content/uploads/2008/08/jpg_Thalassoma_pavo_var-_torquata-_Oggi_si_e_concluso_che_e_il_maschio_c_Giuseppe_Mazza.jpg
Ostracion_cubicus_A_1	https://www.monaconatureencyclopedia.com/wp-content/uploads/2008/08/jpg_Un_Ostracion_cubicus_adulto_femmina-Quando_sono_stressati_questi_pesci_secernono_una_tossina_c_Giuseppe_Mazza.jpg
Gymnothorax_favagineus_A_2	https://www.monaconatureencyclopedia.com/wp-content/uploads/2013/07/jpg_Caccia_di_notte_e_puo_raggiungere_i_3_m_di_lunghezza_ed_i_18_kg_di_peso_c_Giuseppe_Mazza.jpg
Arothron_mappa_A_2	https://www.monaconatureencyclopedia.com/wp-content/uploads/2013/11/Arothron-mappa-2.jpg
Plotosus_lineatus_A_1	https://www.monaconatureencyclopedia.com/wp-content/uploads/2013/11/Plotosus_lineatus_3.jpg
Diodon_nicthemerus_A_3	https://www.monaconatureencyclopedia.com/wp-content/uploads/2019/11/1-Diodon-nicthemerus.jpg
Cirrhilabrus_temminckii_M_2	https://www.poisson-or.be/22152-large_default/cirrhilabrus-temminckii-7-10-cm.jpg
Chromis_vanderbilti_A_1	https://www.poisson-or.be/8184-large_default/chromis-vanderbilti-3-4cm.jpg
Pomacentrus_pavo_A_3	https://www.poisson-or.com/17519-thickbox_default/pomacentrus-pavo-3-5-cm.jpg
Sphaeramia_nematoptera_A_1	https://www.poisson-or.com/19103-thickbox_default/sphaeramia-nematoptera.jpg
Gobiodon_okinawae_A_1	https://www.poisson-or.com/20072-thickbox_default/gobiodon-okinawae-15-a-2-cm.jpg
Nemateleotris_magnifica_A_1	https://www.poisson-or.com/20597-large_default/nemateleotris-magnifica-5-7-cm-maldives.jpg
Pseudanthias_pictilis_F_2	https://www.qualitymarine.com/Graphics/ItemsLarge/1110152.jpg
Stegastes_aureus_A_1	https://www.qualitymarine.com/Graphics/ItemsLarge/1150712.jpg
Labroides_rubrolabiatus_A_1	https://www.qualitymarine.com/Graphics/ItemsLarge/1335272.jpg
Pseudojuloides_atavai_M_1	https://www.qualitymarine.com/Graphics/ItemsLarge/1338182.jpg
Gymnothorax_meleagris_A_2	https://www.robertharding.com/watermark.php?im=RM/RH/HORIZONTAL/983-1&type=preview
Pomacentrus_amboinensis_A_1	https://www.sciencesetavenir.fr/assets/img/2016/09/26/cover-r4x3w1000-57f56520cbc19-poisson-demoiselle_0.jpg
Amblyeleotris_periophthalma_A_3	https://www.whitecorals.com/media/images/org/amblyeleotris-periophthalma-parnergrundel.jpg
Chromis_dimidiata_A_3	https://www.whitecorals.com/media/images/org/chromis-dimidiata-zweifarben-schwalbenschwanz-3erpack.jpg
Naso_brevirostris_J_2	https://www.whitecorals.com/media/images/org/naso-brevirostris-langnasen-doktor.jpg
Paracheilinus_cyaneus_M_4	https://www.whitecorals.com/media/images/org/paracheilinus-cyaneus-blauer-zwerglippfisch-male.jpg
Pomacentrus_smithi_A_3	https://www.whitecorals.com/media/images/org/pomacentrus-smithi-smiths-riffbarsch.jpg
Salarias_fasciatus_A_2	https://www.whitecorals.com/media/images/org/salarias-fasciatus-juwelen-felshuepfer-n.jpg
Synchiropus_moyeri_A_1	https://www.whitecorals.com/media/images/org/synchiropus-moyeri-tudorjonesi-roter-spinnenfisch.jpg
Kuhlia_mugil_A_1	https://www.zoochat.com/community/media/barred-flagtail-kuhlia-mugil.193895/full?d=1343203193
Paratrachichthys_trailli_A_2	https://www.zoochat.com/community/media/common-roughy-paratrachichthys-trailli.100639/full?d=0
Chaetodon_ephippium_A_2	https://www.zoochat.com/community/media/sattleback-butterflyfish-chaetodon-ephippium.243643/full?d=1385935919
Chaetodon_ocellatus_A_1	https://www.zoochat.com/community/media/yellowmargin-butterflyfish-chaetodon-ocellatus.2241/full?d=0
Plagiotremus_rhinorhynchos_A_3	https://www.aquaportail.com/pictures2004/plagiotremus-rhinorhynchos.jpg
Serranocirrhitus_latus_A_2	http://www.recif-france.com/Database/images/Serranocirrhitus%20latus.jpg
Acanthurus_chronixis_A_1	http://www.recifal-reef.fr/IMAGES/fiches_poissons/Acanthurus_chronixis.jpg
Acanthurus_bariene_A_2	http://www.recifal-reef.fr/IMAGES/fiches_poissons/Acanthurus-bariene.jpg
Zebrasoma_velifer_A_3	http://www.recifal-reef.fr/IMAGES/fiches_poissons/veliferum_1.jpg
Scartella_springeri_A_1	http://www.reeffrontiers.com/photos_fish/data/506/41Springer_s_blenny.jpg
Istigobius_goldmanni_A_3	http://www.reefkeeping.com/issues/2004-05/hcs3/images/idecores2.jpg
Caesio_teres_A_3	http://www.taenos.com/en/fish-and-coral/wallpapers/Caesio_teres-418-1280x800.jpg
Canthigaster_valentini_A_1	http://www.taenos.com/en/fish-and-coral/wallpapers/Canthigaster_valentini-282-1280x800.jpg
Pseudanthias_evansi_A_2	http://www.taenos.com/en/fish-and-coral/wallpapers/Pseudanthias_evansi-158-1280x800.jpg
Pseudanthias_pleurotaenia_M_3	http://www.taenos.com/en/fish-and-coral/wallpapers/Pseudanthias_pleurotaenia-376-1280x800.jpg
Pterapogon_kauderni_A_1	http://www.taenos.com/en/fish-and-coral/wallpapers/Pterapogon_kauderni-355-1280x800.jpg
Zebrasoma_velifer_A_2	http://www.taenos.com/en/fish-and-coral/wallpapers/Zebrasoma_velifer-171-1280x800.jpg
Zebrasoma_xanthurum_A_2	http://www.taenos.com/en/fish-and-coral/wallpapers/Zebrasoma_xanthurum-383-1280x800.jpg
Cheilodipterus_macrodon_A_2	https://c1.staticflickr.com/1/323/32889521426_45bb9f84b0_b.jpg
Canthigaster_janthinoptera_A_3	https://c1.staticflickr.com/1/562/31530058762_ef56daff89_b.jpg
Chromis_margaritifer_A_3	https://c1.staticflickr.com/1/693/31696574741_375b7720ba_b.jpg
Tylosurus_crocodilus_crocodilus_A_4	https://c1.staticflickr.com/1/737/33330254005_94c574e4b8_b.jpg
Plectroglyphidodon_dickii_J_1	https://c1.staticflickr.com/1/824/41176396014_7475d14875_b.jpg
Ptereleotris_heteroptera_A_1	https://c1.staticflickr.com/1/838/43605783671_29421d933f_b.jpg
Pterapogon_kauderni_A_2	https://c1.staticflickr.com/1/972/41981560352_5a59ebe34c_b.jpg
Chromis_xanthochira_A_3	https://c1.staticflickr.com/2/1877/44247476621_3d4447c9de_b.jpg
Rhabdamia_gracilis_A_2	https://c1.staticflickr.com/2/1915/44875102441_044b3ab63d_b.jpg
Paramonacanthus_japonicus_A_2	https://c1.staticflickr.com/3/2399/3528061779_6307842b36_b.jpg
Petroscirtes_mitratus_A_1	https://c1.staticflickr.com/3/2807/32880183614_24a30b7d44_b.jpg
Ctenochaetus_hawaiiensis_A_2	https://c1.staticflickr.com/3/2825/9037080155_95a64322ed_b.jpg
Chromis_nitida_A_2	https://c1.staticflickr.com/3/2907/33620700820_bd32b835b2_b.jpg
Elacatinus_prochilos_A_2	https://c1.staticflickr.com/4/3005/2848421173_0e36069567_b.jpg
Chrysoblephus_gibbiceps_A_1	https://c1.staticflickr.com/4/3684/12715800523_8dae0f7f68_b.jpg
Belonoperca_chabanaudi_A_2	https://c1.staticflickr.com/4/3689/9275919692_221723f78a_b.jpg
Amblycirrhitus_earnshawi_A_1	https://c1.staticflickr.com/4/3735/13873715004_b4a1c3345c_b.jpg
Neopomacentrus_violascens_A_1	https://c1.staticflickr.com/4/3792/32583772444_234a2ecede_b.jpg
Canthigaster_rostrata_A_2	https://c1.staticflickr.com/5/4098/4881901165_f1009f367e_b.jpg
Halichoeres_ornatissimus_A_1	https://c1.staticflickr.com/5/4131/4959570898_991fd10000_b.jpg
Batrachoides_boulengeri_A_2	https://c1.staticflickr.com/5/4136/4950451536_af40497143.jpg
Chaetodon_octofasciatus_A_2	https://c1.staticflickr.com/5/4206/34742762654_862f08d6aa_b.jpg
Pomacentrus_chrysurus_A_3	https://c1.staticflickr.com/5/4217/35456530452_b5f06939da_b.jpg
Pomacentrus_vaiuli_A_1	https://c1.staticflickr.com/5/4255/35495460661_87e0544462_b.jpg
Scarus_quoyi_M_3	https://c1.staticflickr.com/5/4273/35238179286_a67353548b_b.jpg
Amphiprion_perideraion_A_2	https://c1.staticflickr.com/5/4352/37291179806_900db36692_b.jpg
Halichoeres_richmondi_M_1	https://c1.staticflickr.com/5/4395/36914963840_ab29bb5f4d_b.jpg
Neoglyphidodon_nigroris_A_2	https://c1.staticflickr.com/5/4512/26153151719_c491b7238d_b.jpg
Ostracion_meleagris_A_2	https://c1.staticflickr.com/5/4665/40244450252_b81ab63074_b.jpg
Ecsenius_bicolor_A_1	https://c1.staticflickr.com/5/4723/39790105874_85b4493c7b_b.jpg
Parma_polylepis_A_3	https://c1.staticflickr.com/5/4759/40658476841_64f4b888af_b.jpg
Pomacentrus_nagasakiensis_A_2	https://c1.staticflickr.com/5/4770/26496047958_b8b51a6186_b.jpg
Ctenochaetus_hawaiiensis_J_1	https://c1.staticflickr.com/6/5556/14780680137_f6c49a4c35_b.jpg
Chromis_acares_A_2	https://c1.staticflickr.com/6/5557/31003089283_8681feea5f_b.jpg
Ptereleotris_evides_A_2	https://c1.staticflickr.com/8/7309/11082239196_b45d003b05_b.jpg
Bodianus_scrofa_A_2	https://c1.staticflickr.com/8/7398/10677506205_e0890a96c4_b.jpg
Amblyglyphidodon_ternatensis_A_1	https://c1.staticflickr.com/8/7596/16431543483_dd3460f4b5_b.jpg
Thalassoma_duperrey_M_1	https://c1.staticflickr.com/9/8070/8220269620_c28e413717_b.jpg
Coris_venusta_A_1	https://c2.staticflickr.com/2/1423/5122210320_475e025916_b.jpg
Scarus_trispinosus_A_2	https://c2.staticflickr.com/6/5595/14396598417_2f775f744c_b.jpg
Pseudolabrus_semifasciatus_A_1	https://c2.staticflickr.com/8/7164/6570504257_2f67e40bd0_b.jpg
Pseudochromis_marshallensis_A_1	https://cache.reefbuilders.com/wp-content/blogs.dir/1/files/2011/11/pseudochromis-marshallensis.jpg
Chaetodontoplus_vanderloosi_A_1	https://cache.reefbuilders.com/wp-content/blogs.dir/1/files/2014/01/chaetodontoplus-vanderloosi-2.png
Valenciennea_helsdingenii_A_1	https://cache.reefbuilders.com/wp-content/blogs.dir/1/files/2015/07/V.-helsdingenii.jpg
Zoarchias_veneficus_A_1	https://cdn-ak.f.st-hatena.com/images/fotolife/h/hikaru-remoteregion/20180419/20180419224121.jpg
Zebrasoma_desjardinii_J_1	https://cdn.shopify.com/s/files/1/0491/5593/products/des.jpg?v=1462586999
Acanthurus_olivaceus_J_1	https://cdn.shopify.com/s/files/1/1161/1898/products/Org_shoulder_tang_hybrid_LA_1.JPG?v=1505959089
Pseudanthias_hypselosoma_F_1	https://cdn.shopify.com/s/files/1/1161/1898/products/PseudanthHypselosoma2Izuzuki.jpg?v=1532849019
Luzonichthys_whitleyi_A_1	https://cdn.shopify.com/s/files/1/1990/8007/products/Luzonichthys_whitleyi_grande.jpg?v=1571609920
Pomacentrus_smithi_A_2	https://cdn.superstock.com/1566/Download/1566-1416832.jpg
Dascyllus_flavicaudus_A_1	https://cdn6.dissolve.com/p/D943_158_260/D943_158_260_1200.jpg
Amphiprion_akindynos_A_2	https://cdn7.bigcommerce.com/s-kkon4imfg5/images/stencil/1280x1280/products/2724/2585/amphiprion_akindynos2__00747.1522379150.jpg?c=2
Boreogadus_saida_A_1	https://cff2.earth.com/uploads/2005/09/27004507/Arctic-cod-boreogadus-saida.jpg
Semicossyphus_pulcher_A_2	https://cff2.earth.com/uploads/2017/04/20095254/california_sheephead_semicossyphus_pulcher.jpg
Sanopus_astrifer_A_2	https://cff2.earth.com/uploads/2017/04/20124720/whitespotted_toadfish_sanopus_astrifer.jpg
Chrysiptera_rapanui_A_1	https://chilebajoelmar.oceana.org/content/uploads/2019/03/Salas-y-Go%CC%81mez-8-Eduardo-Sorensen-Oceana-Chile.png
Sphyraena_barracuda_A_1	https://classconnection.s3.amazonaws.com/484/flashcards/2715484/jpg/greatbarracudagps-1451D6DD37B6AE66292.jpg
Favonigobius_lateralis_A_4	https://collections.museumvictoria.com.au/content/media/26/519826-large.jpg
Hyperlophus_vittatus_A_1	https://collections.museumvictoria.com.au/content/media/27/599777-small.jpg
Sillaginodes_punctatus_A_2	https://collections.museumvictoria.com.au/content/media/7/419407-small.jpg
Tilodon_sexfasciatus_A_2	https://collections.museumvictoria.com.au/content/media/9/419409-small.jpg
Chromis_pamae_A_2	https://collections.nmnh.si.edu/media/index.php?irn=12873347&width=320
Rhinecanthus_verrucosus_A_1	https://content1.amongthereef.com/images/items/fish/bursa-triggerfish-rhinecanthus-verrucosus-1.jpg
Amblyglyphidodon_ternatensis_J_1	https://content1.amongthereef.com/images/items/fish/lemon-chromis-amblyglyphidodon-ternatensis-1.jpg
Bodianus_anthioides_J_2	https://content1.amongthereef.com/images/items/fish/lyretail-hogfish-bodianus-anthioides-1.jpg
Meiacanthus_grammistes_A_3	https://content1.amongthereef.com/images/items/fish/striped-blenny-meiacanthus-grammistes-1.jpg
Stegastes_apicalis_A_2	https://ctbar.files.wordpress.com/2016/01/stegastes-apicalis.jpg?w=1044
Stethojulis_strigiventer_F_2	https://ctbar.files.wordpress.com/2016/01/stethojulis-strigiventer-female.jpg
Trachurus_novaezelandiae_A_2	https://ctbar.files.wordpress.com/2016/01/trachurus-novaezelandiae.jpg
Trachurus_novaezelandiae_A_3	https://ctbar.files.wordpress.com/2016/01/trachurus-novaezelandiae.jpg
Acanthochromis_polyacanthus_A_1	https://d3pz1jifuab5zg.cloudfront.net/2015/07/06153335/Acanthochromis1.jpg
Ostracion_immaculatus_A_4	https://data.taieol.tw/files/eoldata/imagecache/data_object_image/images/172/img_5924.jpg
Chromis_xanthura_J_2	https://encrypted-tbn0.gstatic.com/images?q=tbn:ANd9GcQJeDJy4JQdoPhv5ojaz2fPfue38s6K369U_nAITGFxTOMX-lME
Synodus_saurus_A_1	https://encrypted-tbn0.gstatic.com/images?q=tbn:ANd9GcSkKHEtSQdCdm3nYdl4QpfF7yrPZQR-pb5eD4Mm27aXF9v6QW6-
Scorpaena_ascensionis_A_1	https://farm5.staticflickr.com/4012/4241992684_d360338b8a_o.jpg
Scorpaena_guttata_A_2	https://farm6.static.flickr.com/5349/29866670480_f1774fd9a5_b.jpg
Coradion_altivelis_M_2	https://farm9.static.flickr.com/8201/8191388312_f9e72e4508_b.jpg
Nemadactylus_valenciennesi_A_1	https://farm9.static.flickr.com/8665/15990921424_8c770ff3e4_b.jpg
Epibulus_insidiator_M_1	https://farm9.static.flickr.com/8674/16054898242_f4232d8f37_b.jpg
Ostorhinchus_doederleini_A_1	https://farm9.staticflickr.com/8024/7564283362_19685f1c69_b.jpg
Chaetodon_ocellatus_A_2	https://farm9.staticflickr.com/8472/8353375226_29ff14fdce_o.jpg
Salarias_fasciatus_A_3	https://fishoncomputer.files.wordpress.com/2014/05/7631333042_305f4a1ab6_b.jpg?w=640
Centropyge_ferrugata_A_1	https://fishybusinessaquatics.com/wp-content/uploads/2018/01/rusty-angelfish-centropyge-ferrugata-stk.jpg
Epibulus_brevis_M_2	https://flickr.com/photos/125265709@N08/46387007784
Pterois_antennata_A_2	https://fr.cdn.v5.futura-sciences.com/buildsv6/images/mediumoriginal/1/d/e/1de03acafe_nodam_1385-1024x768-5d64a.jpg
Thalassoma_trilobatum_M_2	https://fthmb.tqn.com/FEVNt--U-iIk8o-VcoMXFmtobos=/1629x897/filters:fill(auto,1)/christmas-wrasse-randy-chiu-flickr-56a5f7953df78cf7728abef5.jpg
Gomphosus_varius_M_3	https://fthmb.tqn.com/Ywi4xMcs7WAk38WGPvTuu82vAiE=/960x0/filters:no_upscale()/BirdWrasseFish-GettyImages-528024082-5a05e2d9b39d0300376a018e.jpg
Halichoeres_ornatissimus_M_2	https://i.pinimg.com/736x/6f/f5/6c/6ff56c3aba6b45edbeff9c4ef12942b3--saltwater-tank-saltwater-aquarium.jpg
Chaetodon_triangulum_A_1	https://i.pinimg.com/originals/18/d1/d7/18d1d79d712899859f418324cbd501a7.jpg
Heteropriacanthus_cruentatus_A_5	https://i.pinimg.com/originals/1c/fd/6a/1cfd6a7a3cbed392f6efd0b205212686.jpg
Centropyge_fisheri_A_1	https://i.pinimg.com/originals/2c/f6/a7/2cf6a7d20aa1a7e8b4ba501f7d93c437.jpg
Enophrys_diceraus_A_1	https://i.pinimg.com/originals/39/4b/d7/394bd78703e37cd6962863cad8833f87.jpg
Chaetodon_guentheri_A_1	https://i.pinimg.com/originals/4e/86/30/4e8630ec1b03ccbc80273369a14116e1.jpg
Anampses_cuvier_M_1	https://i.pinimg.com/originals/6e/7a/bd/6e7abdc47a348a3556f63d24646fbe3e.jpg
Symphodus_ocellatus_M_3	https://i.pinimg.com/originals/8a/cf/d0/8acfd04082f784ce35c26b0b20009a3e.jpg
Canthigaster_amboinensis_A_2	https://i.pinimg.com/originals/93/4e/17/934e172d5e9cfb795921f0d64d2bd4a8.jpg
Monacanthus_tuckeri_A_4	https://i.pinimg.com/originals/a3/26/94/a3269455f0e5e7e017f761d3d2a3e928.jpg
Ostracion_immaculatus_A_1	https://i.pinimg.com/originals/a6/09/26/a60926e37a4c0854438f793fd26f7316.jpg
Enneapterygius_kermadecensis_A_1	https://i.pinimg.com/originals/a8/f0/91/a8f091f61807647fafe87c7f5b083fc6.jpg
Rhinomuraena_quaesita_A_1	https://i.pinimg.com/originals/a9/53/b7/a953b75c5e8dd0adaec9c5a4e83ad177.jpg
Dascyllus_aruanus_A_2	https://i.pinimg.com/originals/ad/49/64/ad4964d866096e4ffbf2c8f48b0370be.jpg
Epinephelus_fuscoguttatus_A_2	https://i.pinimg.com/originals/c3/9d/e5/c39de51f2b81284902f0aaf3a48e1e86.jpg
Gymnothorax_funebris_A_1	https://i.pinimg.com/originals/d5/28/25/d528252f915039ad413cf41398e0fb7c.jpg
Chrysiptera_biocellata_J_1	https://i.pinimg.com/originals/e6/46/92/e64692725d7f20ee0ab5f5ec027eb8b7.jpg
Ostracion_whitleyi_M_1	https://i.pinimg.com/originals/e7/40/d3/e740d3e25a9e412e77cf1c3b65af0e52.jpg
Cryptocentrus_caeruleopunctatus_A_2	https://i.ytimg.com/vi/PsJNJju_zhA/maxresdefault.jpg
Cephalopholis_panamensis_A_2	https://i0.wp.com/mexican-fish.com/wp-content/uploads/F043-Panama-Graysby-1.jpg?w=1208&ssl=1
Trachinotus_stilbe_A_1	https://i0.wp.com/mexican-fish.com/wp-content/uploads/F233-Steel-Pompano-1.jpg?w=1208&ssl=1
Brachyistius_frenatus_A_1	https://i1.wp.com/neotropicalfishes.myspecies.info/sites/neotropicalfishes.myspecies.info/files/brachyistius_frenatus_dsc_0170.jpg
Rypticus_bicolor_A_2	https://i1.wp.com/www.visitcocosisland.com/wp-content/uploads/2017/05/Wikiwand-1.jpg
Gadus_morhua_A_2	https://i2.wp.com/www.irelandswildlife.com/wp-content/uploads/2012/08/Atlantic-cod-1.jpg
Canthidermis_maculata_A_1	https://i0.wp.com/mexican-fish.com/wp-content/uploads/F089-Rough-Triggerfish-1.jpg?w=1208&ssl=1
Larabicus_quadrilineatus_F_2	https://img.diveadvisor.com/marine-life/fourline-wrasse.jpg
Halichoeres_socialis_J_1	https://insider.si.edu/wp-content/uploads/2015/05/social-wrasse1-630x364.jpg
Scarus_fuscopurpureus_M_2	https://iucnredlist-photos.s3.amazonaws.com/medium/134419131.jpg?AWSAccessKeyId=AKIAJIJQNN2N2SMHLZJA&Expires=1544042698&Signature=KMfS8c22p2jw6Ymwx4%2FxiCATXn0%3D
Chlorurus_capistratoides_M_1	https://i.pinimg.com/originals/6b/a2/6c/6ba26c14a38cd68addb3d744b4c095f9.jpg
Acanthurus_grammoptilus_A_1	https://www.meerwasser-lexikon.de/imgHaupt/53058_594778636e9d4.jpg
Ctenochaetus_marginatus_J_1	https://iucnredlist-photos.s3.amazonaws.com/medium/1679180179.jpg?AWSAccessKeyId=AKIAJIJQNN2N2SMHLZJA&Expires=1544394990&Signature=EdmjTXzOw0%2FYiOPQIEgGeFk7heI%3D
Scarus_rivulatus_M_2	https://iucnredlist-photos.s3.amazonaws.com/medium/1963130915.jpg?AWSAccessKeyId=AKIAJIJQNN2N2SMHLZJA&Expires=1544044496&Signature=QRN4DWT7o77IBXczmlp1aW8575Q%3D
Acanthurus_nigroris_A_1	https://iucnredlist-photos.s3.amazonaws.com/medium/2085131234.jpg?AWSAccessKeyId=AKIAJIJQNN2N2SMHLZJA&Expires=1544241158&Signature=XvudgKDBf71p3NNLyVv6QJsj2TU%3D
Polysteganus_undulosus_A_1	https://iucnredlist-photos.s3.amazonaws.com/medium/55005332.jpg?AWSAccessKeyId=AKIAJIJQNN2N2SMHLZJA&Expires=1562272125&Signature=YYmP95KqIEgDwvCdRROiWX%2BVIbw%3D
Scarus_spinus_F_1	https://iucnredlist-photos.s3.amazonaws.com/medium/746167400.jpg?AWSAccessKeyId=AKIAJIJQNN2N2SMHLZJA&Expires=1536707258&Signature=ThywRLzCfw30X51CEmpOvsI7XpE%3D
Acanthurus_bariene_A_3	https://i.pinimg.com/564x/ae/1d/58/ae1d5856e937d03e39eda133c34cffc8.jpg
Scarus_forsteni_J_2	https://iucnredlist-photos.s3.amazonaws.com/medium/967974334.jpg?AWSAccessKeyId=AKIAJIJQNN2N2SMHLZJA&Expires=1544042543&Signature=t%2FkdIcbpVGYmKB9wdxPCwrl5uMM%3D
Acanthurus_coeruleus_A_1	https://static.wixstatic.com/media/3df048_07c28b6bedc8468196fe76e0a24f37ac~mv2.jpg/v1/fill/w_672,h_448,al_c,lg_1,q_85/3df048_07c28b6bedc8468196fe76e0a24f37ac~mv2.webp
Ecsenius_tigris_A_1	https://kevinkohen.files.wordpress.com/2013/02/ecsenius-tigris.jpg
Chrysiptera_galba_A_3	https://kevinkohen.files.wordpress.com/2013/12/chrysiptera-galba_wm.jpg
Meiacanthus_tongaensis_A_1	https://laquariumdeposeidon.files.wordpress.com/2017/04/31500651.jpg?w=604
Serranus_tortugarum_A_2	https://lecomptoirdetitam.files.wordpress.com/2016/09/picture-963.jpg
Scomber_australasicus_A_1	http://www.randaqua.com/images/Blue_Mackerel_Rand_Aqua.jpg
Cochleoceps_orientalis_A_1	http://www.daveharasti.com/nelsonbay/fish/cochleoceps_orientalis.jpg
Dascyllus_carneus_A_1	https://fishesofaustralia.net.au/Images/Image/DascyllusCarneusRobertFenner.jpg
Scolopsis_ghanam_A_3	https://lh5.googleusercontent.com/-jSx31JGSS_c/UqwaF4jC4TI/AAAAAAAALgU/5WWbyAT0VHw/w720-h540-no/%25D0%259C%25D0%25BE%25D1%2580%25D1%2581%25D0%25BA%25D0%25B8%25D0%25B5+%25D0%25BA%25D0%25B0%25D1%2580%25D0%25B0%25D1%2581%25D0%25B8+-+%25D0%2590%25D1%2580%25D0%25B0%25D0%25B1%25D1%2581%25D0%25BA%25D0%25B8%25D0%25B9+%25D0%25BD%25D0%25B8%25D1%2582%25D0%25B5%25D0%25BF%25D1%2591%25D1%2580+%253D+Scolopsis+g…
Synchiropus_morrisoni_A_3	http://www.botany.hawaii.edu/basch/uhnpscesu/htms/wapafish/images/Callionym/calmor.jpg
Sanopus_splendidus_A_2	https://lh6.ggpht.com/qt7Budk8BGReLp_-PiFDkVcwTgDRdG30XI6BGkY3SAjexXgJzoL160l1GejK5_YtXjStQgA8P_DitD2TykQ=s1200
Parapristipoma_octolineatum_A_2	https://litoraldegranada.ugr.es/wp-content/uploads/2018/01/BURRITO-PORTADA-960x412.jpg
Hemilepidotus_jordani_A_1	https://live.staticflickr.com/1239/773603712_5ad06f276e_b.jpg
Sebastes_rosaceus_A_1	https://live.staticflickr.com/1867/44459894701_f500d9ee09_b.jpg
Notolabrus_cinctus_A_1	https://live.staticflickr.com/2730/4107722697_6421d204bf_b.jpg
Arothron_caeruleopunctatus_A_1	https://live.staticflickr.com/2820/33983167491_03102b4d80_b.jpg
Rhacochilus_toxotes_A_1	https://live.staticflickr.com/3057/2971286496_5f183e6081_b.jpg
Stegastes_adustus_J_2	https://live.staticflickr.com/3413/4623190312_d52712fbf6_z.jpg
Heteroscarus_acroptilus_M_3	https://live.staticflickr.com/3533/3311726219_62733e022f_b.jpg
Rhacochilus_vacca_A_1	https://live.staticflickr.com/3840/33630865975_55c61c84b3_b.jpg
Plotosus_japonicus_A_1	https://live.staticflickr.com/3864/15319754875_ba824dd363_b.jpg
Dactylophora_nigricans_A_2	https://live.staticflickr.com/3944/33361288021_cd88e88ace_b.jpg
Cochleoceps_bicolor_A_2	https://live.staticflickr.com/4066/4485570828_b0253d9463_b.jpg
Synodus_saurus_A_2	https://live.staticflickr.com/4158/34443876046_5345584e77_b.jpg
Pholidichthys_leucotaenia_J_2	https://live.staticflickr.com/4410/35793520613_2756cf6ef9_b.jpg
Paracheilinus_cyaneus_F_2	https://live.staticflickr.com/4628/38653765490_474650f9a4_b.jpg
Valenciennea_randalli_A_2	https://live.staticflickr.com/4694/38847420180_3ceb8b87d9_b.jpg
Pseudanthias_rubrizonatus_M_2	https://live.staticflickr.com/4885/31260005207_5d995c665d_b.jpg
Cirrhilabrus_flavidorsalis_M_1	https://live.staticflickr.com/4897/46019510621_7736661959_b.jpg
Odonus_niger_A_2	https://live.staticflickr.com/5167/5324937902_588a459823_b.jpg
Rhycherus_filamentosus_A_3	https://live.staticflickr.com/5225/5759652853_9920677a57_b.jpg
Pomachromis_fuscidorsalis_A_1	https://live.staticflickr.com/5566/31003088433_8d157c7204_b.jpg
Cantherhines_sandwichiensis_A_3	https://live.staticflickr.com/5583/31363487661_77f1581be7_b.jpg
Prolatilus_jugularis_A_1	https://live.staticflickr.com/6005/5987299072_f9c817a888_z.jpg
Canthigaster_bennetti_A_3	https://live.staticflickr.com/6015/5944476639_622111c549_b.jpg
Siganus_puelloides_A_3	https://live.staticflickr.com/65535/33738469578_998c7d8891_b.jpg
Epinephelus_costae_A_2	https://live.staticflickr.com/7339/9083588759_61ee9c85e6_b.jpg
Koumansetta_hectori_A_3	https://live.staticflickr.com/7904/33487547538_bb293d8db8_b.jpg
Sphyraena_viridensis_A_1	https://live.staticflickr.com/8182/8016713315_29d356d50c_b.jpg
Pomacentrus_caeruleus_A_1	https://live.staticflickr.com/845/43026162092_3f76a1feda_c.jpg
Paraplotosus_butleri_J_1	https://live.staticflickr.com/8640/15664607869_aca2d2f5d4_b.jpg
Muraena_lentiginosa_A_2	https://live.staticflickr.com/885/40347826554_76c3ee4404_b.jpg
Conger_verreauxi_A_1	https://media.australianmuseum.net.au/media/dd/images/Southern_Conger_Conger_verreauxi.width-800.d8361b9.jpg
Meiacanthus_atrodorsalis_A_1	https://media.cdnws.com/_i/25314/4438/2685/42/meiacanthus-atrodorsalis.jpeg
Pictichromis_paccagnellae_A_1	https://media.cdnws.com/_i/28371/2082/739/82/pictichrompaccag3markrosenstein.jpeg
Nemateleotris_magnifica_A_3	https://media.cdnws.com/_i/28371/2375/2627/78/183315.jpeg
Haemulon_carbonarium_A_2	https://media.eol.org/content/2015/03/18/01/60496_orig.jpg
Lactophrys_triqueter_A_2	https://media.istockphoto.com/photos/lactophrys-triqueter-smooth-trunkfish-picture-id652990264
Bodianus_loxozonus_A_1	https://micro.lilo.org/im.php?im=https%3A%2F%2Ftse3.mm.bing.net%2Fth%3Fid%3DOIP.BrfhmvQQHDqyFb_9CAjg5AEsCs%26pid%3DApi
Chaetodon_litus_A_1	https://pbs.twimg.com/media/C6FR-mHWQAEdq-1.jpg
Vladichthys_gloverensis_A_2	https://pbs.twimg.com/media/DbgcUkgX4AAPoSX.jpg
Vladichthys_gloverensis_A_1	https://pbs.twimg.com/media/DRMCAfrVoAAsjL3.jpg
Macropharyngodon_geoffroy_F_2	https://photos.smugmug.com/Fish/Wrasse/i-8BDfq63/0/d8953033/M/FIWRH%200213-M.jpg
Leiocottus_hirundo_A_2	https://photos.smugmug.com/NorthAmerica/FishEastern-Pacific/Flatfish-and-Sculpins/i-mr7dBft/0/07fb42ff/M/Sculp_100508d-M.jpg
Sebastes_carnatus_A_1	https://photos.smugmug.com/NorthAmerica/FishEastern-Pacific/Flatfish-Sculpins-Scorpionfish/i-gpWLBCj/0/1f2b4044/M/Seba-carnatus_091101_GopherRockfish-M.jpg
Sebastes_serranoides_A_2	https://photos.smugmug.com/NorthAmerica/FishEastern-Pacific/Flatfish-Sculpins-Scorpionfish/i-VZBsvbm/0/06e4eb4f/M/Seba-serranoides_091101_OliveRockfish-M.jpg
Chromis_ovalis_J_1	https://photos.smugmug.com/Species/Species-A-E/Chromis-ovalis/i-MMChLNW/1/c9b71814/L/20100703_016936-L.jpg
Pseudocheilinus_octotaenia_A_1	https://photos.smugmug.com/Species/Species-L-P/Pseudocheilinus-octotaenia/i-9qK2fT9/0/936d4c11/L/20100529_014539-L.jpg
Petroscirtes_lupus_A_2	https://portstephensmarinelife.weebly.com/uploads/6/1/2/5/6125720/_7577536_orig.jpg
Spratelloides_robustus_A_1	https://portstephensmarinelife.weebly.com/uploads/6/1/2/5/6125720/2346880_orig.jpg
Serranus_tortugarum_A_3	https://previews.123rf.com/images/elenapodolnaya/elenapodolnaya1707/elenapodolnaya170700002/82097419-chalk-bass-serranus-tortugarum-.jpg
Hexagrammos_agrammus_A_2	https://previews.123rf.com/images/feathercollector/feathercollector1407/feathercollector140700232/30355611-spottybelly-greenlings-hexagrammos-agrammus-in-japan.jpg
Plectroglyphidodon_lacrymatus_A_2	https://previews.123rf.com/images/sergdibrova/sergdibrova1307/sergdibrova130700030/21176248-diable-whitespotted-plectroglyphidodon-lacrymatus-isol%C3%A9-sur-fond-blanc-.jpg
Cheilinus_abudjubbe_A_2	https://previews.123rf.com/images/sergdibrova/sergdibrova1406/sergdibrova140600040/29669548-le-labre-de-abudjubbe-cheilinus-de-abudjubbe-dans-la-mer-rouge-en-%C3%89gypte-.jpg
Oxyjulis_californica_A_3	https://previews.123rf.com/images/steffstarr/steffstarr1708/steffstarr170800602/84998440-senorita-poisson-oxyjulis-californica-trouv%C3%A9-parmi-les-for%C3%AAts-de-varech-g%C3%A9ant-macrocystis-pyrifera-de-cali.jpg
Holacanthus_passer_J_1	https://previews.123rf.com/images/wrangel/wrangel1611/wrangel161100445/66391037-clarion-angelfish-holacanthus-clarionensis-marine-fish-.jpg
Mycteroperca_jordani_A_2	https://previews.agefotostock.com/previewimage/medibigoff/577e1c65cce5a00d9ef8b7a67e0a293a/t20-3028031.jpg
Neoglyphidodon_bonang_A_1	https://previews.agefotostock.com/previewimage/medibigoff/5f592593ecd11add7363873bb633acb1/zw1-2086955.jpg
Cirrhilabrus_laboutei_M_2	https://previews.agefotostock.com/previewimage/medibigoff/75a34d61334255db4926b33d24553acb/pre-rm01936030119.jpg
Amblyglyphidodon_ternatensis_A_2	https://previews.agefotostock.com/previewimage/medibigoff/d2a097507da2e0eb6fd40b5103a7524e/fhr-31419-00001-662.jpg
Zeus_faber_A_2	https://previews.agefotostock.com/previewimage/medibigoff/ff078d2fe4f77ba86b67d042e44d28ed/wfm-fba51983.jpg
Balistoides_viridescens_A_3	https://puteauxplongee.com/bio/images/alain.beuvart/balistoides_viridescens.jpg
Ostracion_cyanurus_M_4	https://redsealife.com/www/files/Ostracion-cyanurus-R%C3%BCppell-1828-Ostraciidae.jpg
Monodactylus_argenteus_A_1	https://reefapp.net/lex/image/large/107.jpg
Chromis_viridis_F_2	https://reefapp.net/lex/image/large/118.jpg
Holacanthus_clarionensis_A_1	https://reefapp.net/lex/image/large/186.jpg
Zanclus_cornutus_A_1	https://reefapp.net/lex/image/large/203.jpg
Neopomacentrus_nemurus_A_1	https://reefapp.net/lex/image/large/2974.jpg
Serranocirrhitus_latus_A_1	https://reefapp.net/lex/image/large/3192.jpg
Valenciennea_sexguttata_A_1	https://reefapp.net/lex/image/large/3295.jpg
Zoramia_leptacantha_A_2	https://reefapp.net/lex/image/large/3354.jpg
Amphiprion_frenatus_A_2	https://reefapp.net/lex/image/large/3529.jpg
Siganus_spinus_A_2	https://reefapp.net/lex/image/large/3619.jpg
Chromis_atripectoralis_A_1	https://reefapp.net/lex/image/large/3645.jpg
Amphiprion_clarkii_A_2	https://reefapp.net/lex/image/large/3656.jpg
Plagiotremus_rhinorhynchos_A_2	https://reefapp.net/lex/image/large/3799.jpg
Chaetodon_interruptus_A_2	https://reefapp.net/lex/image/large/3829.jpg
Microcanthus_strigatus_A_3	https://reefapp.net/lex/image/large/3905.jpg
Valenciennea_puellaris_A_2	https://reefapp.net/lex/image/large/4002.jpg
Coryphopterus_alloides_A_1	https://reefapp.net/lex/image/large/4018.jpg
Bodianus_diplotaenia_M_1	https://reefapp.net/lex/image/large/4086.jpg
Cheilinus_chlorourus_A_3	https://reefapp.net/lex/image/large/4103.jpg
Pseudojuloides_elongatus_F_1	https://reefapp.net/lex/image/large/4206.jpg
Thalassoma_hebraicum_M_2	https://reefapp.net/lex/image/large/4223.jpg
Pseudojuloides_elongatus_M_2	https://reefapp.net/lex/image/medium/4205.jpg
Lachnolaimus_maximus_J_1	http://cdn2.arkive.org/media/C1/C10B0380-A861-4009-BA9B-71F3CF4CF3AE/Presentation.Large/Hogfish.jpg
Nicholsina_denticulata_M_2	http://coleccion.cicimar.ipn.mx/Coleccion/paginas/archivos_multimedia/imagenes_633x475/Nicholsina_denticulata.jpg
Arothron_inconditus_A_1	http://fishmarine.org/atlas/a/img/arothron%20inconditus.jpg
Trachinotus_rhodopus_A_1	https://c8.alamy.com/zooms/9/cd8195be6baa44949251f28ac5ce427e/xajac9.jpg
Lutjanus_inermis_A_1	https://gallery.kunzweb.net/_data/i/galleries/00Animals/Americas/Vertebrata/Pisces/Perciformes/Lutjanidae/Lutjanus_inermis__Golden_Snapper__3_2-me.jpg
Scarus_quoyi_M_2	http://i63.photobucket.com/albums/h125/Joker4090/IMG_3638.jpg
Cephalopholis_urodeta_A_1	http://link.photo.pchome.com.tw/s11/alexlee53/22/136517202891/
Exallias_brevis_A_2	http://saltwater.tropicalfishandaquariums.com/blenny/exallias-brevis-male.jpg
Chaetodon_miliaris_A_1	http://saltwater.tropicalfishandaquariums.com/butterfly/Chaetodon-miliaris.jpg
Calotomus_carolinus_M_1	http://saltwater.tropicalfishandaquariums.com/Parrotfish/calotomus-carolinus-m.jpg
Scarus_psittacus_F_2	http://saltwater.tropicalfishandaquariums.com/parrotfish/scarus-psittacus-female.jpg
Canthigaster_amboinensis_A_1	http://saltwater.tropicalfishandaquariums.com/puffers/canthigaster-amboinensis.jpg
Canthigaster_coronata_A_1	http://saltwater.tropicalfishandaquariums.com/puffers/canthigaster-coronata.jpg
Canthigaster_jactator_A_1	http://saltwater.tropicalfishandaquariums.com/puffers/canthigaster-jactator.jpg
Ctenochaetus_cyanocheilus_J_2	http://saltwater.tropicalfishandaquariums.com/tangs/ctenochaetus-cyanocheilus-j.jpg
Halichoeres_nicholsi_J_1	http://saltwater.tropicalfishandaquariums.com/wrasses/halichoeres-nicholsi-j.jpg
Oxycheilinus_unifasciatus_A_2	http://saltwater.tropicalfishandaquariums.com/wrasses/oxycheilinus-unifasciatus-2.jpg
Stethojulis_balteata_F_1	http://saltwater.tropicalfishandaquariums.com/wrasses/stethojulis-balteata-f.jpg
Cirripectes_polyzona_A_1	http://www.guamreeflife.com/old-version/images/organisms/fullsize/reeffishes/blennies/cirripectes_polyzona/cirripectes_polyzona_full2.jpg
Zoramia_fragilis_J_1	http://www.h2oacquari.it/image/cache/data/Christian%20lps/apogon-500x500.jpg
Chrysiptera_cyanea_F_1	https://aqzeno.de/media/image/f9/9e/00/chrysiptera-cyanea-blauer-riffbarsch-oranger-schwanz-male-chry001maleorangeh3OPa2ujoFgsw.jpg
Cirripectes_castaneus_A_1	http://www.julianrocks.net/Fish2/FPic/CirripectesCasteneus7631.jpg
Chromis_insolata_A_1	http://www.fishdb.co.uk/img/Fish2240.jpg
Clepticus_parrae_A_3	http://www.fishdb.co.uk/img6/Fish1305.jpg
Ocyurus_chrysurus_A_3	http://www.fishdb.co.uk/img6/Fish1308.jpg
Coryphopterus_hyalinus_A_2	http://www.fishdb.co.uk/img6/Fish1839.jpg
Lutjanus_mahogoni_A_3	http://www.fishdb.co.uk/img6/Fish2196.jpg
Sparisoma_atomarium_F_2	http://www.fishdb.co.uk/img6/Fish2331.jpg
Halichoeres_radiatus_A_1	http://www.fishdb.co.uk/img6/Fish2350.jpg
Amblyeleotris_sungami_A_2	http://www.fishdb.co.uk/img6/Fish2707.jpg
Muraena_lentiginosa_A_1	http://www.fishdb.co.uk/img6/Fish8954.jpg
Echidna_nocturna_A_1	http://www.fishdb.co.uk/img6/Fish9477.jpg
Plagiotremus_townsendi_A_1	https://www.meerwasser-lexikon.de/img2/24828_aWL43zBZbJ.jpg
Neoglyphidodon_crossi_A_1	https://www.meerwasser-lexikon.de/img2/30591_pe2JCkLv7d.jpg
Abudefduf_abdominalis_A_2	https://www.meerwasser-lexikon.de/img2/32810_fqJYhB8XP6.jpg
Omobranchus_aurosplendidus_A_2	https://www.meerwasser-lexikon.de/img2/33244_2eybmmXpNk.jpg
Haemulon_vittatum_A_2	https://www.meerwasser-lexikon.de/img2/36969_Fk2c2GRJD9.jpg
Cypho_purpurascens_M_2	https://www.meerwasser-lexikon.de/img2/38870_225FCSk5yA.jpg
Pseudocoris_bleekeri_M_3	https://www.meerwasser-lexikon.de/img2/43114_vPSzeCRbZa.jpg
Meiacanthus_mossambicus_A_2	https://www.meerwasser-lexikon.de/img2/45845_XbHKGwsRsF.jpg
Pseudolabrus_fuentesi_A_3	https://www.meerwasser-lexikon.de/img2/51598_58becd88ee4ce.jpg
Semicossyphus_darwini_M_3	https://www.meerwasser-lexikon.de/img2/51611_58bfc58d7a303.jpg
Coris_hewetti_M_1	https://www.meerwasser-lexikon.de/img2/52718_5925465cb65a5.jpg
Chrysiptera_rapanui_A_2	https://www.meerwasser-lexikon.de/img2/52919_592edbd14cd2f.jpg
Doratonotus_megalepis_A_2	https://www.meerwasser-lexikon.de/img2/52946_5932e60b71286.jpg
Odax_cyanoallix_F_1	https://www.meerwasser-lexikon.de/img2/53618_5999866752763.jpg
Pentaceropsis_recurvirostris_A_3	https://www.meerwasser-lexikon.de/img2/55006_5a66f29c0d84c.jpg
Chrysoblephus_cristiceps_A_2	https://www.meerwasser-lexikon.de/img2/55816_5af485e335f8a.jpg
Pholidichthys_leucotaenia_A_3	https://www.meerwasserforum.info/index.php/Attachment/100888-Pholidichthys-leucotaenia-258-jpg/
Labroides_dimidiatus_J_1	http://www.picture-worl.org/_media/img/large/20131130-recif-sournoi-tabou-113.jpg
Acanthurus_albipectoralis_A_1	http://www.picture-worl.org/_media/img/large/20131229-recif-dukati-passe-mato-211.jpg
Amblyglyphidodon_orbicularis_A_1	http://www.picture-worl.org/_media/img/large/20140125-ilot-tue-200-2-2.jpg
Dascyllus_trimaculatus_A_1	http://www.picture-worl.org/_media/img/large/20140503-plongee-ever-prosperity-54-2.jpg
Chaetodon_kleinii_J_1	http://www.picture-worl.org/_media/img/large/20140608-passe-dumbea-35.jpg
Labropsis_micronesica_J_1	http://www.picture-worl.org/_media/img/large/20150307-dumbea-10.jpg
Epinephelus_maculatus_J_1	http://www.picture-worl.org/_media/img/large/20151031-tepava-fc.jpg
Lethrinus_variegatus_A_1	http://www.picture-worl.org/_media/img/large/20160723-mont-dore-porc-epic-27.jpg
Fusigobius_neophytus_A_1	http://www.picture-worl.org/_media/img/xlarge/20130406-recif-tabou-1.jpg
Chrysiptera_taupou_A_2	http://www.picture-worl.org/_media/img/xlarge/20130804-cote-blanche-293.jpg
Gnathodentex_aureolineatus_A_1	http://www.picture-worl.org/_media/img/xlarge/20140105-recif-sournois-diepoise-305.jpg
Neoglyphidodon_nigroris_J_1	http://www.picture-worl.org/_media/img/xlarge/20140202-epave-du-snark-210.jpg
Sphyraena_putnamae_A_2	http://www.picture-worl.org/_media/img/xlarge/20140330-patate-a-tepava-238.jpg
Choerodon_graphicus_M_2	http://www.picture-worl.org/_media/img/xlarge/20140531-anse-du-fort-ouemo-235.jpg
Pervagor_alternans_A_2	http://www.picture-worl.org/_media/img/xlarge/20140607-recif-toombo-293.jpg
Valenciennea_longipinnis_A_2	http://www.picture-worl.org/_media/img/xlarge/20140614-anse-du-fort-ouemo-95.jpg
Chromis_iomelas_A_2	http://www.picture-worl.org/_media/img/xlarge/20141116-fausse-passe-uitoe-44.jpg
Diademichthys_lineatus_A_2	http://www.picture-worl.org/_media/img/xlarge/20141221-tepava-37.jpg
Ostorhinchus_norfolcensis_A_3	http://www.picture-worl.org/_media/img/xlarge/20150110-ile-uere-275.jpg
Neopomacentrus_azysron_A_1	http://www.picture-worl.org/_media/img/xlarge/20150405-aiguille-prony-238.jpg
Cryptocentrus_strigilliceps_A_1	http://www.picture-worl.org/_media/img/xlarge/20150517-ilot-sainte-marie-17.jpg
Chrysiptera_starcki_A_2	http://www.picture-worl.org/_media/img/xlarge/20160410-dumbea-5.jpg
Chrysiptera_rollandi_A_1	http://www.picture-worl.org/_media/img/xlarge/20160625-sournois-tabou-32.jpg
Anyperodon_leucogrammicus_A_1	http://www.picture-worl.org/_media/img/xlarge/20161210-uitoe-carcasse-119.jpg
Pseudanthias_hypselosoma_M_1	http://www.picture-worl.org/_media/img/xlarge/20170225-dieppoise-tabou-pseudanthias-hypselosoma-43.jpg
Cheiloprion_labiatus_A_1	http://www.picture-worl.org/_media/img/xlarge/20170416-ilot-charon-cheiloprion-labiatus-69.jpg
Stegastes_insularis_A_1	http://www.picture-worl.org/_media/img/xlarge/20171001-dukati-stegastes-insularis-93.jpg
Chromis_chrysura_J_2	http://www.picture-worl.org/_media/img/xlarge/20171014-passe-disie-chromis-chrysura-38.jpg
Chrysiptera_biocellata_J_2	http://www.picture-worl.org/_media/img/xlarge/20171022-jardin-ever-prosperity-chrysiptera-biocellata-184.jpg
Abalistes_stellatus_J_1	http://www.picture-worl.org/_media/img/xlarge/20180323-toho-meridien-abalistes-stellatus-ad-3.jpg
Hipposcarus_longiceps_M_2	http://www.picture-worl.org/_media/img/xlarge/ilocanardnuit-060315-036.jpg
Arothron_stellatus_J_1	https://australianmuseum.net.au/Uploads/Comments/443/Arothron%20stellatus%20-%20minnamurra.jpg
Istigobius_rigilius_A_2	https://australianmuseum.net.au/uploads/images/24461/irigilius_big.jpg
Ostorhinchus_norfolcensis_A_1	https://australianmuseum.net.au/uploads/images/24926/anorfolces_big.jpg
Cheilodactylus_gibbosus_A_1	https://australianmuseum.net.au/uploads/images/2596/crestedmorwong_big.jpg
Bodianus_anthioides_J_1	https://australianmuseum.net.au/uploads/images/30483/banthoides_big.jpg
Paragobiodon_echinocephalus_A_2	https://australianmuseum.net.au/uploads/images/31166/pechinocephalus_big.jpg
Halichoeres_melanurus_F_1	https://australianmuseum.net.au/uploads/images/33965/hmelanurus_big.jpg
Ostorhinchus_aureus_A_2	https://australianmuseum.net.au/uploads/images/3619/ringtailed%20cardinalfish483-.jpg
Epinephelus_bleekeri_A_2	https://indiabiodiversity.org/biodiv/img/Epinephelus%20bleekeri/Epble_u1_gall.jpg
Ptereleotris_calliura_A_2	URL DOWN
Lesueurigobius_friesii_A_2	https://static.inaturalist.org/photos/59056265/large.jpeg?1578161065
Muraena_augusti_A_2	URL DOWN
Remora_remora_A_2	URL DOWN
Gymnothorax_fimbriatus_A_1	URL DOWN
Mycteroperca_fusca_A_4	URL DOWN
Pomacentrus_callainus_A_1	https://static.inaturalist.org/photos/12127075/original.jpg?1512056098
Ecsenius_prooculis_A_2	https://static.inaturalist.org/photos/1389027/large.jpg?1417403307
Pomacentrus_aurifrons_A_2	https://static.inaturalist.org/photos/1417845/original.jpg?1418410320
Cheiloprion_labiatus_A_2	https://static.inaturalist.org/photos/1417847/original.jpg?1418410332
Pseudocheilinops_ataenia_A_3	https://static.inaturalist.org/photos/1419680/large.jpg?1418484793
Selar_boops_A_2	https://static.inaturalist.org/photos/15611812/original.jpg?1523972225
Cirripectes_springeri_A_1	https://static.inaturalist.org/photos/1653322/original.jpg?1427210270
Calliclinus_geniguttatus_A_4	https://static.inaturalist.org/photos/20726471/large.jpg?1530629411
Pteragogus_aurigarius_M_1	https://static.inaturalist.org/photos/2130590/original.jpg?1444697792
Pseudolabrus_sieboldi_A_2	https://static.inaturalist.org/photos/2134623/original.jpg?1444700852
Dicotylichthys_punctulatus_A_2	https://static.inaturalist.org/photos/218592/large.jpg?1544129638
Omobranchus_germaini_A_2	https://static.inaturalist.org/photos/28830955/large.jpeg?1543927977
Pteragogus_aurigarius_F_1	https://static.inaturalist.org/photos/30079634/large.jpg?1547084835
Patagonotothen_cornucola_A_1	https://static.inaturalist.org/photos/32177521/original.jpeg?1551467912
Sebastes_oculatus_A_2	https://static.inaturalist.org/photos/34608399/large.jpeg?1555020780
Evynnis_cardinalis_A_2	https://static.inaturalist.org/photos/3526074/original.JPG?1461998600
Evynnis_cardinalis_A_1	https://static.inaturalist.org/photos/3540168/original.JPG?1462106491
Neoglyphidodon_carlsoni_A_1	https://static.inaturalist.org/photos/3660389/original.jpg?1463163974
Mugil_galapagensis_A_1	https://static.inaturalist.org/photos/37980600/original.jpg?1557022723
Kyphosus_azureus_A_1	https://static.inaturalist.org/photos/53384511/large.jpeg?1570376118
Notolabrus_celidotus_M_2	https://static.inaturalist.org/photos/5558356/original.jpg?1479536409
Scaevius_milii_A_1	https://static.inaturalist.org/photos/6095124/large.jpg?1485085379
Pterocaesio_randalli_A_1	https://static.inaturalist.org/photos/936203/original.jpg?1403186406
Hexagrammos_decagrammus_F_1	https://www.wpclipart.com/animals/aquatic/fish/G/Kelp_greenling__Hexagrammos_decagrammus__female.jpg
Epinephelus_socialis_A_2	http://cookislands.bishopmuseum.org/MM/MX5/5BB320c_Epin-soci_MT_GM1_MX.jpg
Aphareus_rutilans_A_3	http://cookislands.bishopmuseum.org/MM/MX5/5BB350a_Apha-ruti_PK1_GM1_MX.jpg
Centropyge_flavissima_A_1	http://cookislands.bishopmuseum.org/MM/MX5/5BB371_Cent-flav_RR_JS1_MX.jpg
Chromis_bami_A_2	http://cookislands.bishopmuseum.org/MM/MX5/5BB389b_Chro-bami_RR_MF1_MX.jpg
Abudefduf_sordidus_A_3	http://cookislands.bishopmuseum.org/MM/MX5/5BB389D_Abud-sord_RR1_MF1_04-06_MX.jpg
Coris_roseoviridis_M_1	http://cookislands.bishopmuseum.org/MM/MX5/5BB390d_Cori-rose_RR-M_MF1_MX.jpg
Aspidontus_taeniatus_A_2	http://cookislands.bishopmuseum.org/MM/MX5/5BB425_Aspi-taen_PLP-9_JR_MX.jpg
Mycteroperca_fusca_A_1	http://denis.ader.free.fr/Albums/Acores2017/Aquatiques%20-%20Underwater/Poissons%20-%20Fishes/Mycteroperca%20fusca%20Merou%20des%20iles-Acores%20St%20Maria%20Pedri%20mha-30m-20170818-Denis-ADER-DSC_9217_tn_tn.jpg
Epibulus_insidiator_F_1	http://denis.ader.free.fr/Albums/safaga2009/Epibulus-insidiator-femelle-Gamul-kebir-Safaga-16m-20090809-Denis-ADER-DSC_8360-r_1280.jpg
Acanthurus_nigroris_A_2	URL DOWN
Aethaloperca_rogaa_J_1	URL DOWN
Anisotremus_scapularis_A_1	https://serv.biokic.asu.edu/imglib/stri/misc/201306/imgid-30494_tn.jpg
Anyperodon_leucogrammicus_J_1	URL DOWN
Atule_mate_A_1	https://content.eol.org/data/media/c4/96/eb/15.FB-pic-1893-8391.jpg
Bodianus_mesothorax_J_1	https://aquabulle.org/image/upload/fish/1588/cb_5a0c5ac2739ad5.63951051.jpg
Caesio_teres_A_1	URL DOWN
Calamus_taurinus_A_1	https://www.fishbase.se/images/species/Catau_u4.jpg
Carangoides_ferdau_A_1	https://inaturalist-open-data.s3.amazonaws.com/photos/25400916/large.jpeg?1544523770
Carangoides_fulvoguttatus_A_1	http://v3.boldsystems.org/pics/_w300/PHILA/USNM_431559_photograph_PIL-059_140mmSL_PIL-2014-10%2B1529521736.JPG
Carangoides_plagiotaenia_A_1	URL DOWN
Caranx_crysos_A_1	https://inaturalist-open-data.s3.amazonaws.com/photos/2068878/large.jpg?1435640363
Caranx_ignobilis_A_1	URL DOWN
Cephalopholis_argus_A_2	URL DOWN
Cheilinus_chlorourus_A_1	URL DOWN
Cheilinus_chlorourus_A_2	URL DOWN
Cheilinus_fasciatus_J_1	URL DOWN
Chlorurus_microrhinos_M_1	URL DOWN
Chlorurus_microrhinos_M_2	URL DOWN
Cratinus_agassizii_A_1	URL DOWN
Euthynnus_affinis_A_1	URL DOWN
Euthynnus_affinis_A_2	URL DOWN
Euthynnus_lineatus_A_1	https://biogeodb.stri.si.edu/sftep/resources/img/images/species/2229_1099.jpg
Halichoeres_poeyi_A_1	URL DOWN
Mulloidichthys_mimicus_A_1	http://fishbiosystem.ru/PERCIFORMES/Mullidae/Foto/(Mulloidichthys%20mimicus)%201f.jpg
Myripristis_adusta_A_1	URL DOWN
Myripristis_earlei_A_2	URL DOWN
Myripristis_pralinia_A_1	https://content.eol.org/data/media/c4/bd/aa/15.FB-pic-7308-9895.jpg
Myripristis_tiki_A_1	URL DOWN
Sargocentron_rubrum_A_1	https://content.eol.org/data/media/c4/ba/9a/15.FB-pic-6625-20012.jpg
Scarus_falcipinnis_J_1	https://content.eol.org/data/media/c4/c1/bb/15.FB-pic-7911-18258.jpg
Scomberomorus_sierra_A_1	https://content.eol.org/data/media/2f/1d/bb/18.https___www_inaturalist_org_photos_2233048.jpg
Sphyraena_idiastes_A_1	URL DOWN
Sphyraena_jello_A_1	https://content.eol.org/data/media/c4/a4/e4/15.FB-pic-4827-20171.jpg
Sphyraena_obtusata_A_1	https://content.eol.org/data/media/c4/a1/cd/15.FB-pic-4493-20166.jpg
Sphyraena_obtusata_J_1	URL DOWN
Stethojulis_interrupta_J_1	URL DOWN
Stethojulis_strigiventer_F_1	https://content.eol.org/data/media/c4/ae/da/15.FB-pic-5641-16346.jpg
Stethojulis_strigiventer_M_1	URL DOWN
Stethojulis_strigiventer_M_2	URL DOWN
Stethojulis_trilineata_F_1	URL DOWN
Stethojulis_trilineata_M_1	https://ids.si.edu/ids/deliveryService/id/ark:/65665/m349877323106a41a6a2e9b812d8944f68/640
Sufflamen_albicaudatum_A_2	URL DOWN
Sufflamen_fraenatum_J_1	URL DOWN
Synodus_binotatus_A_1	https://content.eol.org/data/media/99/4f/55/84.CalPhotos_4444_4444_1106_0224.jpg
Synodus_capricornis_A_1	https://content.eol.org/data/media/c4/ab/04/15.FB-pic-55101-20344.jpg
Synodus_dermatogenys_A_1	URL DOWN
Synodus_intermedius_A_1	URL DOWN
Synodus_jaculum_A_2	https://content.eol.org/data/media/c4/c2/03/15.FB-pic-7943-20458.jpg
Synodus_ulae_A_1	https://content.eol.org/data/media/c4/be/66/15.FB-pic-7399-20464.jpg
Synodus_variegatus_A_1	https://content.eol.org/data/media/c4/a9/57/15.FB-pic-5398-20477.jpg
Thalassoma_hebraicum_J_1	URL DOWN
Thalassoma_heiseri_J_1	http://fishbardb.criobe.pf/albums/userpics/10002/Thalossoma_sp_18_4_mm_SL-JTWilliams-GAM-526-GAM-2010-24_20101006_232633.JPG
Thalassoma_heiseri_M_1	URL DOWN
Thalassoma_jansenii_F_1	URL DOWN
Thalassoma_lutescens_F_1	https://content.eol.org/data/media/99/51/b3/84.CalPhotos_4444_4444_1106_0928.jpg
Thalassoma_lutescens_M_1	https://content.eol.org/data/media/c4/af/08/15.FB-pic-5646-1865.jpg
Thalassoma_nigrofasciatum_M_1	URL DOWN
Thalassoma_quinquevittatum_M_1	https://content.eol.org/data/media/99/51/97/84.CalPhotos_4444_4444_1106_0899.jpg
Thalassoma_rueppellii_A_1	https://content.eol.org/data/media/c4/9b/07/15.FB-pic-25787-1847.jpg
Trachinotus_baillonii_A_1	https://content.eol.org/data/media/99/4f/12/84.CalPhotos_4444_4444_1106_0156.jpg
Uraspis_helvola_A_1	https://collections.nmnh.si.edu/media/index.php?irn=10146181&width=320
Acanthurus_leucopareius_A_1	Personal collection ¬¨¬®¬¨¬© Valeriano Parravicini
Acanthurus_pyroferus_J_2	URL DOWN
Anampses_caeruleopunctatus_M_1	URL DOWN
Anampses_lineatus_J_1	URL DOWN
Anisotremus_taeniatus_A_1	https://biogeodb.stri.si.edu/sftep/resources/img/images/species/1352_2070.jpg
Anisotremus_taeniatus_J_1	https://www.discoverlife.org/IM/I_RR/0010/320/Anisotremus_taeniatus,I_RR1078.jpg
Arothron_diadematus_A_1	https://www.fishwisepro.com/pics/Gallery/2/Arothron%20diadematus%20-%20Red%20Sea%20-%20Dennis%20Polack.jpg
Arothron_meleagris_A_1	data:image/jpeg;base64,/9j/4AAQSkZJRgABAQAAAQABAAD/2wCEAAoHCBUSEg8VFRYRDw8QEhAVEhESEhIPDxgQGBQZGRgUGBgcIS4lHB4rHxgYJjgmKy8xNTU1GiQ7QDs0Py40NTEBDAwMEA8QGBISGjQhGCExNDQ0NDQ0MTQxMTQ0NDQ0PzQ0MTQ0NDQ0MTQ/NDQxMTQ0NDQ0NDQ0NDQ0PzQ0MTQxNP/AABEIAJkBQAMBIgACEQEDEQH/xAAcAAEAAgMBAQEAAAAAAAAAAAAABAUCAwYHAQj/xABAEAACAQMCAwYEAwUGBQUAAAABAgMAERIEIgUTITEyQUJSYgYjUXJhcYIHgZGSoTOiscLR4hRTssHSFSRDk/D/xAAZAQEAAwEBAAAA…
Balistes_polylepis_A_2	https://biogeodb.stri.si.edu/sftep/resources/img/images/species/2395_205.jpg
Balistoides_conspicillum_A_1	https://www.fishwisepro.com/pics/Gallery/188/Balistoides%20conspicillum_Rick%20Winterbottom.JPG
Bodianus_axillaris_A_2	https://content.eol.org/data/media/c4/aa/b4/15.FB-pic-5498-13609.jpg
Bodianus_axillaris_A_3	https://content.eol.org/data/media/ae/f9/e3/539.IPCOM_NBE_0356_DSC_1806_1210363832_JPG.jpg
Bodianus_axillaris_A_4	https://content.eol.org/data/media/c4/aa/b2/15.FB-pic-5498-13607.jpg
Bodianus_diana_A_1	https://content.eol.org/data/media/44/20/fe/18.https___www_inaturalist_org_photos_5759157.jpg
Bodianus_diana_J_1	URL DOWN
Bodianus_mesothorax_A_1	https://content.eol.org/data/media/c4/aa/d9/15.FB-pic-5501-13681.jpg
Bodianus_perditio_A_1	URL DOWN
Caesio_lunaris_A_2	https://content.eol.org/data/media/9e/55/96/853.taieol_nid_19103.jpg
Caesio_suevica_A_1	https://content.eol.org/data/media/c4/c6/66/15.FB-pic-922-12635.jpg
Caesio_varilineata_A_1	https://content.eol.org/data/media/5e/8d/86/509.31362799.jpg
Calamus_brachysomus_A_1	https://www.discoverlife.org/IM/I_RR/0011/320/Calamus_brachysomus,I_RR1132.jpg
Caranx_caballus_A_1	https://biogeodb.stri.si.edu/sftep/resources/img/images/species/1245_2271.jpg
Centropyge_eibli_A_1	URL DOWN
Cephalopholis_boenak_J_1	URL DOWN
Cephalopholis_panamensis_J_1	URL DOWN
Cephalopholis_urodeta_J_1	URL DOWN
Chaetodon_bennetti_A_1	https://content.eol.org/data/media/c4/ac/92/15.FB-pic-5559-9964.jpg
Chaetodon_citrinellus_A_1	https://content.eol.org/data/media/c4/ac/9a/15.FB-pic-5561-9968.jpg
Chaetodon_ephippium_J_1	URL DOWN
Chaetodon_lunulatus_A_1	https://content.eol.org/data/media/2d/83/85/18.https___www_inaturalist_org_photos_197674.jpg
Chaetodon_ornatissimus_A_1	https://content.eol.org/data/media/28/41/27/18.https___www_inaturalist_org_photos_104451.jpg
Chaetodon_quadrimaculatus_A_1	https://content.eol.org/data/media/38/18/8c/18.https___www_inaturalist_org_photos_3680195.jpg
Chaetodon_trichrous_A_1	https://content.eol.org/data/media/ae/f9/7b/539.IPCOM_MBIO683_1_1171627440_1290617138_jpg.jpg
Chaetodon_ulietensis_J_1	https://content.eol.org/data/media/99/4f/23/84.CalPhotos_4444_4444_1106_0173.jpg
Cheilinus_fasciatus_A_1	URL DOWN
Chlorurus_atrilunula_F_1	https://content.eol.org/data/media/c4/c1/ab/15.FB-pic-7907-2153.jpg
Choerodon_anchorago_M_2	URL DOWN
Cirrhilabrus_solorensis_M_2	URL DOWN
Ctenochaetus_flavicauda_A_2	URL DOWN
Ctenochaetus_truncatus_J_1	https://fishesofaustralia.net.au/Images/Image/CtenochaetusTruncatusSP.jpg
Diplodus_cervinus_A_1	URL DOWN
Epinephelus_merra_A_1	URL DOWN
Epinephelus_polyphekadion_J_1	URL DOWN
Epinephelus_socialis_A_1	URL DOWN
Genicanthus_caudovittatus_F_1	https://content.eol.org/data/media/5f/40/9b/509.34856854.jpg
Genicanthus_caudovittatus_M_1	URL DOWN
Girella_freminvillii_A_1	https://www.discoverlife.org/IM/I_RR/0024/640/Girella_freminvillei,I_RR2409.jpg
Gomphosus_caeruleus_F_1	URL DOWN
Gomphosus_caeruleus_J_1	URL DOWN
Gomphosus_caeruleus_M_1	https://content.eol.org/data/media/59/91/e0/509.31480026.jpg
Grammistes_sexlineatus_J_1	URL DOWN
Haemulon_flaviguttatum_A_1	URL DOWN
Haemulon_flaviguttatum_A_2	https://lh3.googleusercontent.com/proxy/m0A46A4xbDR5aq2RTsNI2qgAuOh9PG_Fw8x-JpJ8or6yrjVsZCkfIJbek_wY_efaQCNVkc7vRYtP5QbuPexIeLUgyQjZveDMl1Z01MAzTG7FfOvlVOtYCwpQ3BysJ9uGya-otmPLPYCPEn6Uu0gshD1HtPoI7ledMGAlmoncPPrkFt4bqaWHIq1Et-eHqfog
Haemulon_sciurus_A_1	https://upload.wikimedia.org/wikipedia/commons/b/bf/Haemulon_sciurus.jpg
Haemulon_scudderii_A_2	https://www.ecured.cu/images/9/9b/Haemulon_scudderii.jpg
Haemulon_sexfasciatum_A_1	URL DOWN
Haemulon_sexfasciatum_J_1	data:image/jpeg;base64,/9j/4AAQSkZJRgABAQAAAQABAAD/2wCEAAoHCBYWFRgVFhUYGBgYGBgYGBUYGBEYGBgSGBgaGRgVGBgcIS4lHB4rIRgYJjgmKy8xNTU1GiQ7QDs0Py40NTEBDAwMEA8QHhISHjQkISs0NDQ0NDQ0NDQ0NDQ0NDQ0NDQ0NDQ0NDQ0NDE0NDQ0NDQ0NDQ0NDQ0NDQ0NDQ0NDQ0NP/AABEIALkBEAMBIgACEQEDEQH/xAAbAAACAgMBAAAAAAAAAAAAAAADBAIFAAEGB//EADgQAAICAQMCAwYFBAEDBQAAAAECABEDBCExEkEFUWEGIjJxgZETFKGx8EJS0eHBYnKCBxUjM/H/xAAZAQADAQEBAAAAAAAAAAAAAAAA…
Haemulon_steindachneri_A_2	https://biogeodb.stri.si.edu/caribbean/resources/img/images/species/5751_3263.jpg
Haemulon_steindachneri_J_1	https://www.discoverlife.org/IM/I_RR/0010/640/Haemulon_steindachneri,I_RR1091.jpg
Halichoeres_adustus_A_1	https://www.meerwasser-lexikon.de/imgHaupt/52163_58f117b4bf3ff.jpg
Halichoeres_adustus_J_1	https://www.discoverlife.org/IM/I_RR/0013/640/Halichoeres_adustus,I_RR1386.jpg
Halichoeres_chierchiae_M_1	https://www.fishbase.in/images/thumbnails/jpg/tn_Hachi_u4.jpg
Halichoeres_cosmetus_J_1	URL DOWN
Halichoeres_marginatus_J_1	https://content.eol.org/data/media/c4/ae/73/15.FB-pic-5631-15135.jpg
Halichoeres_nicholsi_M_2	https://biogeodb.stri.si.edu/sftep/resources/img/images/species/1654_365.jpg
Halichoeres_trispilus_A_2	https://content.eol.org/data/media/c4/9a/cd/15.FB-pic-25689-15731.jpg
Kyphosus_analogus_A_1	URL DOWN
Kyphosus_elegans_A_1	https://biogeodb.stri.si.edu/sftep//resources/img/images/species/1573_1279.jpg
Labroides_pectoralis_A_1	http://www.aquamir-rostov.ru/images/fishes/gubani/image190.jpg
Labropsis_alleni_F_1	https://img.diveadvisor.com/marine-life/allens-tubelip.jpg
Lethrinus_erythracanthus_J_1	URL DOWN
Lethrinus_lentjan_A_2	https://bienvanguoi.files.wordpress.com/2012/10/lethrinus-lentjan-pink-ear-emperor.jpg
Lethrinus_nebulosus_A_1	URL DOWN
Lutjanus_carponotatus_A_1	URL DOWN
Lutjanus_decussatus_A_1	https://www.fishwisepro.com/pics/Gallery/14/Lutjanus%20decussatus%20Dennis%20Polack.jpg
Lutjanus_ehrenbergii_A_1	URL DOWN
Lutjanus_gibbus_A_1	URL DOWN
Lutjanus_monostigma_A_1	https://content.eol.org/data/media/61/be/5a/509.45099522.jpg
Macropharyngodon_bipartitus_J_2	URL DOWN
Macropharyngodon_bipartitus_M_2	URL DOWN
Melichthys_vidua_A_1	URL DOWN
Mulloidichthys_vanicolensis_A_1	URL DOWN
Myripristis_violacea_A_1	URL DOWN
Naso_brachycentron_F_1	URL DOWN
Neocirrhites_armatus_M_1	URL DOWN
Neoniphon_opercularis_A_1	URL DOWN
Nicholsina_denticulata_F_1	https://serv.biokic.asu.edu/imglib/stri/misc/201306/imgid-30588_web.jpg
Paracanthurus_hepatus_A_1	URL DOWN
Parupeneus_barberinus_A_1	URL DOWN
Parupeneus_cyclostomus_A_2	URL DOWN
Parupeneus_cyclostomus_J_1	URL DOWN
Parupeneus_heptacanthus_A_1	URL DOWN
Parupeneus_multifasciatus_A_2	https://www.fishwisepro.com/pics/jpg/046537F000387W000014.jpg
Plectropomus_leopardus_A_1	https://www.fishbase.se/images/species/plleo_u3.jpg
Priacanthus_hamrur_A_2	URL DOWN
Pseudocheilinus_evanidus_A_1	URL DOWN
Pseudocheilinus_ocellatus_A_1	https://fishesofaustralia.net.au/Images/Image/PseudocheilinOcell2RossRobertson.jpg
Scarus_compressus_F_1	https://www.discoverlife.org/IM/I_RR/0035/320/Scarus_compressus,I_RR3514.jpg
Scarus_niger_J_1	URL DOWN
Scarus_rubroviolaceus_J_1	URL DOWN
Scolopsis_frenata_A_1	URL DOWN
Scolopsis_frenata_A_2	URL DOWN
Serranus_baldwini_A_2	https://content.eol.org/data/media/b2/76/83/539.TZAIC_HLC-12348_1200431892_jpg.jpg
Siganus_rivulatus_A_1	URL DOWN
Stethojulis_bandanensis_F_1	URL DOWN
Stethojulis_bandanensis_F_2	URL DOWN
Stethojulis_bandanensis_M_1	URL DOWN
Stethojulis_bandanensis_M_2	URL DOWN
Sufflamen_chrysopterum_A_1	URL DOWN
Sufflamen_chrysopterum_J_1	URL DOWN
Sufflamen_verres_A_1	https://www.meerwasser-lexikon.de/imgHaupt/62064_5e83a15f0ee14.jpg
Thalassoma_heiseri_M_2	URL DOWN
Thalassoma_quinquevittatum_F_1	https://content.eol.org/data/media/4b/7c/ae/18.https___www_inaturalist_org_photos_705743.jpg
Trachinotus_rhodopus_J_1	https://biogeodb.stri.si.edu/sftep/resources/img/images/species/1293_4070.jpg
Trachypoma_macracanthus_A_1	https://content.eol.org/data/media/c4/8c/3b/15.FB-pic-12701-19638.jpg
Variola_louti_J_1	https://content.eol.org/data/media/5e/b3/6a/509.32109828.jpg
Acanthurus_dussumieri_A_1	URL DOWN
Acanthurus_guttatus_A_1	https://biogeodb.stri.si.edu/caribbean/resources/img/images/species/4470_11357.jpg
Acanthurus_guttatus_A_2	URL DOWN
Acanthurus_mata_J_1	URL DOWN
Acanthurus_pyroferus_A_1	https://biogeodb.stri.si.edu/caribbean/resources/img/images/species/5545_11362.jpg
Acanthurus_tennentii_A_1	https://lh3.googleusercontent.com/proxy/pfWsMEiL5hbEbjw2OJTEmvnXsxbUPnTmZLGiHUgw8kcr5susbTM1QvHKFHADmE2iI-bCyUBuNM6gf-5aTGTJYMBz0r8mLz7Ruhwsd3Mx24IHB3ASD6Gv6HlItqSjsO4WadyZ_dFpIiyk4eoE0maREe7ps3YRqE5PJtV09KBp-yirubXBCOaoob5O5CnVwg
Alphestes_immaculatus_A_1	https://serv.biokic.asu.edu/imglib/stri/misc/201306/imgid-30029_web.jpg
Bodianus_bilunulatus_J_1	http://aquafind.com/Dennis_Polack/Bodianus_bilunulatus.jpg
Cantherhines_fronticinctus_A_1	https://www.google.com/url?sa=i&url=https%3A%2F%2Ffishesofaustralia.net.au%2Fhome%2Fspecies%2F797&psig=AOvVaw0FFnt4u54uUVyxa0bYRChF&ust=1623826993572000&source=images&cd=vfe&ved=0CAIQjRxqFwoTCJiTv4uJmfECFQAAAAAdAAAAABAE
Centropyge_argi_A_1	https://st44.stblizko.ru/images/product/330/293/662_big.jpg
Centropyge_bicolor_A_1	URL DOWN
Cephalopholis_miniata_J_1	URL DOWN
Cetoscarus_bicolor_J_1	URL DOWN
Chaetodon_austriacus_A_1	https://irancoral.ir/wp-content/uploads/2019/12/%D9%BE%D8%B1%D9%88%D8%A7%D9%86%D9%87-%D9%85%D8%A7%D9%87%DB%8C-%D8%B7%D9%84%D8%A7%DB%8C%DB%8C-4-1.jpg
Chaetodon_ephippium_A_1	https://lh3.googleusercontent.com/proxy/WKi-YqeLxNhvSWZJyUz8UTkFhRDa03Wa66VXXfVKP-0NpQAwE8-_HyVV-y3lWwcEvTgxTPM8d2yQVZqlYkWFaelYTYJL8xjjqpyPTg0DCSgNgkxev2W1qiYTAnoGtzgluMyw0evS54TBmq5lnyqymCXMnjFOE-iKcO_BWt4zxIlE5IxRIGTeuCJwlB756S9jXS8MdyKzCUE1vNj4rqzyONF3
Chaetodon_humeralis_A_1	URL DOWN
Chaetodon_interruptus_A_1	URL DOWN
Chaetodon_lunula_A_1	https://content.eol.org/data/media/5f/2d/d7/509.34572797.jpg
Chaetodon_melannotus_A_1	https://content.eol.org/data/media/55/8b/94/509.11521596.jpg
Chaetodon_pelewensis_A_1	URL DOWN
Chaetodon_pelewensis_J_1	https://content.eol.org/data/media/99/51/e3/84.CalPhotos_4444_4444_1106_0976.jpg
Chaetodon_reticulatus_A_1	https://content.eol.org/data/media/c4/ac/c1/15.FB-pic-5574-12321.jpg
Chaetodon_sedentarius_A_1	https://biogeodb.stri.si.edu/caribbean/resources/img/images/species/3844_1820.jpg
Chlorurus_atrilunula_M_1	URL DOWN
Coris_aygula_F_1	URL DOWN
Cromileptes_altivelis_A_2	URL DOWN
Ctenochaetus_flavicauda_J_1	https://content.eol.org/data/media/99/4f/59/84.CalPhotos_4444_4444_1106_0228.jpg
Cypho_purpurascens_F_1	https://fishesofaustralia.net.au/images/image/CyphoPurpurasc2SPolack.jpg
Cypho_purpurascens_M_1	URL DOWN
Dermatolepis_dermatolepis_A_1	https://biogeodb.stri.si.edu/sftep/resources/img/images/species/1117_1008.jpg
Dermatolepis_dermatolepis_J_1	https://biogeodb.stri.si.edu/bioinformatics/dfmfiles/files/c/26322/26322_400.jpg
Halichoeres_iridis_A_1	URL DOWN
Halichoeres_richmondi_F_2	URL DOWN
Kyphosus_sectatrix_A_1	https://content.eol.org/data/media/80/3a/3e/542.5247073931.jpg
Myripristis_berndti_A_1	URL DOWN
Myripristis_kuntee_A_1	URL DOWN
Naso_annulatus_M_1	http://neotropicalfishes.myspecies.info/sites/neotropicalfishes.myspecies.info/files/styles/large/public/naso_annulatus_dsc_0084.jpg?itok=meCqaKLv
Naso_brachycentron_M_1	https://content.eol.org/data/media/2a/2f/80/18.https___www_inaturalist_org_photos_1414739.580x360.jpg
Neocirrhites_armatus_M_2	URL DOWN
Orthopristis_forbesi_A_1	https://biogeodb.stri.si.edu/sftep/resources/img/images/species/1375_1540.jpg
Oxycheilinus_celebicus_A_1	URL DOWN
Paracheilinus_octotaenia_M_1	https://www.fishwisepro.com/pics/JPG/050636F000042W000004.jpg
Parupeneus_barberinoides_A_1	URL DOWN
Parupeneus_multifasciatus_A_3	URL DOWN
Plectorhinchus_lessonii_J_1	https://content.eol.org/data/media/4c/94/52/18.https___www_inaturalist_org_photos_902036.jpg
Plectorhinchus_lineatus_J_1	URL DOWN
Priacanthus_hamrur_A_1	URL DOWN
Pseudanthias_tuka_F_1	https://content.eol.org/data/media/2a/30/71/18.https___www_inaturalist_org_photos_1415322.jpg
Pseudanthias_tuka_M_1	URL DOWN
Pygoplites_diacanthus_J_2	https://fishesofaustralia.net.au/Images/Image/PygoplitesDiacanthSallyPolack.jpg
Scarus_rubroviolaceus_A_1	https://content.eol.org/data/media/42/f2/f2/18.https___www_inaturalist_org_photos_556430.jpg
Scarus_rubroviolaceus_F_1	URL DOWN
Scolopsis_lineata_J_1	URL DOWN
Siganus_corallinus_A_1	URL DOWN
Siganus_corallinus_J_1	https://fishesofaustralia.net.au/Images/Image/SiganCorallinSallyPolack.jpg
Siganus_punctatus_A_1	URL DOWN
Sufflamen_albicaudatum_A_1	https://fishwatch.tripod.com/REPORTS/images/Salbicaudatum.jpg
Sufflamen_bursa_A_1	https://content.eol.org/data/media/2e/37/5a/18.https___www_inaturalist_org_photos_2090661.jpg
Sufflamen_fraenatum_F_1	URL DOWN
Symphorichthys_spilurus_A_1	https://content.eol.org/data/media/56/10/ba/509.14504091.jpg
Variola_albimarginata_A_1	URL DOWN
Variola_louti_A_1	URL DOWN
Xanthichthys_mento_A_1	URL DOWN
Xanthichthys_mento_A_2	URL DOWN
Xanthichthys_mento_A_3	URL DOWN
Synodus_jaculum_A_1	https://fishesofaustralia.net.au/Images/Image/SynodJaculumPaddyRyan.jpg
Acanthurus_nigricauda_A_1	https://fishesofaustralia.net.au/Images/Image/AcanthurNigricaudMarkRosenstein.jpg
Naso_caeruleacauda_A_1	https://fishesofaustralia.net.au/images/image/NasoCaeruleacaudJimGreenfield.jpg
Prionurus_microlepidotus_A_1	https://fishesofaustralia.net.au/images/image/PrionurusMicrolepidotusRLing.jpg
Prionurus_microlepidotus_A_2	https://fishesofaustralia.net.au/images/image/PrionurusMicrolepidotusRLing.jpg
Prionurus_microlepidotus_J_1	https://fishesofaustralia.net.au/Images/Image/PrionurusMicrolepidotusJuvDH.jpg
Anampses_lennardi_M_1	https://fishesofaustralia.net.au/images/image/AnampsesLennardi2glenwhisson.jpg
Seriola_lalandi_A_2	https://fishesofaustralia.net.au/Images/Image/SeriolaLalandiRKweb.jpg
Myripristis_amaena_A_1	https://fishesofaustralia.net.au/Images/Image/MyripristVittataDaveHarasti.jpg
Myripristis_amaena_A_2	https://fishesofaustralia.net.au/images/image/MyripristVittatErikSchlogl.jpg
Siganus_virgatus_A_2	https://lh3.googleusercontent.com/bIWIXMGPOUNpWM2lkEFG6eMioaZbr9y9yjE6frAtoMfdUHUouj-qnz9WGv4qRLqE9q1oZw=s128
Siganus_virgatus_A_1	https://images.reeflifesurvey.com/0/species_eb_5746983038038.w1300.h866.jpg
Naso_tonganus_J_2	https://fishesofaustralia.net.au/Images/Image/NasoTonganusJBH.jpg
Naso_tonganus_A_2	https://fishesofaustralia.net.au/Images/Image/HumpnoseUnicornfishLyleVail.jpg
Platax_pinnatus_A_1	https://fishesofaustralia.net.au/Images/Image/PlataxPinnatusBDupont.jpg
Platax_pinnatus_J_1	https://fishesofaustralia.net.au/Images/Image/PlataxPinnatorangkucing.jpg
Platax_pinnatus_J_2	https://fishesofaustralia.net.au/Images/Image/PlataxPinnatusJuvBDupont.jpg
Gomphosus_varius_J_2	https://fishesofaustralia.net.au/Images/Image/GomphosusVarius3AndyALewis.jpg
Halichoeres_biocellatus_F_1	https://fishesofaustralia.net.au/images/image/HalichoerBiocellatzsispeo.jpg
Halichoeres_biocellatus_M_1	https://fishesofaustralia.net.au/Images/Image/HalichoerBiocellatRLS.jpg
Halichoeres_biocellatus_M_2	https://fishesofaustralia.net.au/Images/Image/HalichoerBiocellatMarkRosenstein.jpg
Halichoeres_biocellatus_F_2	https://fishesofaustralia.net.au/Images/Image/HalichoerBiocellat2RLS.jpg
Halichoeres_chrysus_J_1	https://fishesofaustralia.net.au/Images/Image/HalichoerChrysusIzuzuki.jpg
Halichoeres_chrysus_F_1	https://fishesofaustralia.net.au/Images/Image/HalichoerChrysusBernardDupont.jpg
Halichoeres_chrysus_M_1	https://fishesofaustralia.net.au/Images/Image/HalichoerChrysus3RLS.jpg
Halichoeres_brownfieldi_J_2	https://fishesofaustralia.net.au/Images/Image/HalichoerBrownfieldJohnSear.jpg
Macropharyngodon_negrosensis_F_2	https://fishesofaustralia.net.au/Images/Image/MacropharyngNegrosensPaddyRyan.jpg
Macropharyngodon_negrosensis_J_1	http://fishesofaustralia.net.au/home/species/2303
Macropharyngodon_negrosensis_J_2	https://fishesofaustralia.net.au/Images/Image/MacropharyngNegrosensIanShaw.jpg
Macropharyngodon_negrosensis_M_2	https://fishesofaustralia.net.au/Images/Image/MacropharyngNegros3IanShaw.jpg
Macropharyngodon_ornatus_A_1	https://fishesofaustralia.net.au/images/image/MacropharyngOrnatRLS.jpg
Oxycirrhites_typus_A_1	https://fishesofaustralia.net.au/Images/Image/OxycirrhitTypus2MarkRosentein.jpg
Oxycirrhites_typus_A_2	https://fishesofaustralia.net.au/Images/Image/1_Oxycirrhites-typus_Ribbon-Reefs_WWweb.jpg
Girella_cyanea_A_1	https://fishesofaustralia.net.au/Images/Image/GirellaCyanErikSchlogl.jpg
Neatypus_obliquus_A_1	https://fishesofaustralia.net.au/Images/Image/NeatypobliqErikSchlogl.jpg
Scorpis_aequipinnis_A_1	https://fishesofaustralia.net.au/images/image/ScorpAequipJohnTurnbull.jpg
Scorpis_aequipinnis_A_2	https://fishesofaustralia.net.au/Images/Image/ScorpisAequipinnis2RLS.jpg
Scorpis_georgiana_A_1	https://fishesofaustralia.net.au/Images/Image/ScorpGeorgianJohnSear.jpg
Scorpis_georgiana_A_2	https://fishesofaustralia.net.au/Images/Image/ScorpisGeorgianSaschaSchultz.jpg
Scorpis_lineolata_A_2	https://fishesofaustralia.net.au/Images/Image/ScorpisLineolataRLS.jpg
Scorpis_lineolata_A_3	https://fishesofaustralia.net.au/Images/Image/ScorpisLineolatStonius.jpg
Macropharyngodon_meleagris_F_1	https://fishesofaustralia.net.au/Images/Image/MacropharyngMeleagrisPaddyRyan.jpg
Macropharyngodon_meleagris_J_2	https://fishesofaustralia.net.au/Images/Image/MacropharyngMeleagDaveHarasti.jpg
Notolabrus_gymnogenis_M_2	https://fishesofaustralia.net.au/Images/Image/NotolabrusGymnogenisDH.jpg
Notolabrus_inscriptus_F_1	https://fishesofaustralia.net.au/Images/Image/NotolabInscript2JohnTurnbull.jpg
Notolabrus_inscriptus_M_1	https://fishesofaustralia.net.au/Images/Image/NotolabrusInscriptusRLS.jpg
Sphyraena_helleri_A_2	https://fishesofaustralia.net.au/Images/Image/SphyraenaHelleri2MarkRosenstein.jpg
Sphyraena_helleri_A_1	https://fishesofaustralia.net.au/Images/Image/SphyraenaHelleriMarkRosenstein.jpg
Notolabrus_parilus_F_1	https://fishesofaustralia.net.au/Images/Image/NotolabParilRKuiterF.jpg
Notolabrus_parilus_M_1	https://fishesofaustralia.net.au/Images/Image/NotolabrusParilusRLS5.jpg
Notolabrus_parilus_M_2	https://fishesofaustralia.net.au/Images/Image/NotolabParilRKuiterM.jpg
Novaculichthys_taeniourus_A_3	https://fishesofaustralia.net.au/images/image/NovaculichTaenBernardDupont.jpg
Ophthalmolepis_lineolata_F_1	https://fishesofaustralia.net.au/Images/Image/OphthalmolepisLineolataJohnTurnbull.jpg
Ophthalmolepis_lineolata_J_1	https://fishesofaustralia.net.au/Images/Image/OpthalmolepisLineolataJuvRLS.jpg
Ophthalmolepis_lineolata_M_2	https://fishesofaustralia.net.au/Images/Image/OphthalmolepisLineatusWW.jpg
Ophthalmolepis_lineolata_M_1	https://fishesofaustralia.net.au/images/image/OpthalmolepisLineolataRLS.jpg
Oxycheilinus_bimaculatus_F_2	https://fishesofaustralia.net.au/Images/Image/OxycheilBimacJohnTurnbull.jpg
Othos_dentex_A_1	https://fishesofaustralia.net.au/Images/Image/OthosDentex2RK.jpg
Othos_dentex_A_2	https://fishesofaustralia.net.au/Images/Image/OthosDentexSaschaSchultz.jpg
Pseudanthias_bicolor_F_1	https://fishesofaustralia.net.au/Images/Image/PseudanthBicolorMarkRosenstein.jpg
Pseudanthias_bicolor_M_2	https://fishesofaustralia.net.au/Images/Image/PseudanthBicolor2DavidR.jpg
Pseudanthias_bicolor_M_1	https://fishesofaustralia.net.au/images/image/PseudanthBicolor3DavidR.jpg
Notocirrhitus_splendens_A_1	https://fishesofaustralia.net.au/Images/Image/NotocirrhitSplendJohnTurnbull.jpg
Plectorhinchus_polytaenia_A_2	https://fishesofaustralia.net.au/images/image/PlectorhinchpolytaeniaRLS.jpg
Siganus_javus_A_2	https://fishesofaustralia.net.au/Images/Image/SiganJavusJonHanson.jpg
Oxycheilinus_orientalis_A_1	https://fishesofaustralia.net.au/Images/Image/OxycheilinusOrientalisNigelMarsh.jpg
Oxycheilinus_orientalis_A_2	https://fishesofaustralia.net.au/Images/Image/OxycheilinOriental4SallyPolack.jpg
Oxycheilinus_orientalis_A_3	https://lh3.googleusercontent.com/8JOP6F62ATuMiw64q0JQl43Uw409xlduHqRc7-GVqAQyJJoheptESpY3cDN85sRQzoQZ=s128
Oxycheilinus_orientalis_J_1	URL DOWN
Naso_elegans_J_1	https://fishesofaustralia.net.au/Images/Image/NasoElegansBrianGratwicke.jpg
Microcanthus_strigatus_A_1	https://fishesofaustralia.net.au/Images/Image/MicrocanthStrigatJohnTurnbull.jpg
Afurcagobius_tamarensis_A_2	https://fishesofaustralia.net.au/images/image/AfurcTamarensRudieKuiter.jpg
Genicanthus_lamarck_F_1	https://fishesofaustralia.net.au/Images/Image/GenicanthLamarckErikSchlogl.jpg
Genicanthus_lamarck_F_2	https://fishesofaustralia.net.au/Images/Image/GenicanthusLamarckFPaddyRyan.jpg
Genicanthus_lamarck_J_1	https://fishesofaustralia.net.au/Images/Image/GenicanthLamarckIzuzuki.jpg
Genicanthus_lamarck_M_1	https://fishesofaustralia.net.au/Images/Image/GenicanthLamarck2JimGreenfield.jpg
Genicanthus_lamarck_M_2	https://fishesofaustralia.net.au/Images/Image/GenicanthusLamarckzsispeo.jpg
Genicanthus_watanabei_F_1	https://fishesofaustralia.net.au/Images/Image/GenicanthWatanabeiJER.jpg
Pomacanthus_imperator_J_2	https://fishesofaustralia.net.au/Images/Image/PomacanthusimperatorBaliWW.jpg
Pomacanthus_imperator_A_2	https://fishesofaustralia.net.au/Images/Image/PomacanthImperRLS.jpg
Amblyeleotris_gymnocephala_A_2	https://fishesofaustralia.net.au/images/image/AmblyeleotGymnoceph2MarkRosenstein.jpg
Grammatorcynus_bilineatus_A_1	https://fishesofaustralia.net.au/Images/Image/GrammatorcynBilineat2KeithWilson.jpg
Acanthaluteres_brownii_F_1	https://fishesofaustralia.net.au/Images/Image/AcanthaluteresBrowniiFRLS.jpg
Meuschenia_galii_A_1	https://fishesofaustralia.net.au/Images/Image/MeuscheniaGaliiRLS.jpg
Meuschenia_hippocrepis_F_1	https://fishesofaustralia.net.au/Images/Image/MeuschenHippocrepDaveHarasti.jpg
Meuschenia_hippocrepis_M_1	https://fishesofaustralia.net.au/Images/Image/MeuschenHippocrep.jpg
Meuschenia_trachylepis_A_1	https://fishesofaustralia.net.au/images/image/MeuscheniaTrachylepis2DH.jpg
Meuschenia_trachylepis_A_2	https://fishesofaustralia.net.au/Images/Image/MeuscheniaTrachylepisRLing.jpg
Monacanthus_chinensis_F_1	https://fishesofaustralia.net.au/Images/Image/MonacanthChinensBillMarkBell.jpg
Monacanthus_chinensis_F_2	https://fishesofaustralia.net.au/Images/Image/MonacanthChinensJohnTurnbulll.jpg
Abudefduf_whitleyi_A_1	http://fishesofaustralia.net.au/Images/Image/AbudefdufWhitleyiRLS.jpg
Acanthaluteres_vittiger_M_2	http://fishesofaustralia.net.au/images/image/AcanthaluteresVittigerMRLS.jpg
Acanthurus_auranticavus_A_1	http://fishesofaustralia.net.au/images/image/AcanthAurantMarkRosenstein.jpg
Acanthurus_grammoptilus_A_2	http://fishesofaustralia.net.au/Images/Image/AcanthGrammop2JohnTurnbull.jpg
Acanthistius_cinctus_A_1	http://fishesofaustralia.net.au/images/image/AcanthistCinctusRLS.jpg
Acanthistius_pardalotus_A_1	http://fishesofaustralia.net.au/images/image/AcanthistPardalotJBH.jpg
Acanthistius_serratus_A_1	http://fishesofaustralia.net.au/Images/Image/AcanthistSerratsJBH.jpg
Acanthochromis_polyacanthus_J_1	http://fishesofaustralia.net.au/Images/Image/AcanthochromPolyacanth2IanShaw.jpg
Acanthochromis_polyacanthus_A_3	http://fishesofaustralia.net.au/Images/Image/AcanthochromPolyacanthPaddyRyan.jpg
Acanthochromis_polyacanthus_A_2	http://fishesofaustralia.net.au/Images/Image/AcanthochromPolyacIanShaw.jpg
Acanthopagrus_australis_A_1	http://fishesofaustralia.net.au/Images/Image/AcanthopagAustralDH.jpg
Acanthurus_pyroferus_J_1	http://fishesofaustralia.net.au/Images/Image/AcanthPyrofPaddyRyan.jpg
Acanthurus_thompsoni_A_2	http://fishesofaustralia.net.au/Images/Image/AcanthThompsonizsispeo.jpg
Acanthurus_blochii_A_1	http://fishesofaustralia.net.au/Images/Image/AcanthurBlochiizsispeo.jpg
Acanthurus_grammoptilus_J_1	http://fishesofaustralia.net.au/Images/Image/AcanthurGramoptil2GE.jpg
Acanthurus_nigrofuscus_A_3	http://fishesofaustralia.net.au/Images/Image/AcanthurNigrofuscIanBanks.jpg
Acanthurus_thompsoni_A_3	http://fishesofaustralia.net.au/Images/Image/AcanthurThomp2JimGreenfield.jpg
Acanthurus_tristis_J_1	http://fishesofaustralia.net.au/Images/Image/AcanthurTristisRLS.jpg
Acanthaluteres_vittiger_F_1	http://fishesofaustralia.net.au/Images/Image/AcanthVittigerJohnTurnbull.jpg
Acanthaluteres_vittiger_M_1	http://fishesofaustralia.net.au/Images/Image/AcanthVittigJohnTurnbull.jpg
Achoerodus_gouldii_A_3	http://fishesofaustralia.net.au/Images/Image/AchoerodusGouldJB.jpg
Achoerodus_viridis_F_1	http://fishesofaustralia.net.au/Images/Image/AchoerodusViridisRLing.jpg
Achoerodus_viridis_M_1	http://fishesofaustralia.net.au/Images/Image/AchoerodViridisRLS.jpg
Achoerodus_viridis_J_1	http://fishesofaustralia.net.au/Images/Image/AchoerodViridIVS.jpg
Aethaloperca_rogaa_A_2	http://fishesofaustralia.net.au/Images/Image/AethalopercRogaazsispeo.jpg
Amanses_scopas_A_1	http://fishesofaustralia.net.au/Images/Image/AmansesScopasRichardField.jpg
Amblycirrhitus_bimacula_A_2	http://fishesofaustralia.net.au/Images/Image/AmblycirrBimacJTW.jpg
Amblyglyphidodon_batunai_A_2	http://fishesofaustralia.net.au/Images/Image/AmblyglyphidBatunaiGRA.jpg
Amblyglyphidodon_batunai_A_1	http://fishesofaustralia.net.au/images/image/AmblyglyphidBatunaiMarkRosenstein.jpg
Amblyglyphidodon_leucogaster_A_1	http://fishesofaustralia.net.au/images/image/AmblyglyphidLeucogPaddyRyan.jpg
Amblyglyphidodon_aureus_A_1	http://fishesofaustralia.net.au/Images/Image/AmblyglyphidodonAureusRLS.jpg
Amblygobius_bynoensis_A_2	http://fishesofaustralia.net.au/Images/Image/AmblygobBynoensDaveWilson.jpg
Amblygobius_nocturnus_A_1	http://fishesofaustralia.net.au/Images/Image/AmblygobNocturnAlexDuncan.jpg
Amblygobius_nocturnus_A_2	http://fishesofaustralia.net.au/Images/Image/AmblygobNocturnJimGreenfield.jpg
Amphichaetodon_howensis_A_1	http://fishesofaustralia.net.au/Images/Image/AmphichaetodHowensErikSchlogl.jpg
Anampses_caeruleopunctatus_F_1	http://fishesofaustralia.net.au/Images/Image/AnampCaerulepunct2DaveHarasti.jpg
Anampses_elegans_F_1	http://fishesofaustralia.net.au/Images/Image/AnampsEleganseschlogl.jpg
Anampses_caeruleopunctatus_J_1	http://fishesofaustralia.net.au/Images/Image/AnampsesCaeruleopunctatusJuvRLS.jpg
Anampses_melanurus_F_1	http://fishesofaustralia.net.au/images/image/AnampsMelanurPaddyRyan.jpg
Aphareus_furca_A_1	http://fishesofaustralia.net.au/Images/Image/ApharFurca2JTW.jpg
Ostorhinchus_norfolcensis_A_2	http://fishesofaustralia.net.au/Images/Image/ApogonNorfolcensRLS.jpg
Aprion_virescens_A_2	http://fishesofaustralia.net.au/Images/Image/AprionVirescCSIRO.jpg
Arenigobius_frenatus_A_2	http://fishesofaustralia.net.au/Images/Image/Arenigobius%20frenatusRK.jpg
Aspidontus_taeniatus_A_1	http://fishesofaustralia.net.au/Images/Image/AspidontTaeniatzsispeo.jpg
Assessor_macneilli_A_1	http://fishesofaustralia.net.au/Images/Image/AssessorMacneilliRLS.jpg
Atypichthys_strigatus_A_1	http://fishesofaustralia.net.au/images/image/AtypichMadoErikSchlogl.jpg
Austrolabrus_maculatus_A_1	http://fishesofaustralia.net.au/Images/Image/AustrolabrusmaculatusRStuartSmith.jpg
Belonoperca_chabanaudi_A_1	http://fishesofaustralia.net.au/Images/Image/BelonoChab4MarkRosenstein.jpg
Blenniella_chrysospilos_A_2	http://fishesofaustralia.net.au/Images/Image/BlenniellChrysospil4DavidBurdick.jpg
Bodianus_bilunulatus_A_1	http://fishesofaustralia.net.au/images/image/BodianBilunulateschlogl.jpg
Bodianus_frenchii_J_1	http://fishesofaustralia.net.au/Images/Image/BodianFrenchii2RHKuiter.jpg
Bodianus_anthioides_A_1	http://fishesofaustralia.net.au/Images/Image/BodianusAnthioidesBG.jpg
Bodianus_frenchii_A_1	http://fishesofaustralia.net.au/Images/Image/BodianusFrenchiiRLS.jpg
Bodianus_loxozonus_A_2	http://fishesofaustralia.net.au/Images/Image/BodianusLoxozonusRLS.jpg
Brachionichthys_hirsutus_A_2	http://fishesofaustralia.net.au/Images/Image/BrachionichHirsut2JohnTurnbull.jpg
Brachionichthys_hirsutus_A_1	http://fishesofaustralia.net.au/images/image/BrachionichHirsutusRLS.jpg
Caesio_cuning_A_1	http://fishesofaustralia.net.au/Images/Image/CaesioCuning4RR.jpg
Calotomus_spinidens_M_1	http://fishesofaustralia.net.au/images/image/CalatomSpinidPaddyRyan.jpg
Calotomus_spinidens_F_1	http://fishesofaustralia.net.au/Images/Image/CalotomSpnCSIRO.jpg
Cantherhines_dumerilii_J_1	http://fishesofaustralia.net.au/Images/Image/CantherhDumeril2JTW.jpg
Cantherhines_dumerilii_A_1	http://fishesofaustralia.net.au/Images/Image/CantherhinDumeriliiDPolack.jpg
Cantherhines_pardalis_A_1	http://fishesofaustralia.net.au/images/image/CantherhinesPardalisRLS.jpg
Cantherhines_pardalis_A_2	http://fishesofaustralia.net.au/Images/Image/CantherhinPardalJohnTurnbull.jpg
Cantherhines_pardalis_A_3	http://fishesofaustralia.net.au/Images/Image/CantherhinPardalSaschaSchultz.jpg
Canthigaster_bennetti_A_1	http://fishesofaustralia.net.au/Images/Image/CanthigastBennettiPaddyRyan.jpg
Canthigaster_bennetti_A_2	http://fishesofaustralia.net.au/Images/Image/CanthigasterBennettiRLS2.jpg
Canthigaster_janthinoptera_A_2	http://fishesofaustralia.net.au/images/image/CanthigasterJanthinopteraSP.jpg
Canthigaster_papua_A_1	http://fishesofaustralia.net.au/Images/Image/CanthigasterPapuaRR2.jpg
Canthigaster_callisterna_A_1	http://fishesofaustralia.net.au/images/image/CanthigCallisternKlausStiefel.jpg
Carangoides_fulvoguttatus_A_3	http://fishesofaustralia.net.au/images/image/CarangoidFulvoguttatDavidR.jpg
Carangoides_gymnostethus_A_2	http://fishesofaustralia.net.au/Images/Image/CarangoidGymnostethCSIRO.jpg
Carangoides_gymnostethus_A_1	http://fishesofaustralia.net.au/Images/Image/CarangoidGymnostethLyleVail.jpg
Caranx_ignobilis_A_2	http://fishesofaustralia.net.au/Images/Image/CaranxIgnobilisCSIRO.jpg
Caranx_sexfasciatus_A_2	http://fishesofaustralia.net.au/Images/Image/CaranxSexfascCSIRO.jpg
Centropyge_tibicen_A_2	http://fishesofaustralia.net.au/Images/Image/CentropTibicenJTW.jpg
Centropyge_fisheri_A_2	http://fishesofaustralia.net.au/Images/Image/CentropygFisheriIzuzuki.jpg
Cephalopholis_leopardus_A_1	http://fishesofaustralia.net.au/Images/Image/CephaloLeopJTW.jpg
Cephalopholis_microprion_A_2	http://fishesofaustralia.net.au/Images/Image/CephalophMicroprionCSIRO.jpg
Cephalopholis_formosa_A_1	http://fishesofaustralia.net.au/images/image/CephalopholFormosWillWhite.jpg
Cephalopholis_argus_A_1	http://fishesofaustralia.net.au/Images/Image/CephalopholisArgusPaddyRyan.jpg
Cephalopholis_sonnerati_J_1	http://fishesofaustralia.net.au/Images/Image/CephalopholisSonneratiDH.jpg
Cephalopholis_sonnerati_A_1	http://fishesofaustralia.net.au/images/image/CephalopholisSonneratiIVShaw.jpg
Cephalopholis_sexmaculata_A_1	http://fishesofaustralia.net.au/Images/Image/CephaloSexmac3PaddyRyan.jpg
Cephalopholis_spiloparaea_A_1	http://fishesofaustralia.net.au/images/image/CephaloSpilo5MarkRosenstein.jpg
Chaetodon_adiergastos_A_1	http://fishesofaustralia.net.au/Images/Image/ChaetAdiergasteschlogl.jpg
Chaetodon_kleinii_A_1	http://fishesofaustralia.net.au/Images/Image/ChaetKleinJohnTurnbull.jpg
Chaetodon_decussatus_A_2	http://fishesofaustralia.net.au/Images/Image/ChaetodDecussatMarkRosenstein.jpg
Chaetodon_lunulatus_J_1	http://fishesofaustralia.net.au/Images/Image/ChaetodLunulatusSP.jpg
Chaetodon_assarius_A_1	http://fishesofaustralia.net.au/Images/Image/ChaetodonAssariusRK.jpg
Chaetodon_decussatus_A_1	http://fishesofaustralia.net.au/Images/Image/ChaetodonDecussatusRLS.jpg
Chaetodon_lunula_J_1	http://fishesofaustralia.net.au/Images/Image/ChaetodonLunulajuvRLS.jpg
Chaetodon_mertensii_A_1	http://fishesofaustralia.net.au/Images/Image/ChaetodonMertensii2JTW.jpg
Chaetodon_plebeius_A_1	http://fishesofaustralia.net.au/images/image/ChaetodonPlebeiusRLS.jpg
Chaetodon_tricinctus_A_1	http://fishesofaustralia.net.au/images/image/ChaetodTricinctErikSchlogl.jpg
Chaetodon_oxycephalus_A_1	http://fishesofaustralia.net.au/Images/Image/ChaetOxycephMarkRosenstein.jpg
Chaetodon_rainfordi_A_1	http://fishesofaustralia.net.au/Images/Image/ChaetRainford2ErikSchlogl.jpg
Chaetodon_vagabundus_A_1	http://fishesofaustralia.net.au/Images/Image/ChaetVagabJTW.jpg
Chanos_chanos_A_1	http://fishesofaustralia.net.au/images/image/ChanosChanosKenTam.jpg
Cheilinus_trilobatus_A_1	http://fishesofaustralia.net.au/Images/Image/CheilinTrilobatJohnTurnbull.jpg
Cheilinus_trilobatus_A_2	http://fishesofaustralia.net.au/Images/Image/CheilinTrilobatRLS.jpg
Cheilinus_undulatus_A_1	http://fishesofaustralia.net.au/Images/Image/CheilinUndulatKlausStiefel.jpg
Cheilinus_trilobatus_A_3	http://fishesofaustralia.net.au/images/image/CheilinusTrilobatusDH.jpg
Cheilinus_undulatus_J_1	http://fishesofaustralia.net.au/Images/Image/CheilinusUndulatusDHTufi.jpg
Cheilio_inermis_J_1	http://fishesofaustralia.net.au/Images/Image/CheilioInermis2DP.jpg
Cheilio_inermis_F_1	http://fishesofaustralia.net.au/Images/Image/CheilioInermJohnTurnbull.jpg
Cheilodactylus_gibbosus_A_3	http://fishesofaustralia.net.au/Images/Image/CheilodactylusVestitusJohnTurnbull.jpg
Cheilodipterus_artus_A_2	http://fishesofaustralia.net.au/Images/Image/CheilodiptArtusJimGreenfield.jpg
Cheilodipterus_artus_A_1	http://fishesofaustralia.net.au/Images/Image/cheilodiptArtusPaddyRyan.jpg
Cheilodipterus_quinquelineatus_A_1	http://fishesofaustralia.net.au/Images/Image/CheilodiptQuinquelinJohnTurnbull.jpg
Chelmon_marginalis_A_2	http://fishesofaustralia.net.au/images/image/ChelmonMarginalisRLS.jpg
Chelmon_marginalis_J_1	http://fishesofaustralia.net.au/Images/Image/ChelmonMarginalRLS2.jpg
Chelmon_marginalis_A_1	http://fishesofaustralia.net.au/Images/Image/ChelmonMarginalRobertFenner.jpg
Chelmonops_curiosus_A_2	http://fishesofaustralia.net.au/Images/Image/ChelmonopsCuriosJuvRK.jpg
Chelmonops_curiosus_A_1	http://fishesofaustralia.net.au/Images/Image/ChelmonopsCuriosRK.jpg
Chilomycterus_reticulatus_A_1	http://fishesofaustralia.net.au/images/image/ChilomyctReticulatDaveHarasti.jpg
Chlorurus_microrhinos_M_3	http://fishesofaustralia.net.au/Images/Image/ChlororMicrorhinJohnTurnbull.jpg
Chlorurus_bleekeri_J_1	http://fishesofaustralia.net.au/Images/Image/ChlorurBleekeri4MarkRosenstein.jpg
Chlorurus_japanensis_M_2	http://fishesofaustralia.net.au/images/image/ChlorurJapanens2MarkRosenstein.jpg
Chlorurus_japanensis_M_1	http://fishesofaustralia.net.au/Images/Image/ChlorurJapanens2TaiBif.jpg
Chlorurus_japanensis_F_1	http://fishesofaustralia.net.au/Images/Image/ChlorurJapanensTaiBif.jpg
Chlorurus_capistratoides_F_1	http://fishesofaustralia.net.au/Images/Image/ChlorurusCapistratRW.jpg
Chlorurus_frontalis_A_2	http://fishesofaustralia.net.au/Images/Image/ChlorurusFrontalisJTW.jpg
Chlorurus_strongylocephalus_F_1	http://fishesofaustralia.net.au/Images/Image/ChlorurusStrongylocephJimGreenfield.jpg
Chlorurus_strongylocephalus_M_2	http://fishesofaustralia.net.au/Images/Image/ChlorurusStrongylocephRainerKretzberg.jpg
Choerodon_jordani_M_2	http://fishesofaustralia.net.au/Images/Image/ChoerJordani2MarkRosenstein.jpg
Choerodon_jordani_M_1	http://fishesofaustralia.net.au/Images/Image/ChoerodJordaniIanShaw.jpg
Choerodon_graphicus_M_1	http://fishesofaustralia.net.au/Images/Image/ChoerodonGraphicusJER.jpg
Choerodon_rubescens_A_1	http://fishesofaustralia.net.au/Images/Image/ChoerodonRubescensRLS.jpg
Chromis_acares_A_1	http://fishesofaustralia.net.au/images/image/ChromAcareszsispeo.jpg
Chromis_agilis_A_2	http://fishesofaustralia.net.au/Images/Image/ChromAgilis2DavidBurdick.jpg
Chromis_agilis_A_1	http://fishesofaustralia.net.au/Images/Image/ChromAgilisIanShaw.jpg
Chromis_analis_A_2	http://fishesofaustralia.net.au/Images/Image/ChromAnalis3MarkRosenstein.jpg
Chromis_atripes_A_2	http://fishesofaustralia.net.au/Images/Image/ChromAtripMarkRosenstein.jpg
Chromis_chrysura_A_1	http://fishesofaustralia.net.au/images/image/ChromChrysuraIanShaw.jpg
Chromis_chrysura_J_1	http://fishesofaustralia.net.au/Images/Image/ChromChrysuraRobertFenner.jpg
Chromis_amboinensis_A_1	http://fishesofaustralia.net.au/Images/Image/ChromisAmboinensis2PaddyRyan.jpg
Chromis_atripectoralis_A_2	http://fishesofaustralia.net.au/Images/Image/ChromisAtripectoralis2LHIRLS.jpg
Chromis_atripes_A_3	http://fishesofaustralia.net.au/Images/Image/ChromisAtripesAndreyRyanskiy.jpg
Chromis_atripes_A_1	http://fishesofaustralia.net.au/Images/Image/ChromisAtripesJimGreenfield2.jpg
Chromis_iomelas_A_1	http://fishesofaustralia.net.au/images/image/ChromisIomelPaddyRyan.jpg
Chromis_lepidolepis_A_2	http://fishesofaustralia.net.au/Images/Image/ChromisLepidolep2JimGreenfield.jpg
Chromis_margaritifer_A_2	https://fishesofaustralia.net.au/Images/Image/ChromisMargaritDavidBurdick.jpg
Chromis_margaritifer_A_1	http://fishesofaustralia.net.au/images/image/ChromisMargaritIanShaw.jpg
Chromis_weberi_A_1	http://fishesofaustralia.net.au/images/image/ChromisWeberIanShaw.jpg
Chromis_xanthura_A_1	http://fishesofaustralia.net.au/images/image/ChromisXanthuraRLS.jpg
Chromis_nitida_A_1	http://fishesofaustralia.net.au/Images/Image/ChromNitidDaveHarasti.jpg
Chromis_ternatensis_A_2	http://fishesofaustralia.net.au/Images/Image/ChromTernat2MarkRosenstein.jpg
Chromis_xanthochira_A_1	http://fishesofaustralia.net.au/images/image/ChromXanthochMarkRosenstein.jpg
Chromis_xanthura_J_1	http://fishesofaustralia.net.au/Images/Image/ChromXanthur2MarkRosenstein.jpg
Chromis_xanthura_A_2	http://fishesofaustralia.net.au/Images/Image/ChromXanthur5MarkRosenstein.jpg
Chrysiptera_biocellata_A_2	http://fishesofaustralia.net.au/Images/Image/ChrysiptBiocellatJimGreenfield.jpg
Chrysiptera_brownriggii_J_1	http://fishesofaustralia.net.au/Images/Image/ChrysiptBrownrigg2MarkRosenstein.jpg
Chrysiptera_brownriggii_A_1	http://fishesofaustralia.net.au/Images/Image/ChrysiptBrownriggSallyPolack.jpg
Chrysiptera_rex_A_1	http://fishesofaustralia.net.au/Images/Image/ChrysiptRexPatrickRandall.jpg
Chrysiptera_rollandi_J_1	http://fishesofaustralia.net.au/Images/Image/ChrysiptRolland2RLS.jpg
Chrysiptera_rollandi_J_2	http://fishesofaustralia.net.au/Images/Image/ChrysiptRollandAndyLewis.jpg
Cirrhilabrus_cyanopleura_M_1	http://fishesofaustralia.net.au/Images/Image/CirrhilabCyanoplPaddyRyan.jpg
Cirrhilabrus_punctatus_M_1	http://fishesofaustralia.net.au/Images/Image/CirrhilabPunctatusMarkRosenstein.jpg
Cirrhilabrus_punctatus_A_1	http://fishesofaustralia.net.au/Images/Image/CirrhilabPunctatusPaddyRyan.jpg
Cirrhilabrus_laboutei_F_1	http://fishesofaustralia.net.au/images/image/CirrhilabrLabouteiFentonWalsh.jpg
Cirrhilabrus_cyanopleura_J_1	http://fishesofaustralia.net.au/Images/Image/CirrhilabrusCyanopleura3Izuzuki.jpg
Cirrhilabrus_cyanopleura_F_1	http://fishesofaustralia.net.au/Images/Image/CirrhilabrusCyanopleuraDP.jpg
Cirrhilabrus_exquisitus_F_1	http://fishesofaustralia.net.au/Images/Image/CirrhilabrusExquisitusIzuzuki.jpg
Cirrhilabrus_temminckii_J_1	http://fishesofaustralia.net.au/Images/Image/CirrhilabrusTemminckii2Izuzuki.jpg
Cirrhilabrus_temminckii_M_1	http://fishesofaustralia.net.au/Images/Image/CirrhilabrusTemminckii3Izuzuki.jpg
Cirrhilabrus_temminckii_F_1	http://fishesofaustralia.net.au/Images/Image/CirrhilabrusTemminckii4Izuzuki.jpg
Cirrhilabrus_scottorum_M_1	http://fishesofaustralia.net.au/images/image/CirrhilabScottGrahamEdgar.jpg
Cirrhitichthys_falco_A_1	http://fishesofaustralia.net.au/Images/Image/CirrhitichFalcoJanMessersmith.jpg
Cirrhitus_pinnulatus_A_3	http://fishesofaustralia.net.au/images/image/CirrhitPinnulatDavidBurdick.jpg
Cirripectes_castaneus_M_1	http://fishesofaustralia.net.au/images/image/CirripectCastanMarkRosenstein.jpg
Cirripectes_polyzona_J_1	http://fishesofaustralia.net.au/Images/Image/CirripectPolyzonNPS.jpg
Cirripectes_stigmaticus_A_1	http://fishesofaustralia.net.au/images/image/CirripectStigmatErikSchlogl.jpg
Conniella_apterygia_A_2	http://fishesofaustralia.net.au/images/image/ConniellaJER2.jpg
Conniella_apterygia_A_1	http://fishesofaustralia.net.au/Images/Image/ConniellaRudieKuiter.jpg
Coradion_chrysozonus_A_1	http://fishesofaustralia.net.au/Images/Image/CoradionChrysozonusPaddyRyan.jpg
Coris_auricularis_M_1	http://fishesofaustralia.net.au/Images/Image/CorisAuricularis2RLS.jpg
Coris_auricularis_F_1	http://fishesofaustralia.net.au/images/image/CorisAuricularisRLS.jpg
Coris_auricularis_J_1	http://fishesofaustralia.net.au/Images/Image/CorisAuricularisRLS2.jpg
Coris_aygula_M_1	http://fishesofaustralia.net.au/images/image/CorisAygulaJohnTurnbull.jpg
Coris_batuensis_A_1	http://fishesofaustralia.net.au/Images/Image/CorisBatuensis2Maractwin.jpg
Coris_bulbifrons_M_1	http://fishesofaustralia.net.au/images/image/CorisBulbifrons2JohnTurnbull.jpg
Coris_bulbifrons_J_1	http://fishesofaustralia.net.au/Images/Image/CorisBulbifronsJuvRLS.jpg
Coris_caudimacula_M_1	http://fishesofaustralia.net.au/Images/Image/CorisCaudimaceschlogl.jpg
Coris_caudimacula_J_1	http://fishesofaustralia.net.au/Images/Image/CorisCaudimaculaJuvRLS.jpg
Coris_caudimacula_F_1	http://fishesofaustralia.net.au/images/image/CorisCaudimaculaRLS.jpg
Coris_dorsomacula_J_1	http://fishesofaustralia.net.au/Images/Image/CorisDorsomacIVS.jpg
Coris_dorsomacula_M_1	http://fishesofaustralia.net.au/Images/Image/CorisDorsomacula2RLing.jpg
Coris_dorsomacula_F_1	http://fishesofaustralia.net.au/images/image/CorisDorsomaculaRLS.jpg
Coris_gaimard_F_1	http://fishesofaustralia.net.au/Images/Image/CorisGaim2PaddyRyan.jpg
Coris_gaimard_M_1	http://fishesofaustralia.net.au/images/image/CorisGaim2RobertFenner.jpg
Coris_gaimard_J_1	http://fishesofaustralia.net.au/Images/Image/CorisGaimard3IVS.jpg
Coris_picta_J_1	http://fishesofaustralia.net.au/Images/Image/CorisPicta2RLSLHI.jpg
Coris_picta_A_1	http://fishesofaustralia.net.au/Images/Image/CorisPictaJohnTurnbull.jpg
Crenimugil_crenilabis_A_1	http://fishesofaustralia.net.au/Images/Image/CrenimugCrenilabMarkRosenstein.jpg
Crossosalarias_macrospilus_A_2	http://fishesofaustralia.net.au/Images/Image/CrossosalarMacrospMarkRosenstein.jpg
Crossosalarias_macrospilus_A_1	http://fishesofaustralia.net.au/images/image/CrossosalMacrospKlausStiefel.jpg
Cryptocentrus_fasciatus_A_1	http://fishesofaustralia.net.au/Images/Image/CryptocentFasciat2JimGreenfield.jpg
Cryptocentrus_fasciatus_A_3	http://fishesofaustralia.net.au/Images/Image/CryptocentFasciat6MarkRosenstein.jpg
Cryptocentrus_fasciatus_A_2	http://fishesofaustralia.net.au/Images/Image/CryptocentFasciatJimGreenfield.jpg
Cryptocentrus_strigilliceps_A_2	http://fishesofaustralia.net.au/images/image/CryptocentStrigillSCRD.jpg
Ctenochaetus_cyanocheilus_A_1	http://fishesofaustralia.net.au/images/image/CtenochaetCyanocheilPaddyRyan.jpg
Ctenochaetus_tominiensis_A_2	http://fishesofaustralia.net.au/Images/Image/CtenochaetTominiensBrianGratwicke.jpg
Ctenochaetus_tominiensis_A_1	http://fishesofaustralia.net.au/Images/Image/CtenochaetTominiensRR.jpg
Ctenochaetus_truncatus_A_3	http://fishesofaustralia.net.au/Images/Image/CtenochaetusTruncatusDP.jpg
Cyprinocirrhites_polyactis_A_1	http://fishesofaustralia.net.au/Images/Image/CyprinocirrhPolyactKlausStiefel.jpg
Dascyllus_melanurus_A_1	http://fishesofaustralia.net.au/images/image/DascyllMelanur4MarkRosenstein.jpg
Dascyllus_reticulatus_A_2	http://fishesofaustralia.net.au/Images/Image/DascyllReticulat5MarkRosenstein.jpg
Dascyllus_reticulatus_A_1	http://fishesofaustralia.net.au/Images/Image/DascyllReticulat7MarkRosenstein.jpg
Dendrochirus_zebra_A_2	http://fishesofaustralia.net.au/Images/Image/DendrochirZebra2RLS.jpg
Dendrochirus_zebra_A_1	http://fishesofaustralia.net.au/images/image/DendrochirZebraRLS.jpg
Diademichthys_lineatus_A_3	http://fishesofaustralia.net.au/Images/Image/DiademichLineatzsispeo.jpg
Diagramma_labiosum_J_2	http://fishesofaustralia.net.au/Images/Image/DiagrammLabiosumDH.jpg
Diagramma_labiosum_A_1	http://fishesofaustralia.net.au/Images/Image/DiagrammPictumRLS.jpg
Diagramma_labiosum_J_1	http://fishesofaustralia.net.au/Images/Image/DiagramPictLabios3JohnTurnbull.jpg
Dicotylichthys_punctulatus_A_1	http://fishesofaustralia.net.au/Images/Image/DicotylichPuncJohnTurnbull.jpg
Diodon_hystrix_A_1	http://fishesofaustralia.net.au/Images/Image/DiodonHystrixBIO.jpg
Diodon_nicthemerus_A_1	http://fishesofaustralia.net.au/Images/Image/DiodonNichthemRLS.jpg
Diploprion_bifasciatum_A_1	http://fishesofaustralia.net.au/images/image/DiploprionBifasciatumRLS2.jpg
Diploprion_bifasciatum_A_2	http://fishesofaustralia.net.au/Images/Image/DiplorionBifasciatumPaddyRyan3.jpg
Diproctacanthus_xanthurus_A_2	http://fishesofaustralia.net.au/Images/Image/DiproctXanthur5MarkRosenstein.jpg
Dotalabrus_alleni_A_2	http://fishesofaustralia.net.au/Images/Image/DotalabrusalleniGEdgar.jpg
Dotalabrus_alleni_A_1	http://fishesofaustralia.net.au/Images/Image/DotalabrusAlleniJBH.jpg
Chaetodon_ulietensis_A_1	http://fishesofaustralia.net.au/Images/Image/DoublesaddlebutterflyfishNickHobgood.jpg
Ecsenius_yaeyamaensis_A_2	http://fishesofaustralia.net.au/Images/Image/EcseniusYaeyamaensisSP.jpg
Epibulus_insidiator_J_1	http://fishesofaustralia.net.au/Images/Image/EpibulusRickSSiNat.jpg
Epinephelus_bleekeri_A_1	http://fishesofaustralia.net.au/images/image/EpinephBleekeriCSIRO.jpg
Epinephelus_coeruleopunctatus_A_2	http://fishesofaustralia.net.au/Images/Image/EpinephCoeruleoCSIRO.jpg
Epinephelus_coioides_A_1	http://fishesofaustralia.net.au/Images/Image/EpinephCoioidesffish.asia.jpg
Epinephelus_cyanopodus_A_2	http://fishesofaustralia.net.au/Images/Image/EpinephCyanopodralfmagee.jpg
Epinephelus_daemelii_A_1	http://fishesofaustralia.net.au/images/image/EpinephDaemeliiDaveHarasti.jpg
Epinephelus_cyanopodus_A_1	http://fishesofaustralia.net.au/Images/Image/EpinephelCyanopodRLS.jpg
Epinephelides_armatus_A_1	http://fishesofaustralia.net.au/Images/Image/EpinephelidesArmatusRLS.jpg
Epinephelus_corallicola_A_1	http://fishesofaustralia.net.au/images/image/EpinephelusCorallicolaWW.jpg
Epinephelus_fasciatus_A_1	http://fishesofaustralia.net.au/images/image/EpinephelusFasciatusRLing.jpg
Epinephelus_fasciatus_A_2	http://fishesofaustralia.net.au/Images/Image/EpinephFasciatMarkRosenstein.jpg
Epinephelus_fuscoguttatus_A_1	http://fishesofaustralia.net.au/Images/Image/EpinephFuscogutt3MarkRosenstein.jpg
Epinephelus_lanceolatus_A_1	http://fishesofaustralia.net.au/images/image/EpinephLanceolatDebAston.jpg
Epinephelus_macrospilos_A_1	http://fishesofaustralia.net.au/Images/Image/EpinephMacrospPhilippeBourj.jpg
Epinephelus_melanostigma_A_2	http://fishesofaustralia.net.au/Images/Image/EpinephMelanoCSIRO.jpg
Epinephelus_multinotatus_A_1	http://fishesofaustralia.net.au/Images/Image/EpinephMultinotatAmanda44.jpg
Epinephelus_ongus_A_1	http://fishesofaustralia.net.au/Images/Image/EpinephOngusPaddyRyan.jpg
Epinephelus_polyphekadion_A_1	http://fishesofaustralia.net.au/images/image/EpinephPolyphekadDaveHarasti.jpg
Epinephelus_tauvina_A_1	http://fishesofaustralia.net.au/Images/Image/EpinephTauvinaJYW.jpg
Epinephelus_tauvina_A_2	http://fishesofaustralia.net.au/Images/Image/epinephTauvinPeterRaskMoller.jpg
Eubalichthys_mosaicus_J_1	http://fishesofaustralia.net.au/Images/Image/EubalichMosaic3SarahSpeight.jpg
Eubalichthys_gunnii_J_1	http://fishesofaustralia.net.au/Images/Image/EubalichthysGunniiDM.jpg
Eubalichthys_mosaicus_A_1	http://fishesofaustralia.net.au/images/image/EubalMosaicJohnTurnbull.jpg
Eupetrichthys_angustipes_A_1	http://fishesofaustralia.net.au/Images/Image/EupetrichAngust3JohnTurnbull.jpg
Eviota_bifasciata_A_2	http://fishesofaustralia.net.au/Images/Image/EviotaBifasciat2MarkRosenstein.jpg
Exyrias_belissimus_A_2	http://fishesofaustralia.net.au/images/image/ExyriasBellisimRLS.jpg
Exyrias_belissimus_A_1	http://fishesofaustralia.net.au/Images/Image/ExyriasBellissim2DavidBurdick.jpg
Exyrias_belissimus_A_3	http://fishesofaustralia.net.au/Images/Image/ExyriasBellissimDavidBurdick.jpg
Fusigobius_neophytus_A_3	http://fishesofaustralia.net.au/Images/Image/FusigobNeophytJohnTurnbull.jpg
Gerres_subfasciatus_A_1	http://fishesofaustralia.net.au/images/image/GerresSubfasceschlogl.jpg
Gnathanodon_speciosus_J_1	http://fishesofaustralia.net.au/Images/Image/GnathanSpecioskarelj.jpg
Gracila_albomarginata_A_1	http://fishesofaustralia.net.au/Images/Image/GracilaAlbomargDavidBurdick.jpg
Gymnosarda_unicolor_A_1	http://fishesofaustralia.net.au/Images/Image/GymnosardaUnicolorTGT.jpg
Halichoeres_melasmapomus_F_1	http://fishesofaustralia.net.au/images/image/HalichMelasmapMarkRosenstein.jpg
Halichoeres_hartzfeldii_F_2	http://fishesofaustralia.net.au/Images/Image/HalichoeresHartzfeldii3zsispeo.jpg
Halichoeres_hartzfeldii_J_1	http://fishesofaustralia.net.au/Images/Image/HalichoeresHartzfeldiiDH.jpg
Halichoeres_hartzfeldii_J_2	http://fishesofaustralia.net.au/Images/Image/HalichoeresHartzfeldiijuvzsispeo.jpg
Halichoeres_hortulanus_M_1	http://fishesofaustralia.net.au/images/image/HalichoeresHortulanus2RLS.jpg
Halichoeres_hortulanus_F_2	http://fishesofaustralia.net.au/Images/Image/HalichoeresHortulanus3RLS.jpg
Halichoeres_hortulanus_J_1	http://fishesofaustralia.net.au/Images/Image/HalichoeresHortulanusRLS.jpg
Halichoeres_melanurus_M_2	http://fishesofaustralia.net.au/Images/Image/HalichoeresmelanurusAndyALewisCCbylizard.jpg
Halichoeres_prosopeion_A_1	http://fishesofaustralia.net.au/images/image/HalichoeresProsopeion2RLS.jpg
Halichoeres_hartzfeldii_M_1	http://fishesofaustralia.net.au/images/image/HalichoerHartzfeld3IanShaw.jpg
Halichoeres_hartzfeldii_F_1	http://fishesofaustralia.net.au/Images/Image/HalichoerHartzIVS.jpg
Halichoeres_hortulanus_M_2	http://fishesofaustralia.net.au/Images/Image/HalichoerHortulanJanMessersmith.jpg
Halichoeres_leucoxanthus_A_1	http://fishesofaustralia.net.au/Images/Image/HalichoerLeucoxanth2JimGreenfield.jpg
Halichoeres_leucurus_M_1	http://fishesofaustralia.net.au/Images/Image/HalichoerLeucur6MarkRosenstein.jpg
Halichoeres_margaritaceus_A_1	http://fishesofaustralia.net.au/Images/Image/HalichoerMargaritIVS.jpg
Halichoeres_marginatus_M_3	http://fishesofaustralia.net.au/Images/Image/HalichoerMarginat2MarkRosenstein.jpg
Halichoeres_marginatus_F_3	http://fishesofaustralia.net.au/Images/Image/HalichoerMarginat2RLS.jpg
Halichoeres_marginatus_J_2	http://fishesofaustralia.net.au/Images/Image/HalichoerMarginat3MarkRosenstein.jpg
Halichoeres_marginatus_F_4	http://fishesofaustralia.net.au/Images/Image/HalichoerMarginat4MarkRosenstein.jpg
Halichoeres_marginatus_J_3	http://fishesofaustralia.net.au/Images/Image/HalichoerMarginatIzuzuki.jpg
Halichoeres_marginatus_M_2	http://fishesofaustralia.net.au/Images/Image/HalichoerMarginatRLS.jpg
Halichoeres_melanochir_F_2	http://fishesofaustralia.net.au/Images/Image/HalichoerMelano3Izuzuki.jpg
Halichoeres_melanochir_J_2	http://fishesofaustralia.net.au/Images/Image/HalichoerMelano4Izuzuki.jpg
Halichoeres_melanochir_M_1	http://fishesofaustralia.net.au/Images/Image/HalichoerMelanoJER.jpg
Halichoeres_melanochir_F_1	http://fishesofaustralia.net.au/Images/Image/HalichoerMelanoRLS.jpg
Halichoeres_miniatus_A_1	http://fishesofaustralia.net.au/images/image/HalichoerMiniatJBH.jpg
Halichoeres_prosopeion_J_2	http://fishesofaustralia.net.au/Images/Image/HalichoerProsopperigor2000.jpg
Halichoeres_scapularis_J_1	http://fishesofaustralia.net.au/Images/Image/HalichoerScap2PhilippeBourjon.jpg
Halichoeres_scapularis_M_1	http://fishesofaustralia.net.au/Images/Image/HalichoerScapPhilippeBourjon.jpg
Hemiglyphidodon_plagiometopon_A_1	http://fishesofaustralia.net.au/Images/Image/HemiglyphidPlagiomChenJengPing.jpg
Hemigymnus_fasciatus_A_1	http://fishesofaustralia.net.au/images/image/HemigymnFasciatRLS.jpg
Hemigymnus_melapterus_F_1	http://fishesofaustralia.net.au/Images/Image/HemigymnMelapt2RLS.jpg
Hemigymnus_melapterus_M_1	http://fishesofaustralia.net.au/images/image/HemigymnMelapt3MarkRosenstein.jpg
Heniochus_varius_A_1	http://fishesofaustralia.net.au/Images/Image/HeniochVarius2MarkRosenstein.jpg
Heteroclinus_roseus_A_1	http://fishesofaustralia.net.au/Images/Image/HeteroclinusRoseusRK.jpg
Hipposcarus_longiceps_F_1	http://fishesofaustralia.net.au/Images/Image/HipposcarLongicepsDavidBurdick2.jpg
Hipposcarus_longiceps_M_1	http://fishesofaustralia.net.au/images/image/HipposcarLongicepsmarkRosenstein.jpg
Hipposcarus_longiceps_J_1	http://fishesofaustralia.net.au/Images/Image/HipposcarLongicepsMarkRosenstein2.jpg
Hologymnosus_annulatus_M_1	http://fishesofaustralia.net.au/Images/Image/HologymAnnulatMarkRosenstein.jpg
Hologymnosus_doliatus_J_1	http://fishesofaustralia.net.au/Images/Image/HologymDoliat2MarkRosenstein.jpg
Hologymnosus_doliatus_M_1	http://fishesofaustralia.net.au/Images/Image/HologymDoliat5MarkRosenstein.jpg
Hologymnosus_doliatus_M_2	http://fishesofaustralia.net.au/Images/Image/HologymDoliat8MarkRosenstein.jpg
Hoplopagrus_guentherii_A_1	http://fishesofaustralia.net.au/Images/Image/HologymDoliatJimGreenfield.jpg
Hoplopagrus_guentherii_A_2	http://fishesofaustralia.net.au/Images/Image/HologymnosLongipes2TonyAyling.jpg
Iniistius_pavo_J_4	http://fishesofaustralia.net.au/Images/Image/IniistPavo2KlausStiefel.jpg
Iniistius_pavo_J_3	http://fishesofaustralia.net.au/Images/Image/IniistPavoDavidBurdick.jpg
Iniistius_pavo_J_5	http://fishesofaustralia.net.au/Images/Image/IniistPavoKlausStiefel.jpg
Iniistius_pavo_J_2	http://fishesofaustralia.net.au/Images/Image/IniistPavoRogerSteene.jpg
Istigobius_decoratus_A_1	http://fishesofaustralia.net.au/Images/Image/IstigobDecorat2KlausStiefel.jpg
Istigobius_goldmanni_A_1	http://fishesofaustralia.net.au/Images/Image/IstigobGoldmanJimGreenfield.jpg
Istigobius_rigilius_A_1	http://fishesofaustralia.net.au/Images/Image/IstigobRigiliusJimGreenfield.jpg
Kyphosus_sectatrix_A_2	http://fishesofaustralia.net.au/Images/Image/KyphosSectatrix3RLS.jpg
Kyphosus_sydneyanus_A_1	http://fishesofaustralia.net.au/Images/Image/KyphosusSydneyanusjuvRLS.jpg
Kyphosus_vaigiensis_J_1	http://fishesofaustralia.net.au/Images/Image/KyphosVaigiens2Izuzuki.jpg
Labrichthys_unilineatus_J_1	http://fishesofaustralia.net.au/Images/Image/LabrichthUnilineat4MarkRosenstein.jpg
Labroides_bicolor_A_2	http://fishesofaustralia.net.au/Images/Image/LabroidBicolor2IanShaw.jpg
Labroides_bicolor_A_1	http://fishesofaustralia.net.au/Images/Image/LabroidBicolorRobertFenner.jpg
Labropsis_manabei_A_1	http://fishesofaustralia.net.au/Images/Image/LabropManab3MarkRosenstein.jpg
Labropsis_manabei_J_1	http://fishesofaustralia.net.au/Images/Image/LabropManab4MarkRosenstein.jpg
Labropsis_australis_J_1	http://fishesofaustralia.net.au/Images/Image/LabropsisAustral2IanShaw.jpg
Labropsis_xanthonota_J_1	http://fishesofaustralia.net.au/Images/Image/LabropsXanth2MarkRosenstein.jpg
Labropsis_xanthonota_M_1	http://fishesofaustralia.net.au/Images/Image/LabropsXanthonMarkRosenstein.jpg
Lepidozygus_tapeinosoma_A_1	http://fishesofaustralia.net.au/Images/Image/LepidozygTapein5DennisPolack.jpg
Leptojulis_cyanopleura_F_1	http://fishesofaustralia.net.au/images/image/LeptojulisCyanopleuraDH.jpg
Leptoscarus_vaigiensis_F_1	http://fishesofaustralia.net.au/Images/Image/LeptoscarVaigiens2zsispeo.jpg
Leptoscarus_vaigiensis_M_1	http://fishesofaustralia.net.au/Images/Image/LeptoscarVaigiens3zsispeo.jpg
Lethrinus_atkinsoni_A_1	http://fishesofaustralia.net.au/images/image/LethrinAtkinsonErikSchlogl.jpg
Lethrinus_harak_A_2	http://fishesofaustralia.net.au/Images/Image/LethrinHarakPaulAsman3.jpg
Lethrinus_microdon_A_1	http://fishesofaustralia.net.au/Images/Image/LethrinMicrodMarkRosenstein.jpg
Lethrinus_miniatus_A_3	http://fishesofaustralia.net.au/Images/Image/LethrinMiniatMarkRosenstein.jpg
Lethrinus_nebulosus_A_3	http://fishesofaustralia.net.au/Images/Image/LethrinNebulos2ErikSchlogl.jpg
Lethrinus_obsoletus_A_2	http://fishesofaustralia.net.au/Images/Image/LethrinObsolet3MarkRosenstein.jpg
Lethrinus_obsoletus_A_1	http://fishesofaustralia.net.au/images/image/LethrinObsoletRichardLing.jpg
Lethrinus_olivaceus_A_1	http://fishesofaustralia.net.au/images/image/LethrinOlivacDavidBurdick.jpg
Lethrinus_ornatus_A_1	http://fishesofaustralia.net.au/Images/Image/LethrinOrnatusTaiBif.jpg
Lethrinus_miniatus_A_2	http://fishesofaustralia.net.au/Images/Image/LethrinusMiniatusAPearson.jpg
Lethrinus_miniatus_A_1	http://fishesofaustralia.net.au/images/image/LethrinusMiniatusRLS.jpg
Lethrinus_nebulosus_A_2	http://fishesofaustralia.net.au/Images/Image/LethrinusNebulosus2RL.jpg
Lutjanus_erythropterus_A_2	http://fishesofaustralia.net.au/Images/Image/LutjanErythropterus4RossRobertson.jpg
Lutjanus_fulviflamma_A_3	http://fishesofaustralia.net.au/Images/Image/LutjanFulviflammRLS.jpg
Lutjanus_kasmira_A_2	http://fishesofaustralia.net.au/images/image/LutjanKasmiraRLS.jpg
Lutjanus_quinquelineatus_A_1	http://fishesofaustralia.net.au/images/image/LutjanQuinquelinRLS.jpg
Lutjanus_lutjanus_A_1	http://fishesofaustralia.net.au/Images/Image/LutjanRufolineatMarkRosenstein.jpg
Lutjanus_semicinctus_A_1	http://fishesofaustralia.net.au/Images/Image/LutjanSemicinctPaddyRyan.jpg
Lutjanus_biguttatus_A_1	http://fishesofaustralia.net.au/Images/Image/LutjanusBiguttatusRLS.jpg
Lutjanus_fulvus_A_2	http://fishesofaustralia.net.au/Images/Image/LutjanusFulvusCSIRO.jpg
Lutjanus_fulvus_A_1	http://fishesofaustralia.net.au/Images/Image/LutjanusFulvusWillWhite.jpg
Lutjanus_vitta_A_1	http://fishesofaustralia.net.au/Images/Image/LutjanusVittaRLS.jpg
Lutjanus_vitta_J_1	http://fishesofaustralia.net.au/Images/Image/LutjanVittaJeffDubosc.jpg
Lutjanus_vitta_A_2	http://fishesofaustralia.net.au/images/image/LutjanVittaPaddyRyan.jpg
Luzonichthys_waitei_A_2	http://fishesofaustralia.net.au/Images/Image/LuzonichWaitei5MarkRosenstein.jpg
Luzonichthys_waitei_A_1	http://fishesofaustralia.net.au/Images/Image/LuzonichWaiteiIzuzuki.jpg
Macolor_macularis_A_1	http://fishesofaustralia.net.au/Images/Image/MacolorMacularisRLing.jpg
Macolor_macularis_J_1	http://fishesofaustralia.net.au/Images/Image/MacolorMaculPaddyRyan.jpg
Macropharyngodon_negrosensis_J_3	http://fishesofaustralia.net.au/Images/Image/MacropharNegrosensKlausStiefel.jpg
Malacanthus_brevirostris_A_1	http://fishesofaustralia.net.au/images/image/MalacanthBrevirost2RLS.jpg
Malacanthus_latovittatus_J_1	http://fishesofaustralia.net.au/Images/Image/MalacanthLatovittDavidBurdick.jpg
Malacanthus_latovittatus_J_2	http://fishesofaustralia.net.au/Images/Image/MalacanthLatovittt2IanShaw.jpg
Meiacanthus_grammistes_A_1	http://fishesofaustralia.net.au/Images/Image/MeiacanthGrammistJohnTurnbull.jpg
Meiacanthus_naevius_A_1	http://fishesofaustralia.net.au/Images/Image/MeiacanthNaeviusCSIRO.jpg
Meiacanthus_naevius_A_2	http://fishesofaustralia.net.au/Images/Image/MeiacanthNaeviusHolotype.jpg
Meiacanthus_grammistes_A_2	http://fishesofaustralia.net.au/Images/Image/MeiacanthusGrammistes2PaddyRyan.jpg
Microcanthus_strigatus_A_4	http://fishesofaustralia.net.au/Images/Image/MicrocanthStrigJohnTurnbull.jpg
Monodactylus_argenteus_A_2	http://fishesofaustralia.net.au/Images/Image/MonodactArgent2JohnTurnbull.jpg
Monotaxis_grandoculis_J_2	http://fishesofaustralia.net.au/Images/Image/MonotaxGrandoc2PaddyRyan.jpg
Monotaxis_grandoculis_A_2	http://fishesofaustralia.net.au/Images/Image/MonotaxGrandocPaddyRyan.jpg
Myripristis_pralinia_A_2	http://fishesofaustralia.net.au/Images/Image/MyripistPralin4JTW.jpg
Myripristis_murdjan_A_1	http://fishesofaustralia.net.au/Images/Image/MyripristisMurdjanRLS2.jpg
Naso_brevirostris_M_2	http://fishesofaustralia.net.au/Images/Image/Nasobrevirostris2WW.jpg
Naso_brevirostris_F_2	http://fishesofaustralia.net.au/Images/Image/NasobrevirostrisRibbonReefsWW.jpg
Naso_unicornis_A_2	http://fishesofaustralia.net.au/Images/Image/NasoUnicorn2RossRobertson.jpg
Naso_unicornis_A_3	http://fishesofaustralia.net.au/Images/Image/NasoUnicorn3RossRobertson.jpg
Neoglyphidodon_melas_J_2	http://fishesofaustralia.net.au/Images/Image/NeoglyphidodonMelasDH.jpg
Neoglyphidodon_nigroris_A_1	http://fishesofaustralia.net.au/images/image/NeoglyphidodonNigrorisMarkRosenstein.jpg
Neoglyphidodon_nigroris_J_2	http://fishesofaustralia.net.au/Images/Image/NeoglyphidodonNigrorisRLS.jpg
Neoglyphidodon_polyacanthus_A_2	http://fishesofaustralia.net.au/Images/Image/NeoglyphidPolyac2RLS.jpg
Neoglyphidodon_polyacanthus_J_2	http://fishesofaustralia.net.au/Images/Image/NeoglyphidPolyac3RLS.jpg
Neoglyphidodon_melas_A_1	http://fishesofaustralia.net.au/Images/Image/NeoglyphMelasJimGreenfield.jpg
Neoglyphidodon_polyacanthus_J_1	http://fishesofaustralia.net.au/Images/Image/NeoglyphPolyacIanShaw.jpg
Neoniphon_argenteus_A_2	http://fishesofaustralia.net.au/Images/Image/NeoniphArgent2DavidBurdick.jpg
Neopomacentrus_cyanomos_A_1	http://fishesofaustralia.net.au/Images/Image/NeopomacCyano3MarkRosenstein.jpg
Ostorhinchus_angustatus_A_1	http://fishesofaustralia.net.au/Images/Image/OstorhinchAngustat2MarkRosenstein.jpg
Ostorhinchus_angustatus_A_2	http://fishesofaustralia.net.au/images/image/OstorhinchAngustatDavidBurdick.jpg
Ostorhinchus_apogonoides_A_2	http://fishesofaustralia.net.au/Images/Image/OstorhinchApogonidesDaveHarasti.jpg
Ostorhinchus_apogonoides_A_3	http://fishesofaustralia.net.au/Images/Image/OstorhinchApogonidespaddyRyan.jpg
Ostorhinchus_apogonoides_A_1	http://fishesofaustralia.net.au/images/image/OstorhinchApogonidMarkRosenstein.jpg
Ostorhinchus_nigrofasciatus_A_1	http://fishesofaustralia.net.au/Images/Image/OstorhinchusNigrofasciatusWW.jpg
Ostracion_cubicus_A_2	http://fishesofaustralia.net.au/Images/Image/OstracionCubicusLHIRLS.jpg
Ostracion_cubicus_J_2	http://fishesofaustralia.net.au/Images/Image/OstracionCubicusRLS.jpg
Oxycheilinus_celebicus_A_2	http://fishesofaustralia.net.au/Images/Image/OxycheilinCelebic6MarkRosenstein.jpg
Oxycheilinus_digramma_A_3	http://fishesofaustralia.net.au/Images/Image/OxycheilinusDiagrammusBBMRedSea.jpg
Oxycheilinus_digramma_A_2	http://fishesofaustralia.net.au/Images/Image/OxycheilinusDigrammusDH.jpg
Oxycheilinus_unifasciatus_J_1	http://fishesofaustralia.net.au/Images/Image/OxycheiUnifasc2zsispeo.jpg
Paracaesio_xanthura_A_2	http://fishesofaustralia.net.au/Images/Image/ParacaesioXanthuraRLS.jpg
Paracaesio_xanthura_A_1	http://fishesofaustralia.net.au/Images/Image/ParacaesioXanthurusRLing.jpg
Parachaetodon_ocellatus_A_1	http://fishesofaustralia.net.au/Images/Image/ParachaetOcellatMarkRosenstein.jpg
Paraluteres_prionurus_A_2	http://fishesofaustralia.net.au/Images/Image/ParalutPrionur2MarkRosenstein.jpg
Parapercis_clathrata_M_1	http://fishesofaustralia.net.au/Images/Image/ParapercClathrat7MarkRosenstein.jpg
Parapercis_haackei_A_1	http://fishesofaustralia.net.au/Images/Image/ParapercisHaackeiDH.jpg
Parapercis_haackei_A_2	http://fishesofaustralia.net.au/Images/Image/ParapercisHaakeiDM.jpg
Parapercis_pacifica_A_1	http://fishesofaustralia.net.au/images/image/ParapercisPacificaCSIRO.jpg
Parapercis_snyderi_A_1	http://fishesofaustralia.net.au/Images/Image/ParapercisSnyderiEOL.jpg
Parapercis_millepunctata_A_1	http://fishesofaustralia.net.au/Images/Image/ParapercMillipunctPaddyRyan.jpg
Parapercis_schauinslandii_A_1	http://fishesofaustralia.net.au/Images/Image/ParapercSchauinslandMarkRosenstein.jpg
Parapercis_stricticeps_A_1	http://fishesofaustralia.net.au/Images/Image/ParapercStrictErikSchlogl.jpg
Parapercis_tetracantha_A_1	http://fishesofaustralia.net.au/Images/Image/ParapercTetracanthIzuzuki.jpg
Parapercis_xanthozona_A_1	http://fishesofaustralia.net.au/Images/Image/ParapercXanthozon2MarkRosentein.jpg
Parapriacanthus_ransonneti_A_2	http://fishesofaustralia.net.au/Images/Image/ParapriacRansonorangkucing.jpg
Parma_polylepis_A_1	http://fishesofaustralia.net.au/Images/Image/ParmaPolylepisRLS3.jpg
Parma_polylepis_J_1	http://fishesofaustralia.net.au/Images/Image/ParmaPolylepisRLS4.jpg
Parma_polylepis_A_2	http://fishesofaustralia.net.au/Images/Image/ParmPolylepIanShaw.jpg
Parupeneus_ciliatus_A_1	http://fishesofaustralia.net.au/Images/Image/ParupCiliatDaveHarasti.jpg
Parupeneus_cyclostomus_A_3	http://fishesofaustralia.net.au/Images/Image/ParupCyclostDaveHarasti.jpg
Parupeneus_chrysopleuron_A_1	http://fishesofaustralia.net.au/Images/Image/ParupenChrysopleurIzuzuki.jpg
Parupeneus_crassilabris_A_2	http://fishesofaustralia.net.au/Images/Image/ParupenCrassilAnneHoggett.jpg
Parupeneus_macronemus_A_2	http://fishesofaustralia.net.au/Images/Image/ParupenMacronem2zsispeo.jpg
Parupeneus_multifasciatus_A_1	http://fishesofaustralia.net.au/Images/Image/ParupenMultifascPaddyRyan.jpg
Pempheris_adusta_A_1	http://fishesofaustralia.net.au/Images/Image/PemphAdustaPaddyRyan.jpg
Pempheris_affinis_A_1	http://fishesofaustralia.net.au/Images/Image/PempherAffinIanShaw.jpg
Pempheris_analis_A_1	http://fishesofaustralia.net.au/images/image/PempherisAnalisLHIRLS.jpg
Pempheris_compressa_A_1	http://fishesofaustralia.net.au/Images/Image/PempherisCompressaRLS.jpg
Pempheris_klunzingeri_A_1	http://fishesofaustralia.net.au/Images/Image/PempherisKlunzingeriRLS2.jpg
Pempheris_multiradiata_J_1	http://fishesofaustralia.net.au/Images/Image/PempherisMultiradiataJKF.jpg
Pempheris_multiradiata_A_1	http://fishesofaustralia.net.au/images/image/PempherisMultiradJohnTurnbull.jpg
Pempheris_mangula_A_1	http://fishesofaustralia.net.au/images/image/PemphMangulaRichardField.jpg
Pempheris_oualensis_A_1	http://fishesofaustralia.net.au/Images/Image/PemphOualensPaddyRyan.jpg
Pentapodus_emeryii_A_1	http://fishesofaustralia.net.au/images/image/PentapodEmeryErikSchlogl.jpg
Pentapodus_vitta_A_1	http://fishesofaustralia.net.au/Images/Image/PentapodVittaJohnSear.jpg
Pervagor_alternans_A_1	http://fishesofaustralia.net.au/images/image/PervagAltern2IanShaw.jpg
Pervagor_aspricaudus_A_1	http://fishesofaustralia.net.au/Images/Image/PervagAspricaudPaddyRyan.jpg
Pervagor_melanocephalus_A_1	http://fishesofaustralia.net.au/Images/Image/PervagMelanoceph2DennisPolack.jpg
Petroscirtes_lupus_A_1	http://fishesofaustralia.net.au/images/image/PetroscirtLupusJohnTurnbull.jpg
Petroscirtes_mitratus_A_2	http://fishesofaustralia.net.au/Images/Image/PetroscirtMitrat2zsispeo.jpg
Pictichromis_paccagnellae_A_3	http://fishesofaustralia.net.au/Images/Image/PictichromPaccag2MarkRosenstein.jpg
Pictilabrus_viridis_A_3	http://fishesofaustralia.net.au/Images/Image/PictilabrusViridisChrisDowling.jpg
Pictilabrus_viridis_A_2	http://fishesofaustralia.net.au/Images/Image/PictilabrusViridisJBH.jpg
Plagiotremus_tapeinosoma_A_1	http://fishesofaustralia.net.au/images/image/PlagiotremTapeinRLS.jpg
Plagiotremus_laudandus_A_2	http://fishesofaustralia.net.au/Images/Image/PlagiotremusLaudandusJJohnson.jpg
Plagiotremus_laudandus_A_1	http://fishesofaustralia.net.au/Images/Image/PlagiotremusLaudandusRLS.jpg
Platax_batavianus_A_2	http://fishesofaustralia.net.au/Images/Image/PlataxBatavianSaschaSchultz.jpg
Platax_orbicularis_J_1	http://fishesofaustralia.net.au/Images/Image/PlataxOrbicularisJuvDachalan.jpg
Platax_teira_A_1	http://fishesofaustralia.net.au/Images/Image/PlataxTeiraWW.jpg
Plectorhinchus_albovittatus_A_2	http://fishesofaustralia.net.au/images/image/PlectorhinchAlbovittatRLS.jpg
Plectorhinchus_albovittatus_A_3	http://fishesofaustralia.net.au/Images/Image/PlectorhinchAlbovittatRRobertson.jpg
Plectorhinchus_lineatus_A_1	http://fishesofaustralia.net.au/Images/Image/PlectorhinchLineat2MarkRosenstein.jpg
Plectroglyphidodon_lacrymatus_A_1	http://fishesofaustralia.net.au/images/image/PlectroglyLachrym2DavidBurdick.jpg
Plectroglyphidodon_lacrymatus_J_1	http://fishesofaustralia.net.au/Images/Image/PlectroglyLachrymDavidBurdick.jpg
Plectroglyphidodon_dickii_A_1	http://fishesofaustralia.net.au/Images/Image/PlectroglyphDickiiiMarkRosenstein.jpg
Plectroglyphidodon_leucozonus_A_2	http://fishesofaustralia.net.au/Images/Image/PlectroglyphLeucozRichardField.jpg
Plectroglyphidodon_leucozonus_J_1	http://fishesofaustralia.net.au/images/image/PlectroglyphLeucozzsispeo.jpg
Plectropomus_maculatus_A_1	http://fishesofaustralia.net.au/images/image/PlectropomMaculatusMarkRosenstein.jpg
Pomacanthus_semicirculatus_A_3	http://fishesofaustralia.net.au/Images/Image/PomacanthSemicirculatus2RLS.jpg
Pomacentrus_adelus_A_2	http://fishesofaustralia.net.au/Images/Image/PomacentAdel3MarkRosenstein.jpg
Pomacentrus_adelus_A_1	http://fishesofaustralia.net.au/images/image/PomacentAdelusAndyALewis.jpg
Pomacentrus_bankanensis_A_2	http://fishesofaustralia.net.au/Images/Image/PomacentBankanensMarkRosenstein8.jpg
Pomacentrus_bankanensis_A_1	http://fishesofaustralia.net.au/images/image/PomacentBankanensRLS.jpg
Pomacentrus_brachialis_A_2	http://fishesofaustralia.net.au/Images/Image/PomacentBrachialJimGreenfield.jpg
Pomacentrus_chrysurus_A_1	http://fishesofaustralia.net.au/Images/Image/PomacentChrysurIzuzuki.jpg
Pomacentrus_grammorhynchus_A_1	http://fishesofaustralia.net.au/Images/Image/PomacentGrammorhynch2RLS.jpg
Pomacentrus_grammorhynchus_A_2	http://fishesofaustralia.net.au/Images/Image/PomacentGrammorhynchRLS.jpg
Pomacentrus_grammorhynchus_J_2	http://fishesofaustralia.net.au/Images/Image/PomacentGrammorhynSPolack.jpg
Pomacentrus_lepidogenys_A_1	http://fishesofaustralia.net.au/Images/Image/PomacentLepidogen4MarkRosenstein.jpg
Pomacentrus_nagasakiensis_A_1	http://fishesofaustralia.net.au/Images/Image/PomacentNagasakienJimGreenfield.jpg
Pomacentrus_nigromarginatus_A_1	http://fishesofaustralia.net.au/images/image/PomacentNigromarg2PaddyRyan.jpg
Pomacentrus_pavo_A_2	http://fishesofaustralia.net.au/Images/Image/PomacentPavoAndyALewis.jpg
Pomacentrus_philippinus_A_1	http://fishesofaustralia.net.au/Images/Image/PomacentPhilippin2SallyPolack.jpg
Pomacentrus_wardi_A_1	http://fishesofaustralia.net.au/images/image/PomacentWardiIanShaw.jpg
Pomacentrus_wardi_J_1	http://fishesofaustralia.net.au/Images/Image/PomacentWardiRickStuartSmith.jpg
Pomacentrus_wardi_J_2	http://fishesofaustralia.net.au/Images/Image/PomacentWardiRLS3.jpg
Pomacentrus_moluccensis_A_1	http://fishesofaustralia.net.au/Images/Image/PomacMoluccJimGreenfield.jpg
Prionurus_maculatus_A_1	http://fishesofaustralia.net.au/images/image/PrionurusMaculatus2JohnTurnbull.jpg
Pristiapogon_exostigma_A_2	http://fishesofaustralia.net.au/Images/Image/PristiapExostig2MarkRosenstein.jpg
Pristiapogon_exostigma_A_1	http://fishesofaustralia.net.au/Images/Image/PristiapExostigMarkRosenstein.jpg
Pristiapogon_kallopterus_A_4	http://fishesofaustralia.net.au/Images/Image/PristiapKallop2tPaddyRyan.jpg
Pristiapogon_kallopterus_A_2	http://fishesofaustralia.net.au/Images/Image/PristiapKalloptPaddyRyan.jpg
Pristicon_trimaculatus_A_1	http://fishesofaustralia.net.au/images/image/PristiconTrimaculat2JimGreenfield.jpg
Pristicon_trimaculatus_A_3	http://fishesofaustralia.net.au/Images/Image/PristiconTrimaculatJimGreenfield.jpg
Pseudanthias_hypselosoma_M_2	http://fishesofaustralia.net.au/images/image/PseudanthiasHypselosomaMarkRosenstein.jpg
Pseudobalistes_fuscus_J_1	http://fishesofaustralia.net.au/Images/Image/PseudobalistesFuscusRR.jpg
Pseudocheilinus_octotaenia_A_3	http://fishesofaustralia.net.au/Images/Image/PseudocheilinOcto4MarkRosenstein.jpg
Pseudocheilinus_octotaenia_A_2	http://fishesofaustralia.net.au/Images/Image/PseudocheilinOctoDavidR.jpg
Pseudochromis_fuscus_A_2	http://fishesofaustralia.net.au/Images/Image/PseudochromisFuscus2RLS.jpg
Pseudocoris_aurantiofasciata_M_1	http://fishesofaustralia.net.au/images/image/PseudocorAurantiofasc2FentonWalsh.jpg
Pseudocoris_aurantiofasciata_F_1	http://fishesofaustralia.net.au/Images/Image/PseudocorAurantiofasc2JER.jpg
Pseudocoris_aurantiofasciata_J_1	http://fishesofaustralia.net.au/Images/Image/PseudocorAurantiofascFentonWalsh.jpg
Pseudocoris_yamashiroi_F_1	http://fishesofaustralia.net.au/images/image/PseudocorYamashirzsispeo.jpg
Pseudodax_moluccanus_J_1	http://fishesofaustralia.net.au/Images/Image/PseudodaxMoluccanIzuzuki.jpg
Pseudojuloides_elongatus_J_1	http://fishesofaustralia.net.au/Images/Image/PseudojulElongatIanShaw.jpg
Pseudojuloides_elongatus_M_1	http://fishesofaustralia.net.au/Images/Image/PseudojulElongatJohnSear.jpg
Pseudolabrus_guentheri_A_3	http://fishesofaustralia.net.au/Images/Image/PseudolabGuenth2JohnTurnbull.jpg
Pseudolabrus_guentheri_A_1	http://fishesofaustralia.net.au/Images/Image/PseudolabGuenth6IanShaw.jpg
Pseudolabrus_biserialis_M_1	http://fishesofaustralia.net.au/images/image/PseudolabrusBiserialisRLS2.jpg
Pseudolabrus_guentheri_A_2	http://fishesofaustralia.net.au/Images/Image/PseudolabrusGuentheri2RLS.jpg
Pseudolabrus_luculentus_F_1	http://fishesofaustralia.net.au/Images/Image/PseudolabrusLuculentusLHIRLS.jpg
Pseudolabrus_luculentus_M_1	http://fishesofaustralia.net.au/Images/Image/PseudolabrusLuculentusMaRLS.jpg
Pteragogus_enneacanthus_A_1	http://fishesofaustralia.net.au/Images/Image/PteragEnneac2MarkRosenstein.jpg
Pteragogus_cryptus_A_1	http://fishesofaustralia.net.au/images/image/PteragogCryptAndrewGreen.jpg
Ptereleotris_microlepis_A_3	http://fishesofaustralia.net.au/Images/Image/PtereleotMicrolep6DavidBurdick.jpg
Ptereleotris_hanae_A_1	http://fishesofaustralia.net.au/Images/Image/PtereleotrisHanaeNemosGreatUncle.jpg
Ptereleotris_hanae_A_2	http://fishesofaustralia.net.au/Images/Image/PtereleotrisHanaePacificKlaus.jpg
Ptereleotris_zebra_A_2	http://fishesofaustralia.net.au/Images/Image/PtereleotrisZebraGratwicke.jpg
Pterocaesio_chrysozona_A_1	http://fishesofaustralia.net.au/images/image/PterocaesChrysozonTeresaZubi.jpg
Pterocaesio_digramma_A_1	http://fishesofaustralia.net.au/Images/Image/PterocaesioDigrammaRLS.jpg
Pterocaesio_pisang_A_2	http://fishesofaustralia.net.au/Images/Image/PterocaesioPisangJimGreenfield.jpg
Rhabdosargus_sarba_A_1	http://fishesofaustralia.net.au/Images/Image/RhabdosargSarb4JohnTurnbull.jpg
Rhinecanthus_aculeatus_A_2	http://fishesofaustralia.net.au/Images/Image/RhinecanthAculeat2DavidBurdick.jpg
Praealticus_natalis_A_1	http://fishesofaustralia.net.au/Images/Image/SalariasNatalisUSNM157374.jpg
Sargocentron_ittodai_A_2	http://fishesofaustralia.net.au/Images/Image/SargocentIttodaiPaddyRyan.jpg
Sargocentron_caudimaculatum_A_1	http://fishesofaustralia.net.au/Images/Image/SargocentronCaudimaculatumRLing.jpg
Sargocentron_rubrum_A_2	http://fishesofaustralia.net.au/Images/Image/SargocentRubrumCSIRO.jpg
Sargocentron_spiniferum_A_2	http://fishesofaustralia.net.au/Images/Image/SargocentSpiniferumRLS2.jpg
Sargocentron_tiere_A_1	http://fishesofaustralia.net.au/images/image/SargocentTiere3DavidR.jpg
Saurida_gracilis_A_2	http://fishesofaustralia.net.au/Images/Image/SauridGracilis2DavidBurdick.jpg
Saurida_gracilis_A_1	http://fishesofaustralia.net.au/Images/Image/SauridGracilisGRA.jpg
Scarus_altipinnis_J_1	http://fishesofaustralia.net.au/Images/Image/ScarusAltipinnisDavidBurdick.jpg
Scarus_altipinnis_M_1	http://fishesofaustralia.net.au/Images/Image/ScarusAltipinnisDavidBurdick2.jpg
Scarus_chameleon_F_1	http://fishesofaustralia.net.au/Images/Image/ScarusChameleonRLS.jpg
Scarus_chameleon_M_1	http://fishesofaustralia.net.au/Images/Image/ScarusChameleonRLS2.jpg
Scarus_dimidiatus_M_1	http://fishesofaustralia.net.au/Images/Image/ScarusDimidiatus4MarkRosenstein.jpg
Scarus_dimidiatus_F_1	http://fishesofaustralia.net.au/Images/Image/ScarusDimidiatus6MarkRosenstein.jpg
Scarus_flavipectoralis_F_1	http://fishesofaustralia.net.au/Images/Image/ScarusFlavipect3MarkRosenstein.jpg
Scarus_flavipectoralis_M_1	http://fishesofaustralia.net.au/Images/Image/ScarusFlavipectGE.jpg
Scarus_forsteni_F_1	http://fishesofaustralia.net.au/Images/Image/ScarusForsteniMarkRosenstein.jpg
Scarus_frenatus_M_2	http://fishesofaustralia.net.au/Images/Image/ScarusFrenatusGeoffShuetrim.jpg
Scarus_frenatus_J_1	http://fishesofaustralia.net.au/Images/Image/ScarusFrenatusjuvRLS.jpg
Scarus_frenatus_F_2	http://fishesofaustralia.net.au/Images/Image/ScarusFrenatusRLS2.jpg
Scarus_ghobban_F_1	http://fishesofaustralia.net.au/Images/Image/ScarusGhobban2PaddyRyan.jpg
Scarus_globiceps_F_1	http://fishesofaustralia.net.au/Images/Image/ScarusGlobicepsDavidBurdick.jpg
Scarus_globiceps_M_1	http://fishesofaustralia.net.au/Images/Image/ScarusGlobicepsMarkRosenstein.jpg
Scarus_niger_F_1	http://fishesofaustralia.net.au/Images/Image/ScarusNigerRLS.jpg
Scarus_niger_M_1	http://fishesofaustralia.net.au/Images/Image/ScarusNigerRLS3.jpg
Scarus_oviceps_M_1	http://fishesofaustralia.net.au/Images/Image/ScarusOvicepsRLS.jpg
Scarus_prasiognathos_J_1	http://fishesofaustralia.net.au/Images/Image/ScarusPrasiognathIzuzuki.jpg
Scarus_prasiognathos_F_1	http://fishesofaustralia.net.au/Images/Image/ScarusPrasiognathJimGreenfield.jpg
Scarus_quoyi_M_1	http://fishesofaustralia.net.au/images/image/ScarusQuoyiRichardField2.jpg
Scarus_rivulatus_M_1	http://fishesofaustralia.net.au/Images/Image/ScarusRivulatusRLS.jpg
Scarus_rivulatus_F_1	http://fishesofaustralia.net.au/Images/Image/ScarusRivulatusRLS3.jpg
Scarus_tricolor_F_1	http://fishesofaustralia.net.au/Images/Image/ScarusTricolorRLS.jpg
Scarus_tricolor_M_2	http://fishesofaustralia.net.au/Images/Image/ScarusTricolorRLS2.jpg
Scarus_tricolor_M_1	http://fishesofaustralia.net.au/Images/Image/ScarusTricolorRLS3.jpg
Scarus_viridifucatus_M_2	http://fishesofaustralia.net.au/Images/Image/ScarusViridifucatRW.jpg
Scobinichthys_granulatus_M_2	http://fishesofaustralia.net.au/Images/Image/ScobinichGranulaMaRK.jpg
Scobinichthys_granulatus_F_2	http://fishesofaustralia.net.au/Images/Image/ScobinichGranulatJohnTurnbull.jpg
Scobinichthys_granulatus_M_1	http://fishesofaustralia.net.au/Images/Image/ScobinichGranulatRichardLing.jpg
Scobinichthys_granulatus_F_1	http://fishesofaustralia.net.au/images/image/ScobinichGranulatusRK.jpg
Scolopsis_bilineata_A_1	http://fishesofaustralia.net.au/Images/Image/ScolopsBilineatErikSchlogl.jpg
Scolopsis_bilineata_J_1	http://fishesofaustralia.net.au/Images/Image/ScolopsisBilineataDH.jpg
Scolopsis_lineata_A_1	http://fishesofaustralia.net.au/images/image/ScolopsisLineatDavidBurdick.jpg
Scomberoides_commersonnianus_A_1	http://fishesofaustralia.net.au/Images/Image/ScomberoidesCommersonnianusCSIRO.jpg
Scomberoides_tol_A_1	http://fishesofaustralia.net.au/images/image/ScomberoidTolCSIRO.jpg
Scomberomorus_commerson_A_1	http://fishesofaustralia.net.au/Images/Image/ScomberomorCommersonCSIRO.jpg
Scomberomorus_commerson_A_2	http://fishesofaustralia.net.au/Images/Image/ScomberomorCommersonJTW.jpg
Scorpis_georgiana_A_3	http://fishesofaustralia.net.au/images/image/ScorpGeorgianErikSchlogl.jpg
Seriola_rivoliana_A_1	http://fishesofaustralia.net.au/Images/Image/SeriolaRivolianaPhilippeGuillaume.jpg
Siganus_argenteus_A_1	http://fishesofaustralia.net.au/Images/Image/SiganArgent2zsispeo.jpg
Siganus_doliatus_A_1	http://fishesofaustralia.net.au/images/image/SiganDoliatRLS.jpg
Siganus_lineatus_A_1	http://fishesofaustralia.net.au/Images/Image/SiganLineatMarkRosenstein.jpg
Siganus_puellus_A_1	http://fishesofaustralia.net.au/images/image/SiganPuellusPaddyRyan.jpg
Siganus_punctatissimus_A_1	http://fishesofaustralia.net.au/Images/Image/SiganPunctatissDennisPolack.jpg
Siganus_stellatus_A_1	http://fishesofaustralia.net.au/Images/Image/SiganStellatAhmedAbdulRahman.jpg
Siganus_stellatus_A_2	http://fishesofaustralia.net.au/Images/Image/SiganStellatDennisPolack.jpg
Siganus_corallinus_A_2	http://fishesofaustralia.net.au/images/image/SiganusCorallinusRLS2.jpg
Sillago_ciliata_A_1	http://fishesofaustralia.net.au/images/image/SillagoCiliatErikSchlogl.jpg
Sphaeramia_nematoptera_A_2	http://fishesofaustralia.net.au/Images/Image/SphaeramNematoptzsispeo.jpg
Sphyraena_barracuda_A_2	http://fishesofaustralia.net.au/Images/Image/SphyraenaBarracudaCSIRO.jpg
Sphyraena_qenie_A_1	http://fishesofaustralia.net.au/Images/Image/SphyraenaQenie3MarkRosenstein.jpg
Stegastes_albifasciatus_A_2	http://fishesofaustralia.net.au/Images/Image/StegastAlbifasc2DavidBurdick.jpg
Stegastes_albifasciatus_A_1	http://fishesofaustralia.net.au/Images/Image/StegastAlbifascPRandall.jpg
Stegastes_gascoynei_A_1	http://fishesofaustralia.net.au/Images/Image/StegastesgascoyneiAJGLordHowe.jpg
Stegastes_fasciolatus_A_3	http://fishesofaustralia.net.au/Images/Image/StegastFasciolatIanShaw.jpg
Stegastes_fasciolatus_A_2	http://fishesofaustralia.net.au/images/image/StegastFasciolRLS.jpg
Stegastes_gascoynei_A_3	http://fishesofaustralia.net.au/Images/Image/StegastGasc2IanShaw.jpg
Stegastes_gascoynei_A_2	http://fishesofaustralia.net.au/Images/Image/StegastGascoynJohnTurnbull.jpg
Stegastes_insularis_A_2	http://fishesofaustralia.net.au/Images/Image/StegastInsularTaiwan.jpg
Stegastes_nigricans_A_3	http://fishesofaustralia.net.au/Images/Image/StegastNigric2PatrickRandall.jpg
Stegastes_nigricans_A_2	http://fishesofaustralia.net.au/images/image/StegastNigricansRLS.jpg
Stegastes_punctatus_A_2	http://fishesofaustralia.net.au/images/image/StegastPunctzsispeo.jpg
Stegastes_punctatus_A_1	http://fishesofaustralia.net.au/Images/Image/StegPunct2DavidBurdick.jpg
Stethojulis_strigiventer_M_3	http://fishesofaustralia.net.au/Images/Image/StethojulisStrigiventerRLS.jpg
Stethojulis_trilineata_M_2	http://fishesofaustralia.net.au/Images/Image/StethojulisTrilineataJER.jpg
Suezichthys_cyanolaemus_M_1	http://fishesofaustralia.net.au/Images/Image/SuezichCyanolaemPhilipGood.jpg
Suezichthys_cyanolaemus_F_1	http://fishesofaustralia.net.au/Images/Image/SuezichthysCyanolaemusJBH.jpg
Sufflamen_fraenatum_M_1	http://fishesofaustralia.net.au/images/image/SufflamenFraenatusDH.jpg
Symphorus_nematophorus_A_1	http://fishesofaustralia.net.au/Images/Image/SymphorusNematophorusRLS.jpg
Thalassoma_amblycephalum_M_2	http://fishesofaustralia.net.au/Images/Image/ThalassAmblycephalumDP.jpg
Thalassoma_hardwicke_M_1	http://fishesofaustralia.net.au/Images/Image/ThalassHardwickeHenryBush.jpg
Thalassoma_trilobatum_M_1	http://fishesofaustralia.net.au/Images/Image/ThalassomaTrilobatumJTWMururoa.jpg
Thalassoma_jansenii_M_1	http://fishesofaustralia.net.au/images/image/ThalassomJansPaddyRyan.jpg
Thalassoma_lutescens_M_2	http://fishesofaustralia.net.au/Images/Image/ThalassomLutescNickHobgood.jpg
Thalassoma_nigrofasciatum_F_1	http://fishesofaustralia.net.au/Images/Image/ThalassomNigrofasciatJER.jpg
Thalassoma_nigrofasciatum_F_2	http://fishesofaustralia.net.au/Images/Image/ThalassomNigrofasciatRLS.jpg
[truncated: 2,883 more rows]
